# Supplementary material for: GALLO: An R package for genomic annotation and integration of multiple data sources in livestock for positional candidate loci
Source: Gigascience. 2020 Dec 30;9(12):giaa149. doi: 10.1093/gigascience/giaa149 (PMC7772745; doi:10.1093/gigascience/giaa149)
Supplement: giaa149_Supplemental_Files [file giaa149_supplemental_files.zip]

Archive with 7 entries (7 files):
- Supplementary_File1.gtf
- Supplementary_File2.gff.txt
- Supplementary_file3.R
- Supplementary_Table1.txt
- Supplementary_Table2.txt
- Supplementary_Table3.txt
- Supplementary_Table4.txt
