# Supplementary material for: GALLO: An R package for genomic annotation and integration of multiple data sources in livestock for positional candidate loci
Source: Gigascience. 2020 Dec 30;9(12):giaa149. doi: 10.1093/gigascience/giaa149 (PMC7772745; doi:10.1093/gigascience/giaa149)
Supplement: giaa149_Supplemental_Files [file giaa149_supplemental_files.zip › Supplementary_File2.gff.txt]

#  DISCLAIM
# 
#  This data is provided "as is" with NO warranty, for the sole purpose of
#  research use only. Please note these genome 'bp' coordinates situations:
# 
#  - Where SNPs are not present, the coordinates corresponding to a QTL on the
#  linkage map were estimated from the 'cM' positions by linear interpolation
#  using the closest anchor marker (markers mapped to both linkage and genome
#  maps) location as reference.  The accuracy of the estimates vary depending
#  on the number of anchor markers available on that chromosome, and the
#  distance of closest anchor marker used.  The estimates are also compensated
#  with a bp/cM factor calculated based on the actual linkage/genome map lengths
#  of that particular chromosome. When a QTL span is missing while only the peak
#  location is available, the span is calculated as +/- 0.1 cM, and the actual
#  peak location is listed as "peak_cM" in column 9 (GFF file).
# 
#  - Where there is only one SNP at the peak location present (e.g. in case of
#  association data), please NOTE that the bp "span" were artificially set for
#  the sole purpose of making it visible on a map display. 
# 
#  We strongly encourage users exercise verifications of map data when used as
#  basis for further research.
# 
#  Zhiliang Hu (bioinfo-team@animalgenome.org)                                  
# 
##gff-version 3
Chr.X	Animal QTLdb	Production_Association	65152465	65152505	.	.	.	QTL_ID=65327;Name=Body weight (mature);Abbrev=MWT;PUBMED_ID=26445451;trait_ID=1271;trait=Body weight (mature);breed=brahman;FlankMarkers=rs136612280;VTO_name=body mass;CMO_name=body weight;Map_Type=Genome;Model=Mendelian;Test_Base=Experiment-wise;Significance=Significant;P-value=<0.05;Variance=0.22
Chr.X	Animal QTLdb	Production_Association	65221953	65221993	.	.	.	QTL_ID=65328;Name=Body weight (mature);Abbrev=MWT;PUBMED_ID=26445451;trait_ID=1271;trait=Body weight (mature);breed=brahman;FlankMarkers=rs137534325;VTO_name=body mass;CMO_name=body weight;Map_Type=Genome;Model=Mendelian;Test_Base=Experiment-wise;Significance=Significant;P-value=<0.05;Variance=0.22
Chr.X	Animal QTLdb	Production_Association	64847299	64847339	.	.	.	QTL_ID=65329;Name=Body weight (mature);Abbrev=MWT;PUBMED_ID=26445451;trait_ID=1271;trait=Body weight (mature);breed=brahman;FlankMarkers=rs132793150;VTO_name=body mass;CMO_name=body weight;Map_Type=Genome;Model=Mendelian;Test_Base=Experiment-wise;Significance=Significant;P-value=<0.05;Variance=0.18
Chr.X	Animal QTLdb	Production_Association	139521589	139521629	.	.	.	QTL_ID=65660;Name=Maturity rate;Abbrev=MATRATE;PUBMED_ID=26445451;trait_ID=1601;trait=Maturity rate;breed=brahman;FlankMarkers=rs110443701;VTO_name=postnatal growth trait;Map_Type=Genome;Model=Mendelian;Test_Base=Experiment-wise;Significance=Significant;P-value=<0.05;Variance=0.205864
Chr.X	Animal QTLdb	Production_Association	139803060	139803100	.	.	.	QTL_ID=65661;Name=Maturity rate;Abbrev=MATRATE;PUBMED_ID=26445451;trait_ID=1601;trait=Maturity rate;breed=brahman;FlankMarkers=rs110691706;VTO_name=postnatal growth trait;Map_Type=Genome;Model=Mendelian;Test_Base=Experiment-wise;Significance=Significant;P-value=<0.05;Variance=0.205864
Chr.X	Animal QTLdb	Production_Association	67406132	67406172	.	.	.	QTL_ID=65662;Name=Maturity rate;Abbrev=MATRATE;PUBMED_ID=26445451;trait_ID=1601;trait=Maturity rate;breed=brahman;FlankMarkers=rs134048878;VTO_name=postnatal growth trait;Map_Type=Genome;Model=Mendelian;Test_Base=Experiment-wise;Significance=Significant;P-value=<0.05;Variance=0.210779
Chr.X	Animal QTLdb	Production_Association	122605712	122605752	.	.	.	QTL_ID=65664;Name=Maturity rate;Abbrev=MATRATE;PUBMED_ID=26445451;trait_ID=1601;trait=Maturity rate;breed=brahman;FlankMarkers=rs133155830;VTO_name=postnatal growth trait;Map_Type=Genome;Model=Mendelian;Test_Base=Experiment-wise;Significance=Significant;P-value=<0.05;Variance=0.123103
Chr.X	Animal QTLdb	Production_Association	122616688	122616728	.	.	.	QTL_ID=65665;Name=Maturity rate;Abbrev=MATRATE;PUBMED_ID=26445451;trait_ID=1601;trait=Maturity rate;breed=brahman;FlankMarkers=rs135005314;VTO_name=postnatal growth trait;Map_Type=Genome;Model=Mendelian;Test_Base=Experiment-wise;Significance=Significant;P-value=<0.05;Variance=0.123103
Chr.X	Animal QTLdb	Production_Association	17365709	17365749	.	.	.	QTL_ID=65666;Name=Maturity rate;Abbrev=MATRATE;PUBMED_ID=26445451;trait_ID=1601;trait=Maturity rate;breed=brahman;FlankMarkers=rs135748014;VTO_name=postnatal growth trait;Map_Type=Genome;Model=Mendelian;Test_Base=Experiment-wise;Significance=Significant;P-value=<0.05;Variance=0.143868
Chr.X	Animal QTLdb	Production_Association	17375191	17375231	.	.	.	QTL_ID=65667;Name=Maturity rate;Abbrev=MATRATE;PUBMED_ID=26445451;trait_ID=1601;trait=Maturity rate;breed=brahman;FlankMarkers=rs133687192;VTO_name=postnatal growth trait;Map_Type=Genome;Model=Mendelian;Test_Base=Experiment-wise;Significance=Significant;P-value=<0.05;Variance=0.143868
Chr.X	Animal QTLdb	Reproduction_Association	132052108	132052148	.	.	.	QTL_ID=65963;Name=Pregnancy rate;Abbrev=PREGRATE;PUBMED_ID=26641032;trait_ID=1077;trait=Pregnancy rate;breed=brahman;FlankMarkers=rs133187257;VTO_name=fertility trait;Map_Type=Genome;Model=Mendelian;Test_Base=Comparison-wise;Significance=Significant;P-value=8.94E-06;Variance=8.1
Chr.X	Animal QTLdb	Production_Association	127849304	127849344	.	.	.	QTL_ID=65989;Name=Body weight;Abbrev=BW;PUBMED_ID=26641032;trait_ID=1404;trait=Body weight;breed=brahman;FlankMarkers=rs133348061;VTO_name=body mass;CMO_name=body weight;Map_Type=Genome;Model=Mendelian;Test_Base=Comparison-wise;Significance=Significant;P-value=5.02E-04;Variance=0.74
Chr.X	Animal QTLdb	Production_Association	61828976	61829016	.	.	.	QTL_ID=69475;Name=Body weight (birth);Abbrev=BW;PUBMED_ID=19966163;trait_ID=1054;trait=Body weight (birth);breed=charolais,gelbvieh,hereford,limousin,pinzgauer,red angus,red poll,simmental,Angus;FlankMarkers=rs109069072;VTO_name=body mass;CMO_name=body weight;Map_Type=Genome;Model=Mendelian;Test_Base=Experiment-wise;Significance=Significant;P-value=<0.05
Chr.X	Animal QTLdb	Production_Association	135074615	135074655	.	.	.	QTL_ID=69476;Name=Body weight gain;Abbrev=BWG;PUBMED_ID=19966163;trait_ID=1612;trait=Body weight gain;breed=charolais,gelbvieh,hereford,limousin,pinzgauer,red angus,red poll,simmental,Angus;FlankMarkers=rs109252999;VTO_name=postnatal growth trait;Map_Type=Genome;Model=Mendelian;Test_Base=Experiment-wise;Significance=Significant;P-value=<0.05
Chr.X	Animal QTLdb	Production_Association	27674194	27674234	.	.	.	QTL_ID=69477;Name=Body weight (weaning);Abbrev=WWT;PUBMED_ID=19966163;trait_ID=1063;trait=Body weight (weaning);breed=charolais,gelbvieh,hereford,limousin,pinzgauer,red angus,red poll,simmental,Angus;FlankMarkers=rs109405603;VTO_name=body mass;CMO_name=body weight;Map_Type=Genome;Model=Mendelian;Test_Base=Experiment-wise;Significance=Significant;P-value=<0.05
Chr.X	Animal QTLdb	Production_Association	27674194	27674234	.	.	.	QTL_ID=69478;Name=Body weight gain;Abbrev=BWG;PUBMED_ID=19966163;trait_ID=1612;trait=Body weight gain;breed=charolais,gelbvieh,hereford,limousin,pinzgauer,red angus,red poll,simmental,Angus;FlankMarkers=rs109405603;VTO_name=postnatal growth trait;Map_Type=Genome;Model=Mendelian;Test_Base=Experiment-wise;Significance=Significant;P-value=<0.05
Chr.X	Animal QTLdb	Production_Association	53238447	53238487	.	.	.	QTL_ID=69479;Name=Body weight (yearling);Abbrev=W365;PUBMED_ID=19966163;trait_ID=1064;trait=Body weight (yearling);breed=charolais,gelbvieh,hereford,limousin,pinzgauer,red angus,red poll,simmental,Angus;FlankMarkers=rs109736158;VTO_name=body mass;CMO_name=body weight;Map_Type=Genome;Model=Mendelian;Test_Base=Experiment-wise;Significance=Significant;P-value=<0.05
Chr.X	Animal QTLdb	Production_Association	16123661	16123701	.	.	.	QTL_ID=69480;Name=Body weight (yearling);Abbrev=W365;PUBMED_ID=19966163;trait_ID=1064;trait=Body weight (yearling);breed=charolais,gelbvieh,hereford,limousin,pinzgauer,red angus,red poll,simmental,Angus;FlankMarkers=rs110181493;VTO_name=body mass;CMO_name=body weight;Map_Type=Genome;Model=Mendelian;Test_Base=Experiment-wise;Significance=Significant;P-value=<0.05
Chr.X	Animal QTLdb	Production_Association	143897174	143897214	.	.	.	QTL_ID=69481;Name=Body weight (yearling);Abbrev=W365;PUBMED_ID=19966163;trait_ID=1064;trait=Body weight (yearling);breed=charolais,gelbvieh,hereford,limousin,pinzgauer,red angus,red poll,simmental,Angus;FlankMarkers=rs110569037;VTO_name=body mass;CMO_name=body weight;Map_Type=Genome;Model=Mendelian;Test_Base=Experiment-wise;Significance=Significant;P-value=<0.05
Chr.X	Animal QTLdb	Production_Association	143897174	143897214	.	.	.	QTL_ID=69482;Name=Body weight gain;Abbrev=BWG;PUBMED_ID=19966163;trait_ID=1612;trait=Body weight gain;breed=charolais,gelbvieh,hereford,limousin,pinzgauer,red angus,red poll,simmental,Angus;FlankMarkers=rs110569037;VTO_name=postnatal growth trait;Map_Type=Genome;Model=Mendelian;Test_Base=Experiment-wise;Significance=Significant;P-value=<0.05
Chr.X	Animal QTLdb	Production_Association	121098968	121099008	.	.	.	QTL_ID=69483;Name=Body weight (yearling);Abbrev=W365;PUBMED_ID=19966163;trait_ID=1064;trait=Body weight (yearling);breed=charolais,gelbvieh,hereford,limousin,pinzgauer,red angus,red poll,simmental,Angus;FlankMarkers=rs110598003;VTO_name=body mass;CMO_name=body weight;Map_Type=Genome;Model=Mendelian;Test_Base=Experiment-wise;Significance=Significant;P-value=<0.05
Chr.X	Animal QTLdb	Production_Association	121098968	121099008	.	.	.	QTL_ID=69484;Name=Body weight gain;Abbrev=BWG;PUBMED_ID=19966163;trait_ID=1612;trait=Body weight gain;breed=charolais,gelbvieh,hereford,limousin,pinzgauer,red angus,red poll,simmental,Angus;FlankMarkers=rs110598003;VTO_name=postnatal growth trait;Map_Type=Genome;Model=Mendelian;Test_Base=Experiment-wise;Significance=Significant;P-value=<0.05
Chr.X	Animal QTLdb	Production_Association	67719000	67719040	.	.	.	QTL_ID=69485;Name=Body weight (yearling);Abbrev=W365;PUBMED_ID=19966163;trait_ID=1064;trait=Body weight (yearling);breed=charolais,gelbvieh,hereford,limousin,pinzgauer,red angus,red poll,simmental,Angus;FlankMarkers=rs110659416;VTO_name=body mass;CMO_name=body weight;Map_Type=Genome;Model=Mendelian;Test_Base=Experiment-wise;Significance=Significant;P-value=<0.05
Chr.X	Animal QTLdb	Production_Association	67719000	67719040	.	.	.	QTL_ID=69486;Name=Body weight gain;Abbrev=BWG;PUBMED_ID=19966163;trait_ID=1612;trait=Body weight gain;breed=charolais,gelbvieh,hereford,limousin,pinzgauer,red angus,red poll,simmental,Angus;FlankMarkers=rs110659416;VTO_name=postnatal growth trait;Map_Type=Genome;Model=Mendelian;Test_Base=Experiment-wise;Significance=Significant;P-value=<0.01
Chr.X	Animal QTLdb	Production_Association	145243670	145243710	.	.	.	QTL_ID=69487;Name=Body weight gain;Abbrev=BWG;PUBMED_ID=19966163;trait_ID=1612;trait=Body weight gain;breed=charolais,gelbvieh,hereford,limousin,pinzgauer,red angus,red poll,simmental,Angus;FlankMarkers=rs110723222;VTO_name=postnatal growth trait;Map_Type=Genome;Model=Mendelian;Test_Base=Experiment-wise;Significance=Significant;P-value=<0.05
Chr.X	Animal QTLdb	Production_Association	133023832	133023872	.	.	.	QTL_ID=69488;Name=Body weight gain;Abbrev=BWG;PUBMED_ID=19966163;trait_ID=1612;trait=Body weight gain;breed=charolais,gelbvieh,hereford,limousin,pinzgauer,red angus,red poll,simmental,Angus;FlankMarkers=rs110774566;VTO_name=postnatal growth trait;Map_Type=Genome;Model=Mendelian;Test_Base=Experiment-wise;Significance=Significant;P-value=<0.05
Chr.X	Animal QTLdb	Production_Association	30459647	30459687	.	.	.	QTL_ID=69489;Name=Body weight (weaning);Abbrev=WWT;PUBMED_ID=19966163;trait_ID=1063;trait=Body weight (weaning);breed=charolais,gelbvieh,hereford,limousin,pinzgauer,red angus,red poll,simmental,Angus;FlankMarkers=rs110847674;VTO_name=body mass;CMO_name=body weight;Map_Type=Genome;Model=Mendelian;Test_Base=Experiment-wise;Significance=Significant;P-value=<0.05
Chr.X	Animal QTLdb	Production_Association	30459647	30459687	.	.	.	QTL_ID=69490;Name=Body weight gain;Abbrev=BWG;PUBMED_ID=19966163;trait_ID=1612;trait=Body weight gain;breed=charolais,gelbvieh,hereford,limousin,pinzgauer,red angus,red poll,simmental,Angus;FlankMarkers=rs110847674;VTO_name=postnatal growth trait;Map_Type=Genome;Model=Mendelian;Test_Base=Experiment-wise;Significance=Significant;P-value=<0.05
Chr.X	Animal QTLdb	Production_Association	145871234	145871274	.	.	.	QTL_ID=69491;Name=Body weight (weaning);Abbrev=WWT;PUBMED_ID=19966163;trait_ID=1063;trait=Body weight (weaning);breed=charolais,gelbvieh,hereford,limousin,pinzgauer,red angus,red poll,simmental,Angus;FlankMarkers=rs110958908;VTO_name=body mass;CMO_name=body weight;Map_Type=Genome;Model=Mendelian;Test_Base=Experiment-wise;Significance=Significant;P-value=<0.05
Chr.X	Animal QTLdb	Production_Association	65614933	65614973	.	.	.	QTL_ID=69492;Name=Body weight gain;Abbrev=BWG;PUBMED_ID=19966163;trait_ID=1612;trait=Body weight gain;breed=charolais,gelbvieh,hereford,limousin,pinzgauer,red angus,red poll,simmental,Angus;FlankMarkers=rs41573386;VTO_name=postnatal growth trait;Map_Type=Genome;Model=Mendelian;Test_Base=Experiment-wise;Significance=Significant;P-value=<0.05
Chr.X	Animal QTLdb	Production_Association	106783348	106783388	.	.	.	QTL_ID=69493;Name=Body weight gain;Abbrev=BWG;PUBMED_ID=19966163;trait_ID=1612;trait=Body weight gain;breed=charolais,gelbvieh,hereford,limousin,pinzgauer,red angus,red poll,simmental,Angus;FlankMarkers=rs41573959;VTO_name=postnatal growth trait;Map_Type=Genome;Model=Mendelian;Test_Base=Experiment-wise;Significance=Significant;P-value=<0.05
Chr.X	Animal QTLdb	Production_Association	27906693	27906733	.	.	.	QTL_ID=69494;Name=Body weight gain;Abbrev=BWG;PUBMED_ID=19966163;trait_ID=1612;trait=Body weight gain;breed=charolais,gelbvieh,hereford,limousin,pinzgauer,red angus,red poll,simmental,Angus;FlankMarkers=rs41611619;VTO_name=postnatal growth trait;Map_Type=Genome;Model=Mendelian;Test_Base=Experiment-wise;Significance=Significant;P-value=<0.05
Chr.X	Animal QTLdb	Production_Association	9799031	9799071	.	.	.	QTL_ID=69495;Name=Body weight gain;Abbrev=BWG;PUBMED_ID=19966163;trait_ID=1612;trait=Body weight gain;breed=charolais,gelbvieh,hereford,limousin,pinzgauer,red angus,red poll,simmental,Angus;FlankMarkers=rs41617307;VTO_name=postnatal growth trait;Map_Type=Genome;Model=Mendelian;Test_Base=Experiment-wise;Significance=Significant;P-value=<0.01
Chr.X	Animal QTLdb	Production_Association	142928578	142928618	.	.	.	QTL_ID=69496;Name=Body weight gain;Abbrev=BWG;PUBMED_ID=19966163;trait_ID=1612;trait=Body weight gain;breed=charolais,gelbvieh,hereford,limousin,pinzgauer,red angus,red poll,simmental,Angus;FlankMarkers=rs41665147;VTO_name=postnatal growth trait;Map_Type=Genome;Model=Mendelian;Test_Base=Experiment-wise;Significance=Significant;P-value=<0.05
Chr.X	Animal QTLdb	Production_Association	2169611	2169651	.	.	.	QTL_ID=69497;Name=Body weight gain;Abbrev=BWG;PUBMED_ID=19966163;trait_ID=1612;trait=Body weight gain;breed=charolais,gelbvieh,hereford,limousin,pinzgauer,red angus,red poll,simmental,Angus;FlankMarkers=rs42197719;VTO_name=postnatal growth trait;Map_Type=Genome;Model=Mendelian;Test_Base=Experiment-wise;Significance=Significant;P-value=<0.05
Chr.X	Animal QTLdb	Production_Association	148040147	148040187	.	.	.	QTL_ID=69498;Name=Body weight gain;Abbrev=BWG;PUBMED_ID=19966163;trait_ID=1612;trait=Body weight gain;breed=charolais,gelbvieh,hereford,limousin,pinzgauer,red angus,red poll,simmental,Angus;FlankMarkers=rs42370862;VTO_name=postnatal growth trait;Map_Type=Genome;Model=Mendelian;Test_Base=Experiment-wise;Significance=Significant;P-value=<0.05
Chr.X	Animal QTLdb	Production_Association	65881074	65881114	.	.	.	QTL_ID=69499;Name=Body weight gain;Abbrev=BWG;PUBMED_ID=19966163;trait_ID=1612;trait=Body weight gain;breed=charolais,gelbvieh,hereford,limousin,pinzgauer,red angus,red poll,simmental,Angus;FlankMarkers=rs43709952;VTO_name=postnatal growth trait;Map_Type=Genome;Model=Mendelian;Test_Base=Experiment-wise;Significance=Significant;P-value=<0.05
Chr.X	Animal QTLdb	Reproduction_Association	87366874	87366914	.	.	.	QTL_ID=73944;Name=Scrotal circumference;Abbrev=SCRCIR;PUBMED_ID=23785023;trait_ID=1270;trait=Scrotal circumference;breed=Tropical Composite;FlankMarkers=rs133470470;VTO_name=scrotum circumference;Map_Type=Genome;Model=Mendelian;Test_Base=Experiment-wise;Significance=Significant;P-value=<0.05;Variance=23.78;Additive_Effect=2.024
Chr.X	Animal QTLdb	Reproduction_Association	68958092	68958132	.	.	.	QTL_ID=73952;Name=Scrotal circumference;Abbrev=SCRCIR;PUBMED_ID=23785023;trait_ID=1270;trait=Scrotal circumference;breed=Tropical Composite;FlankMarkers=rs137205960;VTO_name=scrotum circumference;Map_Type=Genome;Model=Mendelian;Test_Base=Experiment-wise;Significance=Significant;P-value=<0.05;Variance=17.58;Additive_Effect=-1.639
Chr.X	Animal QTLdb	Reproduction_Association	69009986	69010026	.	.	.	QTL_ID=73957;Name=Scrotal circumference;Abbrev=SCRCIR;PUBMED_ID=23785023;trait_ID=1270;trait=Scrotal circumference;breed=Tropical Composite;FlankMarkers=rs133782832;VTO_name=scrotum circumference;Map_Type=Genome;Model=Mendelian;Test_Base=Experiment-wise;Significance=Significant;P-value=<0.05;Variance=20.73;Additive_Effect=-1.639
Chr.X	Animal QTLdb	Reproduction_Association	60646026	60646066	.	.	.	QTL_ID=73960;Name=Scrotal circumference;Abbrev=SCRCIR;PUBMED_ID=23785023;trait_ID=1270;trait=Scrotal circumference;breed=Tropical Composite;FlankMarkers=rs132828922;VTO_name=scrotum circumference;Map_Type=Genome;Model=Mendelian;Test_Base=Experiment-wise;Significance=Significant;P-value=<0.05;Variance=16.89;Additive_Effect=1.784
Chr.X	Animal QTLdb	Reproduction_Association	62515090	62515130	.	.	.	QTL_ID=73961;Name=Scrotal circumference;Abbrev=SCRCIR;PUBMED_ID=23785023;trait_ID=1270;trait=Scrotal circumference;breed=Tropical Composite;FlankMarkers=rs136405433;VTO_name=scrotum circumference;Map_Type=Genome;Model=Mendelian;Test_Base=Experiment-wise;Significance=Significant;P-value=<0.05;Variance=19.00;Additive_Effect=1.804
Chr.X	Animal QTLdb	Reproduction_Association	62516591	62516631	.	.	.	QTL_ID=73962;Name=Scrotal circumference;Abbrev=SCRCIR;PUBMED_ID=23785023;trait_ID=1270;trait=Scrotal circumference;breed=Tropical Composite;FlankMarkers=rs133672764;VTO_name=scrotum circumference;Map_Type=Genome;Model=Mendelian;Test_Base=Experiment-wise;Significance=Significant;P-value=<0.05;Variance=16.86;Additive_Effect=1.804
Chr.X	Animal QTLdb	Reproduction_Association	63262457	63262497	.	.	.	QTL_ID=73963;Name=Scrotal circumference;Abbrev=SCRCIR;PUBMED_ID=23785023;trait_ID=1270;trait=Scrotal circumference;breed=Tropical Composite;FlankMarkers=rs133846388;VTO_name=scrotum circumference;Map_Type=Genome;Model=Mendelian;Test_Base=Experiment-wise;Significance=Significant;P-value=<0.05;Variance=16.18;Additive_Effect=1.84
Chr.X	Animal QTLdb	Reproduction_Association	53036262	53036302	.	.	.	QTL_ID=73964;Name=Scrotal circumference;Abbrev=SCRCIR;PUBMED_ID=23785023;trait_ID=1270;trait=Scrotal circumference;breed=Tropical Composite;FlankMarkers=rs136300147;VTO_name=scrotum circumference;Map_Type=Genome;Model=Mendelian;Test_Base=Experiment-wise;Significance=Significant;P-value=<0.05;Variance=16.35;Additive_Effect=1.722
Chr.X	Animal QTLdb	Reproduction_Association	53043058	53043098	.	.	.	QTL_ID=73965;Name=Scrotal circumference;Abbrev=SCRCIR;PUBMED_ID=23785023;trait_ID=1270;trait=Scrotal circumference;breed=Tropical Composite;FlankMarkers=rs133302442;VTO_name=scrotum circumference;Map_Type=Genome;Model=Mendelian;Test_Base=Experiment-wise;Significance=Significant;P-value=<0.05;Variance=16.35;Additive_Effect=1.722
Chr.X	Animal QTLdb	Reproduction_Association	53082412	53082452	.	.	.	QTL_ID=73967;Name=Scrotal circumference;Abbrev=SCRCIR;PUBMED_ID=23785023;trait_ID=1270;trait=Scrotal circumference;breed=Tropical Composite;FlankMarkers=rs137055615;VTO_name=scrotum circumference;Map_Type=Genome;Model=Mendelian;Test_Base=Experiment-wise;Significance=Significant;P-value=<0.05;Variance=23.00;Additive_Effect=1.722
Chr.X	Animal QTLdb	Reproduction_Association	68741211	68741251	.	.	.	QTL_ID=73968;Name=Scrotal circumference;Abbrev=SCRCIR;PUBMED_ID=23785023;trait_ID=1270;trait=Scrotal circumference;breed=Tropical Composite;FlankMarkers=rs137626214;VTO_name=scrotum circumference;Map_Type=Genome;Model=Mendelian;Test_Base=Experiment-wise;Significance=Significant;P-value=<0.05;Variance=17.33;Additive_Effect=-1.637
Chr.X	Animal QTLdb	Reproduction_Association	68768813	68768853	.	.	.	QTL_ID=73970;Name=Scrotal circumference;Abbrev=SCRCIR;PUBMED_ID=23785023;trait_ID=1270;trait=Scrotal circumference;breed=Tropical Composite;FlankMarkers=rs133614375;VTO_name=scrotum circumference;Map_Type=Genome;Model=Mendelian;Test_Base=Experiment-wise;Significance=Significant;P-value=<0.05;Variance=20.79;Additive_Effect=-1.637
Chr.X	Animal QTLdb	Reproduction_Association	78445233	78445273	.	.	.	QTL_ID=73971;Name=Scrotal circumference;Abbrev=SCRCIR;PUBMED_ID=23785023;trait_ID=1270;trait=Scrotal circumference;breed=Tropical Composite;FlankMarkers=rs134480119;VTO_name=scrotum circumference;Map_Type=Genome;Model=Mendelian;Test_Base=Experiment-wise;Significance=Significant;P-value=<0.05;Variance=15.60;Additive_Effect=1.624
Chr.X	Animal QTLdb	Reproduction_Association	84566932	84566972	.	.	.	QTL_ID=73972;Name=Scrotal circumference;Abbrev=SCRCIR;PUBMED_ID=23785023;trait_ID=1270;trait=Scrotal circumference;breed=Tropical Composite;FlankMarkers=rs135637348;VTO_name=scrotum circumference;Map_Type=Genome;Model=Mendelian;Test_Base=Experiment-wise;Significance=Significant;P-value=<0.05;Variance=19.68;Additive_Effect=-1.642
Chr.X	Animal QTLdb	Reproduction_Association	70162558	70162598	.	.	.	QTL_ID=73981;Name=Scrotal circumference;Abbrev=SCRCIR;PUBMED_ID=23785023;trait_ID=1270;trait=Scrotal circumference;breed=Tropical Composite;FlankMarkers=rs137173189;VTO_name=scrotum circumference;Map_Type=Genome;Model=Mendelian;Test_Base=Experiment-wise;Significance=Significant;P-value=<0.05;Variance=20.63;Additive_Effect=-1.637
Chr.X	Animal QTLdb	Reproduction_Association	75972906	75972946	.	.	.	QTL_ID=73994;Name=Scrotal circumference;Abbrev=SCRCIR;PUBMED_ID=23785023;trait_ID=1270;trait=Scrotal circumference;breed=Tropical Composite;FlankMarkers=rs133499316;VTO_name=scrotum circumference;Map_Type=Genome;Model=Mendelian;Test_Base=Experiment-wise;Significance=Significant;P-value=<0.05;Variance=16.01;Additive_Effect=-1.637
Chr.X	Animal QTLdb	Reproduction_Association	76135435	76135475	.	.	.	QTL_ID=74002;Name=Scrotal circumference;Abbrev=SCRCIR;PUBMED_ID=23785023;trait_ID=1270;trait=Scrotal circumference;breed=Tropical Composite;FlankMarkers=rs136798818;VTO_name=scrotum circumference;Map_Type=Genome;Model=Mendelian;Test_Base=Experiment-wise;Significance=Significant;P-value=<0.05;Variance=16.01;Additive_Effect=-1.637
Chr.X	Animal QTLdb	Reproduction_Association	76161371	76161411	.	.	.	QTL_ID=74004;Name=Scrotal circumference;Abbrev=SCRCIR;PUBMED_ID=23785023;trait_ID=1270;trait=Scrotal circumference;breed=Tropical Composite;FlankMarkers=rs133497868;VTO_name=scrotum circumference;Map_Type=Genome;Model=Mendelian;Test_Base=Experiment-wise;Significance=Significant;P-value=<0.05;Variance=16.01;Additive_Effect=-1.637
Chr.X	Animal QTLdb	Reproduction_Association	63183886	63183926	.	.	.	QTL_ID=74017;Name=Scrotal circumference;Abbrev=SCRCIR;PUBMED_ID=23785023;trait_ID=1270;trait=Scrotal circumference;breed=Tropical Composite;FlankMarkers=rs137066190;VTO_name=scrotum circumference;Map_Type=Genome;Model=Mendelian;Test_Base=Experiment-wise;Significance=Significant;P-value=<0.05;Variance=11.05;Additive_Effect=1.53
Chr.X	Animal QTLdb	Reproduction_Association	68582831	68582871	.	.	.	QTL_ID=74019;Name=Scrotal circumference;Abbrev=SCRCIR;PUBMED_ID=23785023;trait_ID=1270;trait=Scrotal circumference;breed=Tropical Composite;FlankMarkers=rs134309912;VTO_name=scrotum circumference;Map_Type=Genome;Model=Mendelian;Test_Base=Experiment-wise;Significance=Significant;P-value=<0.05;Variance=17.76;Additive_Effect=-1.635
Chr.X	Animal QTLdb	Reproduction_Association	84415895	84415935	.	.	.	QTL_ID=74023;Name=Scrotal circumference;Abbrev=SCRCIR;PUBMED_ID=23785023;trait_ID=1270;trait=Scrotal circumference;breed=Tropical Composite;FlankMarkers=rs134554493;VTO_name=scrotum circumference;Map_Type=Genome;Model=Mendelian;Test_Base=Experiment-wise;Significance=Significant;P-value=<0.05;Variance=19.27;Additive_Effect=-1.626
Chr.X	Animal QTLdb	Reproduction_Association	59061092	59061132	.	.	.	QTL_ID=74026;Name=Scrotal circumference;Abbrev=SCRCIR;PUBMED_ID=23785023;trait_ID=1270;trait=Scrotal circumference;breed=Tropical Composite;FlankMarkers=rs134735215;VTO_name=scrotum circumference;Map_Type=Genome;Model=Mendelian;Test_Base=Experiment-wise;Significance=Significant;P-value=<0.05;Variance=14.08;Additive_Effect=1.677
Chr.X	Animal QTLdb	Reproduction_Association	59064298	59064338	.	.	.	QTL_ID=74027;Name=Scrotal circumference;Abbrev=SCRCIR;PUBMED_ID=23785023;trait_ID=1270;trait=Scrotal circumference;breed=Tropical Composite;FlankMarkers=rs133318763;VTO_name=scrotum circumference;Map_Type=Genome;Model=Mendelian;Test_Base=Experiment-wise;Significance=Significant;P-value=<0.05;Variance=15.07;Additive_Effect=1.677
Chr.X	Animal QTLdb	Reproduction_Association	59069013	59069053	.	.	.	QTL_ID=74028;Name=Scrotal circumference;Abbrev=SCRCIR;PUBMED_ID=23785023;trait_ID=1270;trait=Scrotal circumference;breed=Tropical Composite;FlankMarkers=rs136547226;VTO_name=scrotum circumference;Map_Type=Genome;Model=Mendelian;Test_Base=Experiment-wise;Significance=Significant;P-value=<0.05;Variance=15.07;Additive_Effect=1.677
Chr.X	Animal QTLdb	Reproduction_Association	84717574	84717614	.	.	.	QTL_ID=74029;Name=Scrotal circumference;Abbrev=SCRCIR;PUBMED_ID=23785023;trait_ID=1270;trait=Scrotal circumference;breed=Tropical Composite;FlankMarkers=rs109630672;VTO_name=scrotum circumference;Map_Type=Genome;Model=Mendelian;Test_Base=Experiment-wise;Significance=Significant;P-value=<0.05;Variance=13.88;Additive_Effect=-1.412
Chr.X	Animal QTLdb	Reproduction_Association	103197767	103197807	.	.	.	QTL_ID=74033;Name=Scrotal circumference;Abbrev=SCRCIR;PUBMED_ID=23785023;trait_ID=1270;trait=Scrotal circumference;breed=Tropical Composite;FlankMarkers=rs134643757;VTO_name=scrotum circumference;Map_Type=Genome;Model=Mendelian;Test_Base=Experiment-wise;Significance=Significant;P-value=<0.05;Variance=7.15;Additive_Effect=1.509
Chr.X	Animal QTLdb	Reproduction_Association	59281020	59281060	.	.	.	QTL_ID=74037;Name=Scrotal circumference;Abbrev=SCRCIR;PUBMED_ID=23785023;trait_ID=1270;trait=Scrotal circumference;breed=Tropical Composite;FlankMarkers=rs133246172;VTO_name=scrotum circumference;Map_Type=Genome;Model=Mendelian;Test_Base=Experiment-wise;Significance=Significant;P-value=<0.05;Variance=21.26;Additive_Effect=1.69
Chr.X	Animal QTLdb	Reproduction_Association	59291484	59291524	.	.	.	QTL_ID=74038;Name=Scrotal circumference;Abbrev=SCRCIR;PUBMED_ID=23785023;trait_ID=1270;trait=Scrotal circumference;breed=Tropical Composite;FlankMarkers=rs134596343;VTO_name=scrotum circumference;Map_Type=Genome;Model=Mendelian;Test_Base=Experiment-wise;Significance=Significant;P-value=<0.05;Variance=14.48;Additive_Effect=1.69
Chr.X	Animal QTLdb	Reproduction_Association	59317106	59317146	.	.	.	QTL_ID=74039;Name=Scrotal circumference;Abbrev=SCRCIR;PUBMED_ID=23785023;trait_ID=1270;trait=Scrotal circumference;breed=Tropical Composite;FlankMarkers=rs134042941;VTO_name=scrotum circumference;Map_Type=Genome;Model=Mendelian;Test_Base=Experiment-wise;Significance=Significant;P-value=<0.05;Variance=18.61;Additive_Effect=1.69
Chr.X	Animal QTLdb	Reproduction_Association	59321979	59322019	.	.	.	QTL_ID=74040;Name=Scrotal circumference;Abbrev=SCRCIR;PUBMED_ID=23785023;trait_ID=1270;trait=Scrotal circumference;breed=Tropical Composite;FlankMarkers=rs135641330;VTO_name=scrotum circumference;Map_Type=Genome;Model=Mendelian;Test_Base=Experiment-wise;Significance=Significant;P-value=<0.05;Variance=21.77;Additive_Effect=1.69
Chr.X	Animal QTLdb	Reproduction_Association	67785813	67785853	.	.	.	QTL_ID=74042;Name=Scrotal circumference;Abbrev=SCRCIR;PUBMED_ID=23785023;trait_ID=1270;trait=Scrotal circumference;breed=Tropical Composite;FlankMarkers=rs135752055;VTO_name=scrotum circumference;Map_Type=Genome;Model=Mendelian;Test_Base=Experiment-wise;Significance=Significant;P-value=<0.05;Variance=13.94;Additive_Effect=-1.632
Chr.X	Animal QTLdb	Reproduction_Association	67845779	67845819	.	.	.	QTL_ID=74047;Name=Scrotal circumference;Abbrev=SCRCIR;PUBMED_ID=23785023;trait_ID=1270;trait=Scrotal circumference;breed=Tropical Composite;FlankMarkers=rs136183787;VTO_name=scrotum circumference;Map_Type=Genome;Model=Mendelian;Test_Base=Experiment-wise;Significance=Significant;P-value=<0.05;Variance=13.94;Additive_Effect=-1.632
Chr.X	Animal QTLdb	Reproduction_Association	67874454	67874494	.	.	.	QTL_ID=74048;Name=Scrotal circumference;Abbrev=SCRCIR;PUBMED_ID=23785023;trait_ID=1270;trait=Scrotal circumference;breed=Tropical Composite;FlankMarkers=rs133380465;VTO_name=scrotum circumference;Map_Type=Genome;Model=Mendelian;Test_Base=Experiment-wise;Significance=Significant;P-value=<0.05;Variance=20.60;Additive_Effect=-1.632
Chr.X	Animal QTLdb	Reproduction_Association	92746953	92746993	.	.	.	QTL_ID=74049;Name=Scrotal circumference;Abbrev=SCRCIR;PUBMED_ID=23785023;trait_ID=1270;trait=Scrotal circumference;breed=Tropical Composite;FlankMarkers=rs136048641;VTO_name=scrotum circumference;Map_Type=Genome;Model=Mendelian;Test_Base=Experiment-wise;Significance=Significant;P-value=<0.05;Variance=11.00;Additive_Effect=-1.392
Chr.X	Animal QTLdb	Reproduction_Association	93663067	93663107	.	.	.	QTL_ID=74050;Name=Scrotal circumference;Abbrev=SCRCIR;PUBMED_ID=23785023;trait_ID=1270;trait=Scrotal circumference;breed=Tropical Composite;FlankMarkers=rs132968658;VTO_name=scrotum circumference;Map_Type=Genome;Model=Mendelian;Test_Base=Experiment-wise;Significance=Significant;P-value=<0.05;Variance=12.25;Additive_Effect=1.44
Chr.X	Animal QTLdb	Reproduction_Association	70570311	70570351	.	.	.	QTL_ID=74051;Name=Scrotal circumference;Abbrev=SCRCIR;PUBMED_ID=23785023;trait_ID=1270;trait=Scrotal circumference;breed=Tropical Composite;FlankMarkers=rs133926270;VTO_name=scrotum circumference;Map_Type=Genome;Model=Mendelian;Test_Base=Experiment-wise;Significance=Significant;P-value=<0.05;Variance=13.84;Additive_Effect=-1.453
Chr.X	Animal QTLdb	Reproduction_Association	76696326	76696366	.	.	.	QTL_ID=74052;Name=Scrotal circumference;Abbrev=SCRCIR;PUBMED_ID=23785023;trait_ID=1270;trait=Scrotal circumference;breed=Tropical Composite;FlankMarkers=rs137656174;VTO_name=scrotum circumference;Map_Type=Genome;Model=Mendelian;Test_Base=Experiment-wise;Significance=Significant;P-value=<0.05;Variance=11.04;Additive_Effect=1.354
Chr.X	Animal QTLdb	Reproduction_Association	85473867	85473907	.	.	.	QTL_ID=74064;Name=Scrotal circumference;Abbrev=SCRCIR;PUBMED_ID=23785023;trait_ID=1270;trait=Scrotal circumference;breed=Tropical Composite;FlankMarkers=rs135227750;VTO_name=scrotum circumference;Map_Type=Genome;Model=Mendelian;Test_Base=Experiment-wise;Significance=Significant;P-value=<0.05;Variance=14.93;Additive_Effect=-1.631
Chr.X	Animal QTLdb	Reproduction_Association	85512592	85512632	.	.	.	QTL_ID=74065;Name=Scrotal circumference;Abbrev=SCRCIR;PUBMED_ID=23785023;trait_ID=1270;trait=Scrotal circumference;breed=Tropical Composite;FlankMarkers=rs132686692;VTO_name=scrotum circumference;Map_Type=Genome;Model=Mendelian;Test_Base=Experiment-wise;Significance=Significant;P-value=<0.05;Variance=14.97;Additive_Effect=-1.631
Chr.X	Animal QTLdb	Reproduction_Association	99190249	99190289	.	.	.	QTL_ID=74067;Name=Scrotal circumference;Abbrev=SCRCIR;PUBMED_ID=23785023;trait_ID=1270;trait=Scrotal circumference;breed=Tropical Composite;FlankMarkers=rs134720304;VTO_name=scrotum circumference;Map_Type=Genome;Model=Mendelian;Test_Base=Experiment-wise;Significance=Significant;P-value=<0.05;Variance=14.65;Additive_Effect=1.566
Chr.X	Animal QTLdb	Reproduction_Association	48098509	48098549	.	.	.	QTL_ID=74070;Name=Scrotal circumference;Abbrev=SCRCIR;PUBMED_ID=23785023;trait_ID=1270;trait=Scrotal circumference;breed=Tropical Composite;FlankMarkers=rs135630799;VTO_name=scrotum circumference;Map_Type=Genome;Model=Mendelian;Test_Base=Experiment-wise;Significance=Significant;P-value=<0.05;Variance=15.37;Additive_Effect=1.667
Chr.X	Animal QTLdb	Reproduction_Association	68646676	68646716	.	.	.	QTL_ID=74073;Name=Scrotal circumference;Abbrev=SCRCIR;PUBMED_ID=23785023;trait_ID=1270;trait=Scrotal circumference;breed=Tropical Composite;FlankMarkers=rs109419212;VTO_name=scrotum circumference;Map_Type=Genome;Model=Mendelian;Test_Base=Experiment-wise;Significance=Significant;P-value=<0.05;Variance=19.96;Additive_Effect=-1.631
Chr.X	Animal QTLdb	Reproduction_Association	68650634	68650674	.	.	.	QTL_ID=74074;Name=Scrotal circumference;Abbrev=SCRCIR;PUBMED_ID=23785023;trait_ID=1270;trait=Scrotal circumference;breed=Tropical Composite;FlankMarkers=rs134045580;VTO_name=scrotum circumference;Map_Type=Genome;Model=Mendelian;Test_Base=Experiment-wise;Significance=Significant;P-value=<0.05;Variance=10.46;Additive_Effect=-1.631
Chr.X	Animal QTLdb	Reproduction_Association	68651926	68651966	.	.	.	QTL_ID=74075;Name=Scrotal circumference;Abbrev=SCRCIR;PUBMED_ID=23785023;trait_ID=1270;trait=Scrotal circumference;breed=Tropical Composite;FlankMarkers=rs29013195;VTO_name=scrotum circumference;Map_Type=Genome;Model=Mendelian;Test_Base=Experiment-wise;Significance=Significant;P-value=<0.05;Variance=19.91;Additive_Effect=-1.631
Chr.X	Animal QTLdb	Reproduction_Association	68654396	68654436	.	.	.	QTL_ID=74076;Name=Scrotal circumference;Abbrev=SCRCIR;PUBMED_ID=23785023;trait_ID=1270;trait=Scrotal circumference;breed=Tropical Composite;FlankMarkers=rs134299678;VTO_name=scrotum circumference;Map_Type=Genome;Model=Mendelian;Test_Base=Experiment-wise;Significance=Significant;P-value=<0.05;Variance=10.46;Additive_Effect=-1.631
Chr.X	Animal QTLdb	Reproduction_Association	68662262	68662302	.	.	.	QTL_ID=74077;Name=Scrotal circumference;Abbrev=SCRCIR;PUBMED_ID=23785023;trait_ID=1270;trait=Scrotal circumference;breed=Tropical Composite;FlankMarkers=rs109071183;VTO_name=scrotum circumference;Map_Type=Genome;Model=Mendelian;Test_Base=Experiment-wise;Significance=Significant;P-value=<0.05;Variance=19.62;Additive_Effect=-1.631
Chr.X	Animal QTLdb	Reproduction_Association	68665505	68665545	.	.	.	QTL_ID=74078;Name=Scrotal circumference;Abbrev=SCRCIR;PUBMED_ID=23785023;trait_ID=1270;trait=Scrotal circumference;breed=Tropical Composite;FlankMarkers=rs135615254;VTO_name=scrotum circumference;Map_Type=Genome;Model=Mendelian;Test_Base=Experiment-wise;Significance=Significant;P-value=<0.05;Variance=16.48;Additive_Effect=-1.631
Chr.X	Animal QTLdb	Reproduction_Association	68686791	68686831	.	.	.	QTL_ID=74080;Name=Scrotal circumference;Abbrev=SCRCIR;PUBMED_ID=23785023;trait_ID=1270;trait=Scrotal circumference;breed=Tropical Composite;FlankMarkers=rs133949598;VTO_name=scrotum circumference;Map_Type=Genome;Model=Mendelian;Test_Base=Experiment-wise;Significance=Significant;P-value=<0.05;Variance=18.19;Additive_Effect=-1.631
Chr.X	Animal QTLdb	Reproduction_Association	66578466	66578506	.	.	.	QTL_ID=74083;Name=Scrotal circumference;Abbrev=SCRCIR;PUBMED_ID=23785023;trait_ID=1270;trait=Scrotal circumference;breed=Tropical Composite;FlankMarkers=rs134795934;VTO_name=scrotum circumference;Map_Type=Genome;Model=Mendelian;Test_Base=Experiment-wise;Significance=Significant;P-value=<0.05;Variance=15.35;Additive_Effect=-1.423
Chr.X	Animal QTLdb	Reproduction_Association	100891457	100891497	.	.	.	QTL_ID=74084;Name=Scrotal circumference;Abbrev=SCRCIR;PUBMED_ID=23785023;trait_ID=1270;trait=Scrotal circumference;breed=Tropical Composite;FlankMarkers=rs133004320;VTO_name=scrotum circumference;Map_Type=Genome;Model=Mendelian;Test_Base=Experiment-wise;Significance=Significant;P-value=<0.05;Variance=14.17;Additive_Effect=1.537
Chr.X	Animal QTLdb	Reproduction_Association	65199725	65199765	.	.	.	QTL_ID=74085;Name=Scrotal circumference;Abbrev=SCRCIR;PUBMED_ID=23785023;trait_ID=1270;trait=Scrotal circumference;breed=Tropical Composite;FlankMarkers=rs137118274;VTO_name=scrotum circumference;Map_Type=Genome;Model=Mendelian;Test_Base=Experiment-wise;Significance=Significant;P-value=<0.05;Variance=22.18;Additive_Effect=2.048
Chr.X	Animal QTLdb	Reproduction_Association	65200919	65200959	.	.	.	QTL_ID=74086;Name=Scrotal circumference;Abbrev=SCRCIR;PUBMED_ID=23785023;trait_ID=1270;trait=Scrotal circumference;breed=Tropical Composite;FlankMarkers=rs135777254;VTO_name=scrotum circumference;Map_Type=Genome;Model=Mendelian;Test_Base=Experiment-wise;Significance=Significant;P-value=<0.05;Variance=32.79;Additive_Effect=2.048
Chr.X	Animal QTLdb	Reproduction_Association	103883261	103883301	.	.	.	QTL_ID=74088;Name=Scrotal circumference;Abbrev=SCRCIR;PUBMED_ID=23785023;trait_ID=1270;trait=Scrotal circumference;breed=Tropical Composite;FlankMarkers=rs136002356;VTO_name=scrotum circumference;Map_Type=Genome;Model=Mendelian;Test_Base=Experiment-wise;Significance=Significant;P-value=<0.05;Variance=14.60;Additive_Effect=1.655
Chr.X	Animal QTLdb	Reproduction_Association	84819423	84819463	.	.	.	QTL_ID=74104;Name=Scrotal circumference;Abbrev=SCRCIR;PUBMED_ID=23785023;trait_ID=1270;trait=Scrotal circumference;breed=Tropical Composite;FlankMarkers=rs110856666;VTO_name=scrotum circumference;Map_Type=Genome;Model=Mendelian;Test_Base=Experiment-wise;Significance=Significant;P-value=<0.05;Variance=17.51;Additive_Effect=-1.626
Chr.X	Animal QTLdb	Reproduction_Association	48701173	48701213	.	.	.	QTL_ID=74160;Name=Scrotal circumference;Abbrev=SCRCIR;PUBMED_ID=23785023;trait_ID=1270;trait=Scrotal circumference;breed=Tropical Composite;FlankMarkers=rs135709409;VTO_name=scrotum circumference;Map_Type=Genome;Model=Mendelian;Test_Base=Experiment-wise;Significance=Significant;P-value=<0.05;Variance=14.44;Additive_Effect=1.626
Chr.X	Animal QTLdb	Reproduction_Association	50440149	50440189	.	.	.	QTL_ID=74161;Name=Scrotal circumference;Abbrev=SCRCIR;PUBMED_ID=23785023;trait_ID=1270;trait=Scrotal circumference;breed=Tropical Composite;FlankMarkers=rs109979416;VTO_name=scrotum circumference;Map_Type=Genome;Model=Mendelian;Test_Base=Experiment-wise;Significance=Significant;P-value=<0.05;Variance=21.33;Additive_Effect=1.651
Chr.X	Animal QTLdb	Reproduction_Association	84702439	84702479	.	.	.	QTL_ID=74163;Name=Scrotal circumference;Abbrev=SCRCIR;PUBMED_ID=23785023;trait_ID=1270;trait=Scrotal circumference;breed=Tropical Composite;FlankMarkers=rs134085422;VTO_name=scrotum circumference;Map_Type=Genome;Model=Mendelian;Test_Base=Experiment-wise;Significance=Significant;P-value=<0.05;Variance=14.96;Additive_Effect=-1.384
Chr.X	Animal QTLdb	Reproduction_Association	68462158	68462198	.	.	.	QTL_ID=74164;Name=Scrotal circumference;Abbrev=SCRCIR;PUBMED_ID=23785023;trait_ID=1270;trait=Scrotal circumference;breed=Tropical Composite;FlankMarkers=rs132884219;VTO_name=scrotum circumference;Map_Type=Genome;Model=Mendelian;Test_Base=Experiment-wise;Significance=Significant;P-value=<0.05;Variance=30.45;Additive_Effect=1.993
Chr.X	Animal QTLdb	Reproduction_Association	68478219	68478259	.	.	.	QTL_ID=74165;Name=Scrotal circumference;Abbrev=SCRCIR;PUBMED_ID=23785023;trait_ID=1270;trait=Scrotal circumference;breed=Tropical Composite;FlankMarkers=rs137143952;VTO_name=scrotum circumference;Map_Type=Genome;Model=Mendelian;Test_Base=Experiment-wise;Significance=Significant;P-value=<0.05;Variance=20.44;Additive_Effect=-1.633
Chr.X	Animal QTLdb	Reproduction_Association	68490757	68490797	.	.	.	QTL_ID=74166;Name=Scrotal circumference;Abbrev=SCRCIR;PUBMED_ID=23785023;trait_ID=1270;trait=Scrotal circumference;breed=Tropical Composite;FlankMarkers=rs136378299;VTO_name=scrotum circumference;Map_Type=Genome;Model=Mendelian;Test_Base=Experiment-wise;Significance=Significant;P-value=<0.05;Variance=10.54;Additive_Effect=-1.633
Chr.X	Animal QTLdb	Reproduction_Association	68493100	68493140	.	.	.	QTL_ID=74167;Name=Scrotal circumference;Abbrev=SCRCIR;PUBMED_ID=23785023;trait_ID=1270;trait=Scrotal circumference;breed=Tropical Composite;FlankMarkers=rs133609556;VTO_name=scrotum circumference;Map_Type=Genome;Model=Mendelian;Test_Base=Experiment-wise;Significance=Significant;P-value=<0.05;Variance=10.54;Additive_Effect=-1.633
Chr.X	Animal QTLdb	Reproduction_Association	79691288	79691328	.	.	.	QTL_ID=74175;Name=Scrotal circumference;Abbrev=SCRCIR;PUBMED_ID=23785023;trait_ID=1270;trait=Scrotal circumference;breed=Tropical Composite;FlankMarkers=rs109816034;VTO_name=scrotum circumference;Map_Type=Genome;Model=Mendelian;Test_Base=Experiment-wise;Significance=Significant;P-value=<0.05;Variance=20.85;Additive_Effect=-1.633
Chr.X	Animal QTLdb	Reproduction_Association	52694079	52694119	.	.	.	QTL_ID=74181;Name=Scrotal circumference;Abbrev=SCRCIR;PUBMED_ID=23785023;trait_ID=1270;trait=Scrotal circumference;breed=Tropical Composite;FlankMarkers=rs137031816;VTO_name=scrotum circumference;Map_Type=Genome;Model=Mendelian;Test_Base=Experiment-wise;Significance=Significant;P-value=<0.05;Variance=9.21;Additive_Effect=1.624
Chr.X	Animal QTLdb	Reproduction_Association	52700585	52700625	.	.	.	QTL_ID=74182;Name=Scrotal circumference;Abbrev=SCRCIR;PUBMED_ID=23785023;trait_ID=1270;trait=Scrotal circumference;breed=Tropical Composite;FlankMarkers=rs132780174;VTO_name=scrotum circumference;Map_Type=Genome;Model=Mendelian;Test_Base=Experiment-wise;Significance=Significant;P-value=<0.05;Variance=13.28;Additive_Effect=1.624
Chr.X	Animal QTLdb	Reproduction_Association	94302789	94302829	.	.	.	QTL_ID=74185;Name=Scrotal circumference;Abbrev=SCRCIR;PUBMED_ID=23785023;trait_ID=1270;trait=Scrotal circumference;breed=Tropical Composite;FlankMarkers=rs136694553;VTO_name=scrotum circumference;Map_Type=Genome;Model=Mendelian;Test_Base=Experiment-wise;Significance=Significant;P-value=<0.05;Variance=9.99;Additive_Effect=1.677
Chr.X	Animal QTLdb	Reproduction_Association	94310186	94310226	.	.	.	QTL_ID=74186;Name=Scrotal circumference;Abbrev=SCRCIR;PUBMED_ID=23785023;trait_ID=1270;trait=Scrotal circumference;breed=Tropical Composite;FlankMarkers=rs137417461;VTO_name=scrotum circumference;Map_Type=Genome;Model=Mendelian;Test_Base=Experiment-wise;Significance=Significant;P-value=<0.05;Variance=21.63;Additive_Effect=1.677
Chr.X	Animal QTLdb	Reproduction_Association	82050895	82050935	.	.	.	QTL_ID=74187;Name=Scrotal circumference;Abbrev=SCRCIR;PUBMED_ID=23785023;trait_ID=1270;trait=Scrotal circumference;breed=Tropical Composite;FlankMarkers=rs135332601;VTO_name=scrotum circumference;Map_Type=Genome;Model=Mendelian;Test_Base=Experiment-wise;Significance=Significant;P-value=<0.05;Variance=18.85;Additive_Effect=-1.628
Chr.X	Animal QTLdb	Reproduction_Association	87098216	87098256	.	.	.	QTL_ID=74189;Name=Scrotal circumference;Abbrev=SCRCIR;PUBMED_ID=23785023;trait_ID=1270;trait=Scrotal circumference;breed=Tropical Composite;FlankMarkers=rs136154926;VTO_name=scrotum circumference;Map_Type=Genome;Model=Mendelian;Test_Base=Experiment-wise;Significance=Significant;P-value=<0.05;Variance=16.01;Additive_Effect=1.566
Chr.X	Animal QTLdb	Reproduction_Association	87113607	87113647	.	.	.	QTL_ID=74190;Name=Scrotal circumference;Abbrev=SCRCIR;PUBMED_ID=23785023;trait_ID=1270;trait=Scrotal circumference;breed=Tropical Composite;FlankMarkers=rs135718721;VTO_name=scrotum circumference;Map_Type=Genome;Model=Mendelian;Test_Base=Experiment-wise;Significance=Significant;P-value=<0.05;Variance=13.66;Additive_Effect=1.566
Chr.X	Animal QTLdb	Reproduction_Association	92006258	92006298	.	.	.	QTL_ID=74195;Name=Scrotal circumference;Abbrev=SCRCIR;PUBMED_ID=23785023;trait_ID=1270;trait=Scrotal circumference;breed=Tropical Composite;FlankMarkers=rs137283221;VTO_name=scrotum circumference;Map_Type=Genome;Model=Mendelian;Test_Base=Experiment-wise;Significance=Significant;P-value=<0.05;Variance=9.89;Additive_Effect=-1.493
Chr.X	Animal QTLdb	Reproduction_Association	92009581	92009621	.	.	.	QTL_ID=74196;Name=Scrotal circumference;Abbrev=SCRCIR;PUBMED_ID=23785023;trait_ID=1270;trait=Scrotal circumference;breed=Tropical Composite;FlankMarkers=rs133731730;VTO_name=scrotum circumference;Map_Type=Genome;Model=Mendelian;Test_Base=Experiment-wise;Significance=Significant;P-value=<0.05;Variance=13.90;Additive_Effect=-1.493
Chr.X	Animal QTLdb	Reproduction_Association	92022643	92022683	.	.	.	QTL_ID=74197;Name=Scrotal circumference;Abbrev=SCRCIR;PUBMED_ID=23785023;trait_ID=1270;trait=Scrotal circumference;breed=Tropical Composite;FlankMarkers=rs137698963;VTO_name=scrotum circumference;Map_Type=Genome;Model=Mendelian;Test_Base=Experiment-wise;Significance=Significant;P-value=<0.05;Variance=13.90;Additive_Effect=-1.493
Chr.X	Animal QTLdb	Reproduction_Association	79870844	79870884	.	.	.	QTL_ID=74201;Name=Scrotal circumference;Abbrev=SCRCIR;PUBMED_ID=23785023;trait_ID=1270;trait=Scrotal circumference;breed=Tropical Composite;FlankMarkers=rs134140327;VTO_name=scrotum circumference;Map_Type=Genome;Model=Mendelian;Test_Base=Experiment-wise;Significance=Significant;P-value=<0.05;Variance=20.24;Additive_Effect=-1.629
Chr.X	Animal QTLdb	Reproduction_Association	80016698	80016738	.	.	.	QTL_ID=74209;Name=Scrotal circumference;Abbrev=SCRCIR;PUBMED_ID=23785023;trait_ID=1270;trait=Scrotal circumference;breed=Tropical Composite;FlankMarkers=rs134665070;VTO_name=scrotum circumference;Map_Type=Genome;Model=Mendelian;Test_Base=Experiment-wise;Significance=Significant;P-value=<0.05;Variance=19.27;Additive_Effect=-1.629
Chr.X	Animal QTLdb	Reproduction_Association	80027790	80027830	.	.	.	QTL_ID=74210;Name=Scrotal circumference;Abbrev=SCRCIR;PUBMED_ID=23785023;trait_ID=1270;trait=Scrotal circumference;breed=Tropical Composite;FlankMarkers=rs135931037;VTO_name=scrotum circumference;Map_Type=Genome;Model=Mendelian;Test_Base=Experiment-wise;Significance=Significant;P-value=<0.05;Variance=20.76;Additive_Effect=-1.629
Chr.X	Animal QTLdb	Reproduction_Association	80144970	80145010	.	.	.	QTL_ID=74212;Name=Scrotal circumference;Abbrev=SCRCIR;PUBMED_ID=23785023;trait_ID=1270;trait=Scrotal circumference;breed=Tropical Composite;FlankMarkers=rs110560171;VTO_name=scrotum circumference;Map_Type=Genome;Model=Mendelian;Test_Base=Experiment-wise;Significance=Significant;P-value=<0.05;Variance=18.08;Additive_Effect=-1.629
Chr.X	Animal QTLdb	Reproduction_Association	60234052	60234092	.	.	.	QTL_ID=74215;Name=Scrotal circumference;Abbrev=SCRCIR;PUBMED_ID=23785023;trait_ID=1270;trait=Scrotal circumference;breed=Tropical Composite;FlankMarkers=rs133491833;VTO_name=scrotum circumference;Map_Type=Genome;Model=Mendelian;Test_Base=Experiment-wise;Significance=Significant;P-value=<0.05;Variance=11.64;Additive_Effect=1.652
Chr.X	Animal QTLdb	Reproduction_Association	48789816	48789856	.	.	.	QTL_ID=74216;Name=Scrotal circumference;Abbrev=SCRCIR;PUBMED_ID=23785023;trait_ID=1270;trait=Scrotal circumference;breed=Tropical Composite;FlankMarkers=rs133393301;VTO_name=scrotum circumference;Map_Type=Genome;Model=Mendelian;Test_Base=Experiment-wise;Significance=Significant;P-value=<0.05;Variance=13.44;Additive_Effect=1.571
Chr.X	Animal QTLdb	Reproduction_Association	68599397	68599437	.	.	.	QTL_ID=74217;Name=Scrotal circumference;Abbrev=SCRCIR;PUBMED_ID=23785023;trait_ID=1270;trait=Scrotal circumference;breed=Tropical Composite;FlankMarkers=rs135842034;VTO_name=scrotum circumference;Map_Type=Genome;Model=Mendelian;Test_Base=Experiment-wise;Significance=Significant;P-value=<0.05;Variance=9.64;Additive_Effect=-1.602
Chr.X	Animal QTLdb	Reproduction_Association	104287978	104288018	.	.	.	QTL_ID=74219;Name=Scrotal circumference;Abbrev=SCRCIR;PUBMED_ID=23785023;trait_ID=1270;trait=Scrotal circumference;breed=Tropical Composite;FlankMarkers=rs137132304;VTO_name=scrotum circumference;Map_Type=Genome;Model=Mendelian;Test_Base=Experiment-wise;Significance=Significant;P-value=<0.05;Variance=18.84;Additive_Effect=1.554
Chr.X	Animal QTLdb	Reproduction_Association	59976993	59977033	.	.	.	QTL_ID=74221;Name=Scrotal circumference;Abbrev=SCRCIR;PUBMED_ID=23785023;trait_ID=1270;trait=Scrotal circumference;breed=Tropical Composite;FlankMarkers=rs135425017;VTO_name=scrotum circumference;Map_Type=Genome;Model=Mendelian;Test_Base=Experiment-wise;Significance=Significant;P-value=<0.05;Variance=14.74;Additive_Effect=1.684
Chr.X	Animal QTLdb	Reproduction_Association	59980763	59980803	.	.	.	QTL_ID=74222;Name=Scrotal circumference;Abbrev=SCRCIR;PUBMED_ID=23785023;trait_ID=1270;trait=Scrotal circumference;breed=Tropical Composite;FlankMarkers=rs136093594;VTO_name=scrotum circumference;Map_Type=Genome;Model=Mendelian;Test_Base=Experiment-wise;Significance=Significant;P-value=<0.05;Variance=22.04;Additive_Effect=1.684
Chr.X	Animal QTLdb	Reproduction_Association	60369216	60369256	.	.	.	QTL_ID=74225;Name=Scrotal circumference;Abbrev=SCRCIR;PUBMED_ID=23785023;trait_ID=1270;trait=Scrotal circumference;breed=Tropical Composite;FlankMarkers=rs137817968;VTO_name=scrotum circumference;Map_Type=Genome;Model=Mendelian;Test_Base=Experiment-wise;Significance=Significant;P-value=<0.05;Variance=13.44;Additive_Effect=1.637
Chr.X	Animal QTLdb	Reproduction_Association	84713068	84713108	.	.	.	QTL_ID=74227;Name=Scrotal circumference;Abbrev=SCRCIR;PUBMED_ID=23785023;trait_ID=1270;trait=Scrotal circumference;breed=Tropical Composite;FlankMarkers=rs135628750;VTO_name=scrotum circumference;Map_Type=Genome;Model=Mendelian;Test_Base=Experiment-wise;Significance=Significant;P-value=<0.05;Variance=10.99;Additive_Effect=-1.375
Chr.X	Animal QTLdb	Reproduction_Association	91861345	91861385	.	.	.	QTL_ID=74228;Name=Scrotal circumference;Abbrev=SCRCIR;PUBMED_ID=23785023;trait_ID=1270;trait=Scrotal circumference;breed=Tropical Composite;FlankMarkers=rs136345364;VTO_name=scrotum circumference;Map_Type=Genome;Model=Mendelian;Test_Base=Experiment-wise;Significance=Significant;P-value=<0.05;Variance=11.21;Additive_Effect=-1.511
Chr.X	Animal QTLdb	Reproduction_Association	91879172	91879212	.	.	.	QTL_ID=74229;Name=Scrotal circumference;Abbrev=SCRCIR;PUBMED_ID=23785023;trait_ID=1270;trait=Scrotal circumference;breed=Tropical Composite;FlankMarkers=rs134673773;VTO_name=scrotum circumference;Map_Type=Genome;Model=Mendelian;Test_Base=Experiment-wise;Significance=Significant;P-value=<0.05;Variance=12.74;Additive_Effect=-1.511
Chr.X	Animal QTLdb	Reproduction_Association	65878832	65878872	.	.	.	QTL_ID=74230;Name=Scrotal circumference;Abbrev=SCRCIR;PUBMED_ID=23785023;trait_ID=1270;trait=Scrotal circumference;breed=Tropical Composite;FlankMarkers=rs133529058;VTO_name=scrotum circumference;Map_Type=Genome;Model=Mendelian;Test_Base=Experiment-wise;Significance=Significant;P-value=<0.05;Variance=16.91;Additive_Effect=1.47
Chr.X	Animal QTLdb	Reproduction_Association	97031427	97031467	.	.	.	QTL_ID=74231;Name=Scrotal circumference;Abbrev=SCRCIR;PUBMED_ID=23785023;trait_ID=1270;trait=Scrotal circumference;breed=Tropical Composite;FlankMarkers=rs136315001;VTO_name=scrotum circumference;Map_Type=Genome;Model=Mendelian;Test_Base=Experiment-wise;Significance=Significant;P-value=<0.05;Variance=10.84;Additive_Effect=1.509
Chr.X	Animal QTLdb	Reproduction_Association	56847686	56847726	.	.	.	QTL_ID=74233;Name=Scrotal circumference;Abbrev=SCRCIR;PUBMED_ID=23785023;trait_ID=1270;trait=Scrotal circumference;breed=Tropical Composite;FlankMarkers=rs135202681;VTO_name=scrotum circumference;Map_Type=Genome;Model=Mendelian;Test_Base=Experiment-wise;Significance=Significant;P-value=<0.05;Variance=18.21;Additive_Effect=1.694
Chr.X	Animal QTLdb	Reproduction_Association	56852612	56852652	.	.	.	QTL_ID=74234;Name=Scrotal circumference;Abbrev=SCRCIR;PUBMED_ID=23785023;trait_ID=1270;trait=Scrotal circumference;breed=Tropical Composite;FlankMarkers=rs134189873;VTO_name=scrotum circumference;Map_Type=Genome;Model=Mendelian;Test_Base=Experiment-wise;Significance=Significant;P-value=<0.05;Variance=14.76;Additive_Effect=1.694
Chr.X	Animal QTLdb	Reproduction_Association	56862832	56862872	.	.	.	QTL_ID=74235;Name=Scrotal circumference;Abbrev=SCRCIR;PUBMED_ID=23785023;trait_ID=1270;trait=Scrotal circumference;breed=Tropical Composite;FlankMarkers=rs134246912;VTO_name=scrotum circumference;Map_Type=Genome;Model=Mendelian;Test_Base=Experiment-wise;Significance=Significant;P-value=<0.05;Variance=14.76;Additive_Effect=1.694
Chr.X	Animal QTLdb	Reproduction_Association	57037145	57037185	.	.	.	QTL_ID=74237;Name=Scrotal circumference;Abbrev=SCRCIR;PUBMED_ID=23785023;trait_ID=1270;trait=Scrotal circumference;breed=Tropical Composite;FlankMarkers=rs135160843;VTO_name=scrotum circumference;Map_Type=Genome;Model=Mendelian;Test_Base=Experiment-wise;Significance=Significant;P-value=<0.05;Variance=14.18;Additive_Effect=1.694
Chr.X	Animal QTLdb	Reproduction_Association	100159255	100159295	.	.	.	QTL_ID=74241;Name=Scrotal circumference;Abbrev=SCRCIR;PUBMED_ID=23785023;trait_ID=1270;trait=Scrotal circumference;breed=Tropical Composite;FlankMarkers=rs134119624;VTO_name=scrotum circumference;Map_Type=Genome;Model=Mendelian;Test_Base=Experiment-wise;Significance=Significant;P-value=<0.05;Variance=14.12;Additive_Effect=1.545
Chr.X	Animal QTLdb	Reproduction_Association	100313790	100313830	.	.	.	QTL_ID=74242;Name=Scrotal circumference;Abbrev=SCRCIR;PUBMED_ID=23785023;trait_ID=1270;trait=Scrotal circumference;breed=Tropical Composite;FlankMarkers=rs134924125;VTO_name=scrotum circumference;Map_Type=Genome;Model=Mendelian;Test_Base=Experiment-wise;Significance=Significant;P-value=<0.05;Variance=14.21;Additive_Effect=1.545
Chr.X	Animal QTLdb	Reproduction_Association	100326293	100326333	.	.	.	QTL_ID=74243;Name=Scrotal circumference;Abbrev=SCRCIR;PUBMED_ID=23785023;trait_ID=1270;trait=Scrotal circumference;breed=Tropical Composite;FlankMarkers=rs136361379;VTO_name=scrotum circumference;Map_Type=Genome;Model=Mendelian;Test_Base=Experiment-wise;Significance=Significant;P-value=<0.05;Variance=18.65;Additive_Effect=1.545
Chr.X	Animal QTLdb	Reproduction_Association	100352050	100352090	.	.	.	QTL_ID=74244;Name=Scrotal circumference;Abbrev=SCRCIR;PUBMED_ID=23785023;trait_ID=1270;trait=Scrotal circumference;breed=Tropical Composite;FlankMarkers=rs136832312;VTO_name=scrotum circumference;Map_Type=Genome;Model=Mendelian;Test_Base=Experiment-wise;Significance=Significant;P-value=<0.05;Variance=14.21;Additive_Effect=1.545
Chr.X	Animal QTLdb	Reproduction_Association	85553895	85553935	.	.	.	QTL_ID=74246;Name=Scrotal circumference;Abbrev=SCRCIR;PUBMED_ID=23785023;trait_ID=1270;trait=Scrotal circumference;breed=Tropical Composite;FlankMarkers=rs133200015;VTO_name=scrotum circumference;Map_Type=Genome;Model=Mendelian;Test_Base=Experiment-wise;Significance=Significant;P-value=<0.05;Variance=20.40;Additive_Effect=-1.618
Chr.X	Animal QTLdb	Reproduction_Association	84818548	84818588	.	.	.	QTL_ID=74247;Name=Scrotal circumference;Abbrev=SCRCIR;PUBMED_ID=23785023;trait_ID=1270;trait=Scrotal circumference;breed=Tropical Composite;FlankMarkers=rs134398360;VTO_name=scrotum circumference;Map_Type=Genome;Model=Mendelian;Test_Base=Experiment-wise;Significance=Significant;P-value=<0.05;Variance=17.40;Additive_Effect=-1.621
Chr.X	Animal QTLdb	Reproduction_Association	63275535	63275575	.	.	.	QTL_ID=74248;Name=Scrotal circumference;Abbrev=SCRCIR;PUBMED_ID=23785023;trait_ID=1270;trait=Scrotal circumference;breed=Tropical Composite;FlankMarkers=rs134069262;VTO_name=scrotum circumference;Map_Type=Genome;Model=Mendelian;Test_Base=Experiment-wise;Significance=Significant;P-value=<0.05;Variance=14.87;Additive_Effect=1.764
Chr.X	Animal QTLdb	Reproduction_Association	91018405	91018445	.	.	.	QTL_ID=74250;Name=Scrotal circumference;Abbrev=SCRCIR;PUBMED_ID=23785023;trait_ID=1270;trait=Scrotal circumference;breed=Tropical Composite;FlankMarkers=rs110949481;VTO_name=scrotum circumference;Map_Type=Genome;Model=Mendelian;Test_Base=Experiment-wise;Significance=Significant;P-value=<0.05;Variance=17.75;Additive_Effect=1.568
Chr.X	Animal QTLdb	Reproduction_Association	67918374	67918414	.	.	.	QTL_ID=74251;Name=Scrotal circumference;Abbrev=SCRCIR;PUBMED_ID=23785023;trait_ID=1270;trait=Scrotal circumference;breed=Tropical Composite;FlankMarkers=rs137648385;VTO_name=scrotum circumference;Map_Type=Genome;Model=Mendelian;Test_Base=Experiment-wise;Significance=Significant;P-value=<0.05;Variance=13.96;Additive_Effect=-1.621
Chr.X	Animal QTLdb	Reproduction_Association	59536608	59536648	.	.	.	QTL_ID=74253;Name=Scrotal circumference;Abbrev=SCRCIR;PUBMED_ID=23785023;trait_ID=1270;trait=Scrotal circumference;breed=Tropical Composite;FlankMarkers=rs137814563;VTO_name=scrotum circumference;Map_Type=Genome;Model=Mendelian;Test_Base=Experiment-wise;Significance=Significant;P-value=<0.05;Variance=14.05;Additive_Effect=1.69
Chr.X	Animal QTLdb	Reproduction_Association	59538900	59538940	.	.	.	QTL_ID=74254;Name=Scrotal circumference;Abbrev=SCRCIR;PUBMED_ID=23785023;trait_ID=1270;trait=Scrotal circumference;breed=Tropical Composite;FlankMarkers=rs137420284;VTO_name=scrotum circumference;Map_Type=Genome;Model=Mendelian;Test_Base=Experiment-wise;Significance=Significant;P-value=<0.05;Variance=15.30;Additive_Effect=1.69
Chr.X	Animal QTLdb	Reproduction_Association	59543473	59543513	.	.	.	QTL_ID=74255;Name=Scrotal circumference;Abbrev=SCRCIR;PUBMED_ID=23785023;trait_ID=1270;trait=Scrotal circumference;breed=Tropical Composite;FlankMarkers=rs133866536;VTO_name=scrotum circumference;Map_Type=Genome;Model=Mendelian;Test_Base=Experiment-wise;Significance=Significant;P-value=<0.05;Variance=22.24;Additive_Effect=1.69
Chr.X	Animal QTLdb	Reproduction_Association	48741144	48741184	.	.	.	QTL_ID=74256;Name=Scrotal circumference;Abbrev=SCRCIR;PUBMED_ID=23785023;trait_ID=1270;trait=Scrotal circumference;breed=Tropical Composite;FlankMarkers=rs137242196;VTO_name=scrotum circumference;Map_Type=Genome;Model=Mendelian;Test_Base=Experiment-wise;Significance=Significant;P-value=<0.05;Variance=13.56;Additive_Effect=1.576
Chr.X	Animal QTLdb	Reproduction_Association	48745793	48745833	.	.	.	QTL_ID=74257;Name=Scrotal circumference;Abbrev=SCRCIR;PUBMED_ID=23785023;trait_ID=1270;trait=Scrotal circumference;breed=Tropical Composite;FlankMarkers=rs133655218;VTO_name=scrotum circumference;Map_Type=Genome;Model=Mendelian;Test_Base=Experiment-wise;Significance=Significant;P-value=<0.05;Variance=19.43;Additive_Effect=1.576
Chr.X	Animal QTLdb	Reproduction_Association	86198582	86198622	.	.	.	QTL_ID=74259;Name=Scrotal circumference;Abbrev=SCRCIR;PUBMED_ID=23785023;trait_ID=1270;trait=Scrotal circumference;breed=Tropical Composite;FlankMarkers=rs108946015;VTO_name=scrotum circumference;Map_Type=Genome;Model=Mendelian;Test_Base=Experiment-wise;Significance=Significant;P-value=<0.05;Variance=20.58;Additive_Effect=-1.626
Chr.X	Animal QTLdb	Reproduction_Association	100684877	100684917	.	.	.	QTL_ID=74260;Name=Scrotal circumference;Abbrev=SCRCIR;PUBMED_ID=23785023;trait_ID=1270;trait=Scrotal circumference;breed=Tropical Composite;FlankMarkers=rs133745345;VTO_name=scrotum circumference;Map_Type=Genome;Model=Mendelian;Test_Base=Experiment-wise;Significance=Significant;P-value=<0.05;Variance=16.46;Additive_Effect=1.53
Chr.X	Animal QTLdb	Reproduction_Association	61052849	61052889	.	.	.	QTL_ID=74261;Name=Scrotal circumference;Abbrev=SCRCIR;PUBMED_ID=23785023;trait_ID=1270;trait=Scrotal circumference;breed=Tropical Composite;FlankMarkers=rs136753854;VTO_name=scrotum circumference;Map_Type=Genome;Model=Mendelian;Test_Base=Experiment-wise;Significance=Significant;P-value=<0.05;Variance=16.23;Additive_Effect=1.743
Chr.X	Animal QTLdb	Reproduction_Association	82245229	82245269	.	.	.	QTL_ID=74262;Name=Scrotal circumference;Abbrev=SCRCIR;PUBMED_ID=23785023;trait_ID=1270;trait=Scrotal circumference;breed=Tropical Composite;FlankMarkers=rs110365830;VTO_name=scrotum circumference;Map_Type=Genome;Model=Mendelian;Test_Base=Experiment-wise;Significance=Significant;P-value=<0.05;Variance=18.83;Additive_Effect=-1.614
Chr.X	Animal QTLdb	Reproduction_Association	100439613	100439653	.	.	.	QTL_ID=74264;Name=Scrotal circumference;Abbrev=SCRCIR;PUBMED_ID=23785023;trait_ID=1270;trait=Scrotal circumference;breed=Tropical Composite;FlankMarkers=rs136825403;VTO_name=scrotum circumference;Map_Type=Genome;Model=Mendelian;Test_Base=Experiment-wise;Significance=Significant;P-value=<0.05;Variance=10.29;Additive_Effect=1.533
Chr.X	Animal QTLdb	Reproduction_Association	100505546	100505586	.	.	.	QTL_ID=74265;Name=Scrotal circumference;Abbrev=SCRCIR;PUBMED_ID=23785023;trait_ID=1270;trait=Scrotal circumference;breed=Tropical Composite;FlankMarkers=rs133062214;VTO_name=scrotum circumference;Map_Type=Genome;Model=Mendelian;Test_Base=Experiment-wise;Significance=Significant;P-value=<0.05;Variance=14.27;Additive_Effect=1.533
Chr.X	Animal QTLdb	Reproduction_Association	100512075	100512115	.	.	.	QTL_ID=74266;Name=Scrotal circumference;Abbrev=SCRCIR;PUBMED_ID=23785023;trait_ID=1270;trait=Scrotal circumference;breed=Tropical Composite;FlankMarkers=rs136976254;VTO_name=scrotum circumference;Map_Type=Genome;Model=Mendelian;Test_Base=Experiment-wise;Significance=Significant;P-value=<0.05;Variance=13.99;Additive_Effect=1.533
Chr.X	Animal QTLdb	Reproduction_Association	100579233	100579273	.	.	.	QTL_ID=74267;Name=Scrotal circumference;Abbrev=SCRCIR;PUBMED_ID=23785023;trait_ID=1270;trait=Scrotal circumference;breed=Tropical Composite;FlankMarkers=rs137401037;VTO_name=scrotum circumference;Map_Type=Genome;Model=Mendelian;Test_Base=Experiment-wise;Significance=Significant;P-value=<0.05;Variance=15.80;Additive_Effect=1.533
Chr.X	Animal QTLdb	Reproduction_Association	100659662	100659702	.	.	.	QTL_ID=74268;Name=Scrotal circumference;Abbrev=SCRCIR;PUBMED_ID=23785023;trait_ID=1270;trait=Scrotal circumference;breed=Tropical Composite;FlankMarkers=rs136235607;VTO_name=scrotum circumference;Map_Type=Genome;Model=Mendelian;Test_Base=Experiment-wise;Significance=Significant;P-value=<0.05;Variance=13.99;Additive_Effect=1.533
Chr.X	Animal QTLdb	Reproduction_Association	100668440	100668480	.	.	.	QTL_ID=74269;Name=Scrotal circumference;Abbrev=SCRCIR;PUBMED_ID=23785023;trait_ID=1270;trait=Scrotal circumference;breed=Tropical Composite;FlankMarkers=rs135030799;VTO_name=scrotum circumference;Map_Type=Genome;Model=Mendelian;Test_Base=Experiment-wise;Significance=Significant;P-value=<0.05;Variance=13.99;Additive_Effect=1.533
Chr.X	Animal QTLdb	Reproduction_Association	100754520	100754560	.	.	.	QTL_ID=74271;Name=Scrotal circumference;Abbrev=SCRCIR;PUBMED_ID=23785023;trait_ID=1270;trait=Scrotal circumference;breed=Tropical Composite;FlankMarkers=rs134591393;VTO_name=scrotum circumference;Map_Type=Genome;Model=Mendelian;Test_Base=Experiment-wise;Significance=Significant;P-value=<0.05;Variance=14.10;Additive_Effect=1.533
Chr.X	Animal QTLdb	Reproduction_Association	101017918	101017958	.	.	.	QTL_ID=74274;Name=Scrotal circumference;Abbrev=SCRCIR;PUBMED_ID=23785023;trait_ID=1270;trait=Scrotal circumference;breed=Tropical Composite;FlankMarkers=rs132670672;VTO_name=scrotum circumference;Map_Type=Genome;Model=Mendelian;Test_Base=Experiment-wise;Significance=Significant;P-value=<0.05;Variance=14.13;Additive_Effect=1.533
Chr.X	Animal QTLdb	Reproduction_Association	101027572	101027612	.	.	.	QTL_ID=74275;Name=Scrotal circumference;Abbrev=SCRCIR;PUBMED_ID=23785023;trait_ID=1270;trait=Scrotal circumference;breed=Tropical Composite;FlankMarkers=rs109126606;VTO_name=scrotum circumference;Map_Type=Genome;Model=Mendelian;Test_Base=Experiment-wise;Significance=Significant;P-value=<0.05;Variance=16.45;Additive_Effect=1.533
Chr.X	Animal QTLdb	Reproduction_Association	101176298	101176338	.	.	.	QTL_ID=74276;Name=Scrotal circumference;Abbrev=SCRCIR;PUBMED_ID=23785023;trait_ID=1270;trait=Scrotal circumference;breed=Tropical Composite;FlankMarkers=rs132637107;VTO_name=scrotum circumference;Map_Type=Genome;Model=Mendelian;Test_Base=Experiment-wise;Significance=Significant;P-value=<0.05;Variance=14.10;Additive_Effect=1.533
Chr.X	Animal QTLdb	Reproduction_Association	101199666	101199706	.	.	.	QTL_ID=74277;Name=Scrotal circumference;Abbrev=SCRCIR;PUBMED_ID=23785023;trait_ID=1270;trait=Scrotal circumference;breed=Tropical Composite;FlankMarkers=rs135560992;VTO_name=scrotum circumference;Map_Type=Genome;Model=Mendelian;Test_Base=Experiment-wise;Significance=Significant;P-value=<0.05;Variance=16.37;Additive_Effect=1.533
Chr.X	Animal QTLdb	Reproduction_Association	101252448	101252488	.	.	.	QTL_ID=74278;Name=Scrotal circumference;Abbrev=SCRCIR;PUBMED_ID=23785023;trait_ID=1270;trait=Scrotal circumference;breed=Tropical Composite;FlankMarkers=rs134420395;VTO_name=scrotum circumference;Map_Type=Genome;Model=Mendelian;Test_Base=Experiment-wise;Significance=Significant;P-value=<0.05;Variance=12.09;Additive_Effect=1.533
Chr.X	Animal QTLdb	Reproduction_Association	101266043	101266083	.	.	.	QTL_ID=74279;Name=Scrotal circumference;Abbrev=SCRCIR;PUBMED_ID=23785023;trait_ID=1270;trait=Scrotal circumference;breed=Tropical Composite;FlankMarkers=rs135380995;VTO_name=scrotum circumference;Map_Type=Genome;Model=Mendelian;Test_Base=Experiment-wise;Significance=Significant;P-value=<0.05;Variance=14.10;Additive_Effect=1.533
Chr.X	Animal QTLdb	Reproduction_Association	101292042	101292082	.	.	.	QTL_ID=74280;Name=Scrotal circumference;Abbrev=SCRCIR;PUBMED_ID=23785023;trait_ID=1270;trait=Scrotal circumference;breed=Tropical Composite;FlankMarkers=rs136395604;VTO_name=scrotum circumference;Map_Type=Genome;Model=Mendelian;Test_Base=Experiment-wise;Significance=Significant;P-value=<0.05;Variance=12.87;Additive_Effect=1.533
Chr.X	Animal QTLdb	Reproduction_Association	101354122	101354162	.	.	.	QTL_ID=74281;Name=Scrotal circumference;Abbrev=SCRCIR;PUBMED_ID=23785023;trait_ID=1270;trait=Scrotal circumference;breed=Tropical Composite;FlankMarkers=rs132689774;VTO_name=scrotum circumference;Map_Type=Genome;Model=Mendelian;Test_Base=Experiment-wise;Significance=Significant;P-value=<0.05;Variance=14.37;Additive_Effect=1.533
Chr.X	Animal QTLdb	Reproduction_Association	101476379	101476419	.	.	.	QTL_ID=74282;Name=Scrotal circumference;Abbrev=SCRCIR;PUBMED_ID=23785023;trait_ID=1270;trait=Scrotal circumference;breed=Tropical Composite;FlankMarkers=rs137128234;VTO_name=scrotum circumference;Map_Type=Genome;Model=Mendelian;Test_Base=Experiment-wise;Significance=Significant;P-value=<0.05;Variance=14.10;Additive_Effect=1.533
Chr.X	Animal QTLdb	Reproduction_Association	101534691	101534731	.	.	.	QTL_ID=74284;Name=Scrotal circumference;Abbrev=SCRCIR;PUBMED_ID=23785023;trait_ID=1270;trait=Scrotal circumference;breed=Tropical Composite;FlankMarkers=rs134874992;VTO_name=scrotum circumference;Map_Type=Genome;Model=Mendelian;Test_Base=Experiment-wise;Significance=Significant;P-value=<0.05;Variance=14.10;Additive_Effect=1.533
Chr.X	Animal QTLdb	Reproduction_Association	58822538	58822578	.	.	.	QTL_ID=74287;Name=Scrotal circumference;Abbrev=SCRCIR;PUBMED_ID=23785023;trait_ID=1270;trait=Scrotal circumference;breed=Tropical Composite;FlankMarkers=rs132957377;VTO_name=scrotum circumference;Map_Type=Genome;Model=Mendelian;Test_Base=Experiment-wise;Significance=Significant;P-value=<0.05;Variance=21.77;Additive_Effect=1.669
Chr.X	Animal QTLdb	Reproduction_Association	86727035	86727075	.	.	.	QTL_ID=74288;Name=Scrotal circumference;Abbrev=SCRCIR;PUBMED_ID=23785023;trait_ID=1270;trait=Scrotal circumference;breed=Tropical Composite;FlankMarkers=rs135234367;VTO_name=scrotum circumference;Map_Type=Genome;Model=Mendelian;Test_Base=Experiment-wise;Significance=Significant;P-value=<0.05;Variance=14.94;Additive_Effect=-1.447
Chr.X	Animal QTLdb	Reproduction_Association	65906708	65906748	.	.	.	QTL_ID=74289;Name=Scrotal circumference;Abbrev=SCRCIR;PUBMED_ID=23785023;trait_ID=1270;trait=Scrotal circumference;breed=Tropical Composite;FlankMarkers=rs136144122;VTO_name=scrotum circumference;Map_Type=Genome;Model=Mendelian;Test_Base=Experiment-wise;Significance=Significant;P-value=<0.05;Variance=9.96;Additive_Effect=-1.608
Chr.X	Animal QTLdb	Reproduction_Association	65908689	65908729	.	.	.	QTL_ID=74290;Name=Scrotal circumference;Abbrev=SCRCIR;PUBMED_ID=23785023;trait_ID=1270;trait=Scrotal circumference;breed=Tropical Composite;FlankMarkers=rs136930259;VTO_name=scrotum circumference;Map_Type=Genome;Model=Mendelian;Test_Base=Experiment-wise;Significance=Significant;P-value=<0.05;Variance=13.94;Additive_Effect=-1.608
Chr.X	Animal QTLdb	Reproduction_Association	65938622	65938662	.	.	.	QTL_ID=74291;Name=Scrotal circumference;Abbrev=SCRCIR;PUBMED_ID=23785023;trait_ID=1270;trait=Scrotal circumference;breed=Tropical Composite;FlankMarkers=rs132941216;VTO_name=scrotum circumference;Map_Type=Genome;Model=Mendelian;Test_Base=Experiment-wise;Significance=Significant;P-value=<0.05;Variance=12.23;Additive_Effect=-1.608
Chr.X	Animal QTLdb	Reproduction_Association	81440697	81440737	.	.	.	QTL_ID=74294;Name=Scrotal circumference;Abbrev=SCRCIR;PUBMED_ID=23785023;trait_ID=1270;trait=Scrotal circumference;breed=Tropical Composite;FlankMarkers=rs137788981;VTO_name=scrotum circumference;Map_Type=Genome;Model=Mendelian;Test_Base=Experiment-wise;Significance=Significant;P-value=<0.05;Variance=14.27;Additive_Effect=-1.619
Chr.X	Animal QTLdb	Reproduction_Association	81443514	81443554	.	.	.	QTL_ID=74295;Name=Scrotal circumference;Abbrev=SCRCIR;PUBMED_ID=23785023;trait_ID=1270;trait=Scrotal circumference;breed=Tropical Composite;FlankMarkers=rs133732999;VTO_name=scrotum circumference;Map_Type=Genome;Model=Mendelian;Test_Base=Experiment-wise;Significance=Significant;P-value=<0.05;Variance=17.25;Additive_Effect=-1.619
Chr.X	Animal QTLdb	Reproduction_Association	83270983	83271023	.	.	.	QTL_ID=74297;Name=Scrotal circumference;Abbrev=SCRCIR;PUBMED_ID=23785023;trait_ID=1270;trait=Scrotal circumference;breed=Tropical Composite;FlankMarkers=rs136774792;VTO_name=scrotum circumference;Map_Type=Genome;Model=Mendelian;Test_Base=Experiment-wise;Significance=Significant;P-value=<0.05;Variance=14.26;Additive_Effect=-1.606
Chr.X	Animal QTLdb	Reproduction_Association	48749447	48749487	.	.	.	QTL_ID=74298;Name=Scrotal circumference;Abbrev=SCRCIR;PUBMED_ID=23785023;trait_ID=1270;trait=Scrotal circumference;breed=Tropical Composite;FlankMarkers=rs136487739;VTO_name=scrotum circumference;Map_Type=Genome;Model=Mendelian;Test_Base=Experiment-wise;Significance=Significant;P-value=<0.05;Variance=16.01;Additive_Effect=1.715
Chr.X	Animal QTLdb	Reproduction_Association	103334187	103334227	.	.	.	QTL_ID=74299;Name=Scrotal circumference;Abbrev=SCRCIR;PUBMED_ID=23785023;trait_ID=1270;trait=Scrotal circumference;breed=Tropical Composite;FlankMarkers=rs137430273;VTO_name=scrotum circumference;Map_Type=Genome;Model=Mendelian;Test_Base=Experiment-wise;Significance=Significant;P-value=<0.05;Variance=16.20;Additive_Effect=1.657
Chr.X	Animal QTLdb	Reproduction_Association	92651415	92651455	.	.	.	QTL_ID=74300;Name=Scrotal circumference;Abbrev=SCRCIR;PUBMED_ID=23785023;trait_ID=1270;trait=Scrotal circumference;breed=Tropical Composite;FlankMarkers=rs41615786;VTO_name=scrotum circumference;Map_Type=Genome;Model=Mendelian;Test_Base=Experiment-wise;Significance=Significant;P-value=<0.05;Variance=8.44;Additive_Effect=-1.328
Chr.X	Animal QTLdb	Reproduction_Association	92799391	92799431	.	.	.	QTL_ID=74301;Name=Scrotal circumference;Abbrev=SCRCIR;PUBMED_ID=23785023;trait_ID=1270;trait=Scrotal circumference;breed=Tropical Composite;FlankMarkers=rs135506933;VTO_name=scrotum circumference;Map_Type=Genome;Model=Mendelian;Test_Base=Experiment-wise;Significance=Significant;P-value=<0.05;Variance=9.07;Additive_Effect=-1.328
Chr.X	Animal QTLdb	Reproduction_Association	92812230	92812270	.	.	.	QTL_ID=74302;Name=Scrotal circumference;Abbrev=SCRCIR;PUBMED_ID=23785023;trait_ID=1270;trait=Scrotal circumference;breed=Tropical Composite;FlankMarkers=rs137647560;VTO_name=scrotum circumference;Map_Type=Genome;Model=Mendelian;Test_Base=Experiment-wise;Significance=Significant;P-value=<0.05;Variance=7.44;Additive_Effect=-1.328
Chr.X	Animal QTLdb	Reproduction_Association	92847558	92847598	.	.	.	QTL_ID=74303;Name=Scrotal circumference;Abbrev=SCRCIR;PUBMED_ID=23785023;trait_ID=1270;trait=Scrotal circumference;breed=Tropical Composite;FlankMarkers=rs137327304;VTO_name=scrotum circumference;Map_Type=Genome;Model=Mendelian;Test_Base=Experiment-wise;Significance=Significant;P-value=<0.05;Variance=8.91;Additive_Effect=-1.328
Chr.X	Animal QTLdb	Reproduction_Association	82181736	82181776	.	.	.	QTL_ID=74306;Name=Scrotal circumference;Abbrev=SCRCIR;PUBMED_ID=23785023;trait_ID=1270;trait=Scrotal circumference;breed=Tropical Composite;FlankMarkers=rs136652537;VTO_name=scrotum circumference;Map_Type=Genome;Model=Mendelian;Test_Base=Experiment-wise;Significance=Significant;P-value=<0.05;Variance=14.21;Additive_Effect=-1.613
Chr.X	Animal QTLdb	Reproduction_Association	82190482	82190522	.	.	.	QTL_ID=74307;Name=Scrotal circumference;Abbrev=SCRCIR;PUBMED_ID=23785023;trait_ID=1270;trait=Scrotal circumference;breed=Tropical Composite;FlankMarkers=rs135620077;VTO_name=scrotum circumference;Map_Type=Genome;Model=Mendelian;Test_Base=Experiment-wise;Significance=Significant;P-value=<0.05;Variance=18.81;Additive_Effect=-1.613
Chr.X	Animal QTLdb	Reproduction_Association	82215552	82215592	.	.	.	QTL_ID=74308;Name=Scrotal circumference;Abbrev=SCRCIR;PUBMED_ID=23785023;trait_ID=1270;trait=Scrotal circumference;breed=Tropical Composite;FlankMarkers=rs133281552;VTO_name=scrotum circumference;Map_Type=Genome;Model=Mendelian;Test_Base=Experiment-wise;Significance=Significant;P-value=<0.05;Variance=9.29;Additive_Effect=-1.613
Chr.X	Animal QTLdb	Reproduction_Association	64653851	64653891	.	.	.	QTL_ID=74311;Name=Scrotal circumference;Abbrev=SCRCIR;PUBMED_ID=23785023;trait_ID=1270;trait=Scrotal circumference;breed=Tropical Composite;FlankMarkers=rs110455734;VTO_name=scrotum circumference;Map_Type=Genome;Model=Mendelian;Test_Base=Experiment-wise;Significance=Significant;P-value=<0.05;Variance=32.25;Additive_Effect=2.064
Chr.X	Animal QTLdb	Reproduction_Association	64654418	64654458	.	.	.	QTL_ID=74312;Name=Scrotal circumference;Abbrev=SCRCIR;PUBMED_ID=23785023;trait_ID=1270;trait=Scrotal circumference;breed=Tropical Composite;FlankMarkers=rs110671736;VTO_name=scrotum circumference;Map_Type=Genome;Model=Mendelian;Test_Base=Experiment-wise;Significance=Significant;P-value=<0.05;Variance=32.25;Additive_Effect=2.064
Chr.X	Animal QTLdb	Reproduction_Association	85698460	85698500	.	.	.	QTL_ID=74313;Name=Scrotal circumference;Abbrev=SCRCIR;PUBMED_ID=23785023;trait_ID=1270;trait=Scrotal circumference;breed=Tropical Composite;FlankMarkers=rs135475875;VTO_name=scrotum circumference;Map_Type=Genome;Model=Mendelian;Test_Base=Experiment-wise;Significance=Significant;P-value=<0.05;Variance=12.88;Additive_Effect=-1.621
Chr.X	Animal QTLdb	Reproduction_Association	86713662	86713702	.	.	.	QTL_ID=74315;Name=Scrotal circumference;Abbrev=SCRCIR;PUBMED_ID=23785023;trait_ID=1270;trait=Scrotal circumference;breed=Tropical Composite;FlankMarkers=rs137818866;VTO_name=scrotum circumference;Map_Type=Genome;Model=Mendelian;Test_Base=Experiment-wise;Significance=Significant;P-value=<0.05;Variance=11.76;Additive_Effect=-1.441
Chr.X	Animal QTLdb	Reproduction_Association	76165964	76166004	.	.	.	QTL_ID=74316;Name=Scrotal circumference;Abbrev=SCRCIR;PUBMED_ID=23785023;trait_ID=1270;trait=Scrotal circumference;breed=Tropical Composite;FlankMarkers=rs134735817;VTO_name=scrotum circumference;Map_Type=Genome;Model=Mendelian;Test_Base=Experiment-wise;Significance=Significant;P-value=<0.05;Variance=15.03;Additive_Effect=-1.586
Chr.X	Animal QTLdb	Reproduction_Association	65650901	65650941	.	.	.	QTL_ID=74321;Name=Scrotal circumference;Abbrev=SCRCIR;PUBMED_ID=23785023;trait_ID=1270;trait=Scrotal circumference;breed=Tropical Composite;FlankMarkers=rs137022482;VTO_name=scrotum circumference;Map_Type=Genome;Model=Mendelian;Test_Base=Experiment-wise;Significance=Significant;P-value=<0.05;Variance=27.97;Additive_Effect=1.891
Chr.X	Animal QTLdb	Reproduction_Association	65653015	65653055	.	.	.	QTL_ID=74322;Name=Scrotal circumference;Abbrev=SCRCIR;PUBMED_ID=23785023;trait_ID=1270;trait=Scrotal circumference;breed=Tropical Composite;FlankMarkers=rs135213919;VTO_name=scrotum circumference;Map_Type=Genome;Model=Mendelian;Test_Base=Experiment-wise;Significance=Significant;P-value=<0.05;Variance=15.87;Additive_Effect=1.891
Chr.X	Animal QTLdb	Reproduction_Association	65655074	65655114	.	.	.	QTL_ID=74323;Name=Scrotal circumference;Abbrev=SCRCIR;PUBMED_ID=23785023;trait_ID=1270;trait=Scrotal circumference;breed=Tropical Composite;FlankMarkers=rs136644371;VTO_name=scrotum circumference;Map_Type=Genome;Model=Mendelian;Test_Base=Experiment-wise;Significance=Significant;P-value=<0.05;Variance=15.87;Additive_Effect=1.891
Chr.X	Animal QTLdb	Reproduction_Association	80210754	80210794	.	.	.	QTL_ID=74324;Name=Scrotal circumference;Abbrev=SCRCIR;PUBMED_ID=23785023;trait_ID=1270;trait=Scrotal circumference;breed=Tropical Composite;FlankMarkers=rs109685966;VTO_name=scrotum circumference;Map_Type=Genome;Model=Mendelian;Test_Base=Experiment-wise;Significance=Significant;P-value=<0.05;Variance=17.86;Additive_Effect=-1.619
Chr.X	Animal QTLdb	Reproduction_Association	62530504	62530544	.	.	.	QTL_ID=74325;Name=Scrotal circumference;Abbrev=SCRCIR;PUBMED_ID=23785023;trait_ID=1270;trait=Scrotal circumference;breed=Tropical Composite;FlankMarkers=rs136935330;VTO_name=scrotum circumference;Map_Type=Genome;Model=Mendelian;Test_Base=Experiment-wise;Significance=Significant;P-value=<0.05;Variance=17.52;Additive_Effect=1.585
Chr.X	Animal QTLdb	Reproduction_Association	82587582	82587622	.	.	.	QTL_ID=74326;Name=Scrotal circumference;Abbrev=SCRCIR;PUBMED_ID=23785023;trait_ID=1270;trait=Scrotal circumference;breed=Tropical Composite;FlankMarkers=rs133391244;VTO_name=scrotum circumference;Map_Type=Genome;Model=Mendelian;Test_Base=Experiment-wise;Significance=Significant;P-value=<0.05;Variance=14.21;Additive_Effect=-1.603
Chr.X	Animal QTLdb	Reproduction_Association	79242541	79242581	.	.	.	QTL_ID=74327;Name=Scrotal circumference;Abbrev=SCRCIR;PUBMED_ID=23785023;trait_ID=1270;trait=Scrotal circumference;breed=Tropical Composite;FlankMarkers=rs133274444;VTO_name=scrotum circumference;Map_Type=Genome;Model=Mendelian;Test_Base=Experiment-wise;Significance=Significant;P-value=<0.05;Variance=15.13;Additive_Effect=-1.4
Chr.X	Animal QTLdb	Reproduction_Association	92512575	92512615	.	.	.	QTL_ID=74328;Name=Scrotal circumference;Abbrev=SCRCIR;PUBMED_ID=23785023;trait_ID=1270;trait=Scrotal circumference;breed=Tropical Composite;FlankMarkers=rs134832565;VTO_name=scrotum circumference;Map_Type=Genome;Model=Mendelian;Test_Base=Experiment-wise;Significance=Significant;P-value=<0.05;Variance=12.12;Additive_Effect=1.265
Chr.X	Animal QTLdb	Reproduction_Association	49814074	49814114	.	.	.	QTL_ID=74329;Name=Scrotal circumference;Abbrev=SCRCIR;PUBMED_ID=23785023;trait_ID=1270;trait=Scrotal circumference;breed=Tropical Composite;FlankMarkers=rs136105499;VTO_name=scrotum circumference;Map_Type=Genome;Model=Mendelian;Test_Base=Experiment-wise;Significance=Significant;P-value=<0.05;Variance=19.64;Additive_Effect=1.595
Chr.X	Animal QTLdb	Reproduction_Association	61681565	61681605	.	.	.	QTL_ID=74330;Name=Scrotal circumference;Abbrev=SCRCIR;PUBMED_ID=23785023;trait_ID=1270;trait=Scrotal circumference;breed=Tropical Composite;FlankMarkers=rs133924414;VTO_name=scrotum circumference;Map_Type=Genome;Model=Mendelian;Test_Base=Experiment-wise;Significance=Significant;P-value=<0.05;Variance=11.46;Additive_Effect=1.465
Chr.X	Animal QTLdb	Reproduction_Association	82029931	82029971	.	.	.	QTL_ID=74332;Name=Scrotal circumference;Abbrev=SCRCIR;PUBMED_ID=23785023;trait_ID=1270;trait=Scrotal circumference;breed=Tropical Composite;FlankMarkers=rs134188115;VTO_name=scrotum circumference;Map_Type=Genome;Model=Mendelian;Test_Base=Experiment-wise;Significance=Significant;P-value=<0.05;Variance=18.48;Additive_Effect=-1.612
Chr.X	Animal QTLdb	Reproduction_Association	82113052	82113092	.	.	.	QTL_ID=74333;Name=Scrotal circumference;Abbrev=SCRCIR;PUBMED_ID=23785023;trait_ID=1270;trait=Scrotal circumference;breed=Tropical Composite;FlankMarkers=rs132786006;VTO_name=scrotum circumference;Map_Type=Genome;Model=Mendelian;Test_Base=Experiment-wise;Significance=Significant;P-value=<0.05;Variance=14.19;Additive_Effect=-1.612
Chr.X	Animal QTLdb	Reproduction_Association	82115150	82115190	.	.	.	QTL_ID=74334;Name=Scrotal circumference;Abbrev=SCRCIR;PUBMED_ID=23785023;trait_ID=1270;trait=Scrotal circumference;breed=Tropical Composite;FlankMarkers=rs137055081;VTO_name=scrotum circumference;Map_Type=Genome;Model=Mendelian;Test_Base=Experiment-wise;Significance=Significant;P-value=<0.05;Variance=14.19;Additive_Effect=-1.612
Chr.X	Animal QTLdb	Reproduction_Association	53104759	53104799	.	.	.	QTL_ID=74335;Name=Scrotal circumference;Abbrev=SCRCIR;PUBMED_ID=23785023;trait_ID=1270;trait=Scrotal circumference;breed=Tropical Composite;FlankMarkers=rs135500556;VTO_name=scrotum circumference;Map_Type=Genome;Model=Mendelian;Test_Base=Experiment-wise;Significance=Significant;P-value=<0.05;Variance=15.84;Additive_Effect=1.695
Chr.X	Animal QTLdb	Reproduction_Association	49759899	49759939	.	.	.	QTL_ID=74337;Name=Scrotal circumference;Abbrev=SCRCIR;PUBMED_ID=23785023;trait_ID=1270;trait=Scrotal circumference;breed=Tropical Composite;FlankMarkers=rs133657087;VTO_name=scrotum circumference;Map_Type=Genome;Model=Mendelian;Test_Base=Experiment-wise;Significance=Significant;P-value=<0.05;Variance=14.46;Additive_Effect=1.59
Chr.X	Animal QTLdb	Reproduction_Association	82992091	82992131	.	.	.	QTL_ID=74340;Name=Scrotal circumference;Abbrev=SCRCIR;PUBMED_ID=23785023;trait_ID=1270;trait=Scrotal circumference;breed=Tropical Composite;FlankMarkers=rs136827405;VTO_name=scrotum circumference;Map_Type=Genome;Model=Mendelian;Test_Base=Experiment-wise;Significance=Significant;P-value=<0.05;Variance=20.34;Additive_Effect=1.918
Chr.X	Animal QTLdb	Reproduction_Association	50453107	50453147	.	.	.	QTL_ID=74341;Name=Scrotal circumference;Abbrev=SCRCIR;PUBMED_ID=23785023;trait_ID=1270;trait=Scrotal circumference;breed=Tropical Composite;FlankMarkers=rs134108590;VTO_name=scrotum circumference;Map_Type=Genome;Model=Mendelian;Test_Base=Experiment-wise;Significance=Significant;P-value=<0.05;Variance=13.73;Additive_Effect=1.593
Chr.X	Animal QTLdb	Reproduction_Association	52230224	52230264	.	.	.	QTL_ID=74350;Name=Scrotal circumference;Abbrev=SCRCIR;PUBMED_ID=23785023;trait_ID=1270;trait=Scrotal circumference;breed=Tropical Composite;FlankMarkers=rs136309726;VTO_name=scrotum circumference;Map_Type=Genome;Model=Mendelian;Test_Base=Experiment-wise;Significance=Significant;P-value=<0.05;Variance=13.99;Additive_Effect=1.593
Chr.X	Animal QTLdb	Reproduction_Association	54717579	54717619	.	.	.	QTL_ID=74352;Name=Scrotal circumference;Abbrev=SCRCIR;PUBMED_ID=23785023;trait_ID=1270;trait=Scrotal circumference;breed=Tropical Composite;FlankMarkers=rs111029587;VTO_name=scrotum circumference;Map_Type=Genome;Model=Mendelian;Test_Base=Experiment-wise;Significance=Significant;P-value=<0.05;Variance=18.17;Additive_Effect=1.83
Chr.X	Animal QTLdb	Reproduction_Association	102493044	102493084	.	.	.	QTL_ID=74353;Name=Scrotal circumference;Abbrev=SCRCIR;PUBMED_ID=23785023;trait_ID=1270;trait=Scrotal circumference;breed=Tropical Composite;FlankMarkers=rs135931393;VTO_name=scrotum circumference;Map_Type=Genome;Model=Mendelian;Test_Base=Experiment-wise;Significance=Significant;P-value=<0.05;Variance=10.65;Additive_Effect=1.764
Chr.X	Animal QTLdb	Reproduction_Association	49612329	49612369	.	.	.	QTL_ID=74357;Name=Scrotal circumference;Abbrev=SCRCIR;PUBMED_ID=23785023;trait_ID=1270;trait=Scrotal circumference;breed=Tropical Composite;FlankMarkers=rs137188715;VTO_name=scrotum circumference;Map_Type=Genome;Model=Mendelian;Test_Base=Experiment-wise;Significance=Significant;P-value=<0.05;Variance=14.31;Additive_Effect=1.605
Chr.X	Animal QTLdb	Reproduction_Association	49897463	49897503	.	.	.	QTL_ID=74360;Name=Scrotal circumference;Abbrev=SCRCIR;PUBMED_ID=23785023;trait_ID=1270;trait=Scrotal circumference;breed=Tropical Composite;FlankMarkers=rs133355480;VTO_name=scrotum circumference;Map_Type=Genome;Model=Mendelian;Test_Base=Experiment-wise;Significance=Significant;P-value=<0.05;Variance=14.17;Additive_Effect=1.594
Chr.X	Animal QTLdb	Reproduction_Association	49939798	49939838	.	.	.	QTL_ID=74361;Name=Scrotal circumference;Abbrev=SCRCIR;PUBMED_ID=23785023;trait_ID=1270;trait=Scrotal circumference;breed=Tropical Composite;FlankMarkers=rs41594577;VTO_name=scrotum circumference;Map_Type=Genome;Model=Mendelian;Test_Base=Experiment-wise;Significance=Significant;P-value=<0.05;Variance=19.57;Additive_Effect=1.594
Chr.X	Animal QTLdb	Reproduction_Association	49988915	49988955	.	.	.	QTL_ID=74364;Name=Scrotal circumference;Abbrev=SCRCIR;PUBMED_ID=23785023;trait_ID=1270;trait=Scrotal circumference;breed=Tropical Composite;FlankMarkers=rs134438121;VTO_name=scrotum circumference;Map_Type=Genome;Model=Mendelian;Test_Base=Experiment-wise;Significance=Significant;P-value=<0.05;Variance=9.54;Additive_Effect=1.594
Chr.X	Animal QTLdb	Reproduction_Association	49993571	49993611	.	.	.	QTL_ID=74365;Name=Scrotal circumference;Abbrev=SCRCIR;PUBMED_ID=23785023;trait_ID=1270;trait=Scrotal circumference;breed=Tropical Composite;FlankMarkers=rs137628547;VTO_name=scrotum circumference;Map_Type=Genome;Model=Mendelian;Test_Base=Experiment-wise;Significance=Significant;P-value=<0.05;Variance=14.14;Additive_Effect=1.594
Chr.X	Animal QTLdb	Reproduction_Association	50051056	50051096	.	.	.	QTL_ID=74366;Name=Scrotal circumference;Abbrev=SCRCIR;PUBMED_ID=23785023;trait_ID=1270;trait=Scrotal circumference;breed=Tropical Composite;FlankMarkers=rs134955772;VTO_name=scrotum circumference;Map_Type=Genome;Model=Mendelian;Test_Base=Experiment-wise;Significance=Significant;P-value=<0.05;Variance=11.38;Additive_Effect=1.594
Chr.X	Animal QTLdb	Reproduction_Association	50403256	50403296	.	.	.	QTL_ID=74367;Name=Scrotal circumference;Abbrev=SCRCIR;PUBMED_ID=23785023;trait_ID=1270;trait=Scrotal circumference;breed=Tropical Composite;FlankMarkers=rs136621780;VTO_name=scrotum circumference;Map_Type=Genome;Model=Mendelian;Test_Base=Experiment-wise;Significance=Significant;P-value=<0.05;Variance=19.88;Additive_Effect=1.594
Chr.X	Animal QTLdb	Reproduction_Association	50446260	50446300	.	.	.	QTL_ID=74369;Name=Scrotal circumference;Abbrev=SCRCIR;PUBMED_ID=23785023;trait_ID=1270;trait=Scrotal circumference;breed=Tropical Composite;FlankMarkers=rs133941566;VTO_name=scrotum circumference;Map_Type=Genome;Model=Mendelian;Test_Base=Experiment-wise;Significance=Significant;P-value=<0.05;Variance=13.74;Additive_Effect=1.594
Chr.X	Animal QTLdb	Reproduction_Association	50463017	50463057	.	.	.	QTL_ID=74371;Name=Scrotal circumference;Abbrev=SCRCIR;PUBMED_ID=23785023;trait_ID=1270;trait=Scrotal circumference;breed=Tropical Composite;FlankMarkers=rs136626359;VTO_name=scrotum circumference;Map_Type=Genome;Model=Mendelian;Test_Base=Experiment-wise;Significance=Significant;P-value=<0.05;Variance=13.74;Additive_Effect=1.594
Chr.X	Animal QTLdb	Reproduction_Association	50531670	50531710	.	.	.	QTL_ID=74372;Name=Scrotal circumference;Abbrev=SCRCIR;PUBMED_ID=23785023;trait_ID=1270;trait=Scrotal circumference;breed=Tropical Composite;FlankMarkers=rs133530222;VTO_name=scrotum circumference;Map_Type=Genome;Model=Mendelian;Test_Base=Experiment-wise;Significance=Significant;P-value=<0.05;Variance=10.64;Additive_Effect=1.594
Chr.X	Animal QTLdb	Reproduction_Association	50599644	50599684	.	.	.	QTL_ID=74373;Name=Scrotal circumference;Abbrev=SCRCIR;PUBMED_ID=23785023;trait_ID=1270;trait=Scrotal circumference;breed=Tropical Composite;FlankMarkers=rs110821279;VTO_name=scrotum circumference;Map_Type=Genome;Model=Mendelian;Test_Base=Experiment-wise;Significance=Significant;P-value=<0.05;Variance=19.35;Additive_Effect=1.594
Chr.X	Animal QTLdb	Reproduction_Association	51002560	51002600	.	.	.	QTL_ID=74374;Name=Scrotal circumference;Abbrev=SCRCIR;PUBMED_ID=23785023;trait_ID=1270;trait=Scrotal circumference;breed=Tropical Composite;FlankMarkers=rs135953240;VTO_name=scrotum circumference;Map_Type=Genome;Model=Mendelian;Test_Base=Experiment-wise;Significance=Significant;P-value=<0.05;Variance=18.81;Additive_Effect=1.594
Chr.X	Animal QTLdb	Reproduction_Association	51052244	51052284	.	.	.	QTL_ID=74375;Name=Scrotal circumference;Abbrev=SCRCIR;PUBMED_ID=23785023;trait_ID=1270;trait=Scrotal circumference;breed=Tropical Composite;FlankMarkers=rs134165243;VTO_name=scrotum circumference;Map_Type=Genome;Model=Mendelian;Test_Base=Experiment-wise;Significance=Significant;P-value=<0.05;Variance=14.05;Additive_Effect=1.594
Chr.X	Animal QTLdb	Reproduction_Association	51055931	51055971	.	.	.	QTL_ID=74376;Name=Scrotal circumference;Abbrev=SCRCIR;PUBMED_ID=23785023;trait_ID=1270;trait=Scrotal circumference;breed=Tropical Composite;FlankMarkers=rs133200906;VTO_name=scrotum circumference;Map_Type=Genome;Model=Mendelian;Test_Base=Experiment-wise;Significance=Significant;P-value=<0.05;Variance=14.05;Additive_Effect=1.594
Chr.X	Animal QTLdb	Reproduction_Association	51093182	51093222	.	.	.	QTL_ID=74379;Name=Scrotal circumference;Abbrev=SCRCIR;PUBMED_ID=23785023;trait_ID=1270;trait=Scrotal circumference;breed=Tropical Composite;FlankMarkers=rs135935699;VTO_name=scrotum circumference;Map_Type=Genome;Model=Mendelian;Test_Base=Experiment-wise;Significance=Significant;P-value=<0.05;Variance=18.86;Additive_Effect=1.594
Chr.X	Animal QTLdb	Reproduction_Association	51180805	51180845	.	.	.	QTL_ID=74380;Name=Scrotal circumference;Abbrev=SCRCIR;PUBMED_ID=23785023;trait_ID=1270;trait=Scrotal circumference;breed=Tropical Composite;FlankMarkers=rs137663784;VTO_name=scrotum circumference;Map_Type=Genome;Model=Mendelian;Test_Base=Experiment-wise;Significance=Significant;P-value=<0.05;Variance=14.05;Additive_Effect=1.594
Chr.X	Animal QTLdb	Reproduction_Association	51200559	51200599	.	.	.	QTL_ID=74382;Name=Scrotal circumference;Abbrev=SCRCIR;PUBMED_ID=23785023;trait_ID=1270;trait=Scrotal circumference;breed=Tropical Composite;FlankMarkers=rs134940921;VTO_name=scrotum circumference;Map_Type=Genome;Model=Mendelian;Test_Base=Experiment-wise;Significance=Significant;P-value=<0.05;Variance=14.05;Additive_Effect=1.594
Chr.X	Animal QTLdb	Reproduction_Association	51431418	51431458	.	.	.	QTL_ID=74384;Name=Scrotal circumference;Abbrev=SCRCIR;PUBMED_ID=23785023;trait_ID=1270;trait=Scrotal circumference;breed=Tropical Composite;FlankMarkers=rs137639294;VTO_name=scrotum circumference;Map_Type=Genome;Model=Mendelian;Test_Base=Experiment-wise;Significance=Significant;P-value=<0.05;Variance=12.12;Additive_Effect=1.594
Chr.X	Animal QTLdb	Reproduction_Association	51529293	51529333	.	.	.	QTL_ID=74386;Name=Scrotal circumference;Abbrev=SCRCIR;PUBMED_ID=23785023;trait_ID=1270;trait=Scrotal circumference;breed=Tropical Composite;FlankMarkers=rs136880778;VTO_name=scrotum circumference;Map_Type=Genome;Model=Mendelian;Test_Base=Experiment-wise;Significance=Significant;P-value=<0.05;Variance=9.99;Additive_Effect=1.594
Chr.X	Animal QTLdb	Reproduction_Association	49498785	49498825	.	.	.	QTL_ID=74387;Name=Scrotal circumference;Abbrev=SCRCIR;PUBMED_ID=23785023;trait_ID=1270;trait=Scrotal circumference;breed=Tropical Composite;FlankMarkers=rs133335508;VTO_name=scrotum circumference;Map_Type=Genome;Model=Mendelian;Test_Base=Experiment-wise;Significance=Significant;P-value=<0.05;Variance=11.97;Additive_Effect=1.603
Chr.X	Animal QTLdb	Reproduction_Association	49516933	49516973	.	.	.	QTL_ID=74389;Name=Scrotal circumference;Abbrev=SCRCIR;PUBMED_ID=23785023;trait_ID=1270;trait=Scrotal circumference;breed=Tropical Composite;FlankMarkers=rs133594216;VTO_name=scrotum circumference;Map_Type=Genome;Model=Mendelian;Test_Base=Experiment-wise;Significance=Significant;P-value=<0.05;Variance=14.10;Additive_Effect=1.603
Chr.X	Animal QTLdb	Reproduction_Association	54518361	54518401	.	.	.	QTL_ID=74390;Name=Scrotal circumference;Abbrev=SCRCIR;PUBMED_ID=23785023;trait_ID=1270;trait=Scrotal circumference;breed=Tropical Composite;FlankMarkers=rs133537656;VTO_name=scrotum circumference;Map_Type=Genome;Model=Mendelian;Test_Base=Experiment-wise;Significance=Significant;P-value=<0.05;Variance=13.25;Additive_Effect=1.612
Chr.X	Animal QTLdb	Reproduction_Association	50540657	50540697	.	.	.	QTL_ID=74391;Name=Scrotal circumference;Abbrev=SCRCIR;PUBMED_ID=23785023;trait_ID=1270;trait=Scrotal circumference;breed=Tropical Composite;FlankMarkers=rs137354875;VTO_name=scrotum circumference;Map_Type=Genome;Model=Mendelian;Test_Base=Experiment-wise;Significance=Significant;P-value=<0.05;Variance=13.58;Additive_Effect=1.681
Chr.X	Animal QTLdb	Reproduction_Association	50543300	50543340	.	.	.	QTL_ID=74392;Name=Scrotal circumference;Abbrev=SCRCIR;PUBMED_ID=23785023;trait_ID=1270;trait=Scrotal circumference;breed=Tropical Composite;FlankMarkers=rs136189410;VTO_name=scrotum circumference;Map_Type=Genome;Model=Mendelian;Test_Base=Experiment-wise;Significance=Significant;P-value=<0.05;Variance=15.24;Additive_Effect=1.681
Chr.X	Animal QTLdb	Reproduction_Association	48916012	48916052	.	.	.	QTL_ID=74394;Name=Scrotal circumference;Abbrev=SCRCIR;PUBMED_ID=23785023;trait_ID=1270;trait=Scrotal circumference;breed=Tropical Composite;FlankMarkers=rs133346874;VTO_name=scrotum circumference;Map_Type=Genome;Model=Mendelian;Test_Base=Experiment-wise;Significance=Significant;P-value=<0.05;Variance=18.10;Additive_Effect=1.61
Chr.X	Animal QTLdb	Reproduction_Association	48929726	48929766	.	.	.	QTL_ID=74395;Name=Scrotal circumference;Abbrev=SCRCIR;PUBMED_ID=23785023;trait_ID=1270;trait=Scrotal circumference;breed=Tropical Composite;FlankMarkers=rs135742733;VTO_name=scrotum circumference;Map_Type=Genome;Model=Mendelian;Test_Base=Experiment-wise;Significance=Significant;P-value=<0.05;Variance=14.87;Additive_Effect=1.61
Chr.X	Animal QTLdb	Reproduction_Association	48975448	48975488	.	.	.	QTL_ID=74396;Name=Scrotal circumference;Abbrev=SCRCIR;PUBMED_ID=23785023;trait_ID=1270;trait=Scrotal circumference;breed=Tropical Composite;FlankMarkers=rs135944922;VTO_name=scrotum circumference;Map_Type=Genome;Model=Mendelian;Test_Base=Experiment-wise;Significance=Significant;P-value=<0.05;Variance=12.90;Additive_Effect=1.61
Chr.X	Animal QTLdb	Reproduction_Association	49002397	49002437	.	.	.	QTL_ID=74399;Name=Scrotal circumference;Abbrev=SCRCIR;PUBMED_ID=23785023;trait_ID=1270;trait=Scrotal circumference;breed=Tropical Composite;FlankMarkers=rs134863946;VTO_name=scrotum circumference;Map_Type=Genome;Model=Mendelian;Test_Base=Experiment-wise;Significance=Significant;P-value=<0.05;Variance=14.20;Additive_Effect=1.61
Chr.X	Animal QTLdb	Reproduction_Association	49063256	49063296	.	.	.	QTL_ID=74400;Name=Scrotal circumference;Abbrev=SCRCIR;PUBMED_ID=23785023;trait_ID=1270;trait=Scrotal circumference;breed=Tropical Composite;FlankMarkers=rs136663936;VTO_name=scrotum circumference;Map_Type=Genome;Model=Mendelian;Test_Base=Experiment-wise;Significance=Significant;P-value=<0.05;Variance=17.72;Additive_Effect=1.61
Chr.X	Animal QTLdb	Reproduction_Association	49078221	49078261	.	.	.	QTL_ID=74401;Name=Scrotal circumference;Abbrev=SCRCIR;PUBMED_ID=23785023;trait_ID=1270;trait=Scrotal circumference;breed=Tropical Composite;FlankMarkers=rs133234495;VTO_name=scrotum circumference;Map_Type=Genome;Model=Mendelian;Test_Base=Experiment-wise;Significance=Significant;P-value=<0.05;Variance=14.22;Additive_Effect=1.61
Chr.X	Animal QTLdb	Reproduction_Association	49132687	49132727	.	.	.	QTL_ID=74402;Name=Scrotal circumference;Abbrev=SCRCIR;PUBMED_ID=23785023;trait_ID=1270;trait=Scrotal circumference;breed=Tropical Composite;FlankMarkers=rs135051877;VTO_name=scrotum circumference;Map_Type=Genome;Model=Mendelian;Test_Base=Experiment-wise;Significance=Significant;P-value=<0.05;Variance=20.08;Additive_Effect=1.61
Chr.X	Animal QTLdb	Reproduction_Association	49166867	49166907	.	.	.	QTL_ID=74403;Name=Scrotal circumference;Abbrev=SCRCIR;PUBMED_ID=23785023;trait_ID=1270;trait=Scrotal circumference;breed=Tropical Composite;FlankMarkers=rs133481249;VTO_name=scrotum circumference;Map_Type=Genome;Model=Mendelian;Test_Base=Experiment-wise;Significance=Significant;P-value=<0.05;Variance=14.22;Additive_Effect=1.61
Chr.X	Animal QTLdb	Reproduction_Association	49221488	49221528	.	.	.	QTL_ID=74404;Name=Scrotal circumference;Abbrev=SCRCIR;PUBMED_ID=23785023;trait_ID=1270;trait=Scrotal circumference;breed=Tropical Composite;FlankMarkers=rs137348293;VTO_name=scrotum circumference;Map_Type=Genome;Model=Mendelian;Test_Base=Experiment-wise;Significance=Significant;P-value=<0.05;Variance=19.31;Additive_Effect=1.61
Chr.X	Animal QTLdb	Reproduction_Association	49229833	49229873	.	.	.	QTL_ID=74405;Name=Scrotal circumference;Abbrev=SCRCIR;PUBMED_ID=23785023;trait_ID=1270;trait=Scrotal circumference;breed=Tropical Composite;FlankMarkers=rs136786860;VTO_name=scrotum circumference;Map_Type=Genome;Model=Mendelian;Test_Base=Experiment-wise;Significance=Significant;P-value=<0.05;Variance=17.42;Additive_Effect=1.61
Chr.X	Animal QTLdb	Reproduction_Association	49258116	49258156	.	.	.	QTL_ID=74406;Name=Scrotal circumference;Abbrev=SCRCIR;PUBMED_ID=23785023;trait_ID=1270;trait=Scrotal circumference;breed=Tropical Composite;FlankMarkers=rs133002723;VTO_name=scrotum circumference;Map_Type=Genome;Model=Mendelian;Test_Base=Experiment-wise;Significance=Significant;P-value=<0.05;Variance=10.25;Additive_Effect=1.61
Chr.X	Animal QTLdb	Reproduction_Association	49262985	49263025	.	.	.	QTL_ID=74407;Name=Scrotal circumference;Abbrev=SCRCIR;PUBMED_ID=23785023;trait_ID=1270;trait=Scrotal circumference;breed=Tropical Composite;FlankMarkers=rs134911424;VTO_name=scrotum circumference;Map_Type=Genome;Model=Mendelian;Test_Base=Experiment-wise;Significance=Significant;P-value=<0.05;Variance=14.22;Additive_Effect=1.61
Chr.X	Animal QTLdb	Reproduction_Association	49269120	49269160	.	.	.	QTL_ID=74408;Name=Scrotal circumference;Abbrev=SCRCIR;PUBMED_ID=23785023;trait_ID=1270;trait=Scrotal circumference;breed=Tropical Composite;FlankMarkers=rs134699131;VTO_name=scrotum circumference;Map_Type=Genome;Model=Mendelian;Test_Base=Experiment-wise;Significance=Significant;P-value=<0.05;Variance=20.28;Additive_Effect=1.61
Chr.X	Animal QTLdb	Reproduction_Association	49296004	49296044	.	.	.	QTL_ID=74410;Name=Scrotal circumference;Abbrev=SCRCIR;PUBMED_ID=23785023;trait_ID=1270;trait=Scrotal circumference;breed=Tropical Composite;FlankMarkers=rs135367071;VTO_name=scrotum circumference;Map_Type=Genome;Model=Mendelian;Test_Base=Experiment-wise;Significance=Significant;P-value=<0.05;Variance=15.86;Additive_Effect=1.61
Chr.X	Animal QTLdb	Reproduction_Association	49306353	49306393	.	.	.	QTL_ID=74411;Name=Scrotal circumference;Abbrev=SCRCIR;PUBMED_ID=23785023;trait_ID=1270;trait=Scrotal circumference;breed=Tropical Composite;FlankMarkers=rs134505243;VTO_name=scrotum circumference;Map_Type=Genome;Model=Mendelian;Test_Base=Experiment-wise;Significance=Significant;P-value=<0.05;Variance=14.22;Additive_Effect=1.61
Chr.X	Animal QTLdb	Reproduction_Association	49400386	49400426	.	.	.	QTL_ID=74413;Name=Scrotal circumference;Abbrev=SCRCIR;PUBMED_ID=23785023;trait_ID=1270;trait=Scrotal circumference;breed=Tropical Composite;FlankMarkers=rs136509352;VTO_name=scrotum circumference;Map_Type=Genome;Model=Mendelian;Test_Base=Experiment-wise;Significance=Significant;P-value=<0.05;Variance=12.64;Additive_Effect=1.61
Chr.X	Animal QTLdb	Reproduction_Association	49451096	49451136	.	.	.	QTL_ID=74416;Name=Scrotal circumference;Abbrev=SCRCIR;PUBMED_ID=23785023;trait_ID=1270;trait=Scrotal circumference;breed=Tropical Composite;FlankMarkers=rs137804922;VTO_name=scrotum circumference;Map_Type=Genome;Model=Mendelian;Test_Base=Experiment-wise;Significance=Significant;P-value=<0.05;Variance=12.73;Additive_Effect=1.61
Chr.X	Animal QTLdb	Reproduction_Association	49456609	49456649	.	.	.	QTL_ID=74417;Name=Scrotal circumference;Abbrev=SCRCIR;PUBMED_ID=23785023;trait_ID=1270;trait=Scrotal circumference;breed=Tropical Composite;FlankMarkers=rs134927247;VTO_name=scrotum circumference;Map_Type=Genome;Model=Mendelian;Test_Base=Experiment-wise;Significance=Significant;P-value=<0.05;Variance=14.22;Additive_Effect=1.61
Chr.X	Animal QTLdb	Reproduction_Association	48802035	48802075	.	.	.	QTL_ID=74419;Name=Scrotal circumference;Abbrev=SCRCIR;PUBMED_ID=23785023;trait_ID=1270;trait=Scrotal circumference;breed=Tropical Composite;FlankMarkers=rs133481361;VTO_name=scrotum circumference;Map_Type=Genome;Model=Mendelian;Test_Base=Experiment-wise;Significance=Significant;P-value=<0.05;Variance=14.06;Additive_Effect=1.607
Chr.X	Animal QTLdb	Reproduction_Association	49817855	49817895	.	.	.	QTL_ID=74420;Name=Scrotal circumference;Abbrev=SCRCIR;PUBMED_ID=23785023;trait_ID=1270;trait=Scrotal circumference;breed=Tropical Composite;FlankMarkers=rs134883262;VTO_name=scrotum circumference;Map_Type=Genome;Model=Mendelian;Test_Base=Experiment-wise;Significance=Significant;P-value=<0.05;Variance=14.51;Additive_Effect=1.614
Chr.X	Animal QTLdb	Reproduction_Association	48642104	48642144	.	.	.	QTL_ID=74422;Name=Scrotal circumference;Abbrev=SCRCIR;PUBMED_ID=23785023;trait_ID=1270;trait=Scrotal circumference;breed=Tropical Composite;FlankMarkers=rs133057713;VTO_name=scrotum circumference;Map_Type=Genome;Model=Mendelian;Test_Base=Experiment-wise;Significance=Significant;P-value=<0.05;Variance=13.78;Additive_Effect=1.621
Chr.X	Animal QTLdb	Reproduction_Association	48645418	48645458	.	.	.	QTL_ID=74423;Name=Scrotal circumference;Abbrev=SCRCIR;PUBMED_ID=23785023;trait_ID=1270;trait=Scrotal circumference;breed=Tropical Composite;FlankMarkers=rs134701902;VTO_name=scrotum circumference;Map_Type=Genome;Model=Mendelian;Test_Base=Experiment-wise;Significance=Significant;P-value=<0.05;Variance=13.78;Additive_Effect=1.621
Chr.X	Animal QTLdb	Reproduction_Association	48660815	48660855	.	.	.	QTL_ID=74424;Name=Scrotal circumference;Abbrev=SCRCIR;PUBMED_ID=23785023;trait_ID=1270;trait=Scrotal circumference;breed=Tropical Composite;FlankMarkers=rs133384867;VTO_name=scrotum circumference;Map_Type=Genome;Model=Mendelian;Test_Base=Experiment-wise;Significance=Significant;P-value=<0.05;Variance=14.37;Additive_Effect=1.621
Chr.X	Animal QTLdb	Reproduction_Association	48665888	48665928	.	.	.	QTL_ID=74425;Name=Scrotal circumference;Abbrev=SCRCIR;PUBMED_ID=23785023;trait_ID=1270;trait=Scrotal circumference;breed=Tropical Composite;FlankMarkers=rs134571311;VTO_name=scrotum circumference;Map_Type=Genome;Model=Mendelian;Test_Base=Experiment-wise;Significance=Significant;P-value=<0.05;Variance=14.37;Additive_Effect=1.621
Chr.X	Animal QTLdb	Reproduction_Association	48716295	48716335	.	.	.	QTL_ID=74426;Name=Scrotal circumference;Abbrev=SCRCIR;PUBMED_ID=23785023;trait_ID=1270;trait=Scrotal circumference;breed=Tropical Composite;FlankMarkers=rs133005680;VTO_name=scrotum circumference;Map_Type=Genome;Model=Mendelian;Test_Base=Experiment-wise;Significance=Significant;P-value=<0.05;Variance=12.40;Additive_Effect=1.621
Chr.X	Animal QTLdb	Reproduction_Association	48760726	48760766	.	.	.	QTL_ID=74427;Name=Scrotal circumference;Abbrev=SCRCIR;PUBMED_ID=23785023;trait_ID=1270;trait=Scrotal circumference;breed=Tropical Composite;FlankMarkers=rs137815293;VTO_name=scrotum circumference;Map_Type=Genome;Model=Mendelian;Test_Base=Experiment-wise;Significance=Significant;P-value=<0.05;Variance=14.30;Additive_Effect=1.621
Chr.X	Animal QTLdb	Reproduction_Association	54543679	54543719	.	.	.	QTL_ID=74429;Name=Scrotal circumference;Abbrev=SCRCIR;PUBMED_ID=23785023;trait_ID=1270;trait=Scrotal circumference;breed=Tropical Composite;FlankMarkers=rs133362576;VTO_name=scrotum circumference;Map_Type=Genome;Model=Mendelian;Test_Base=Experiment-wise;Significance=Significant;P-value=<0.05;Variance=13.80;Additive_Effect=1.518
Chr.X	Animal QTLdb	Reproduction_Association	44377812	44377852	.	.	.	QTL_ID=74431;Name=Scrotal circumference;Abbrev=SCRCIR;PUBMED_ID=23785023;trait_ID=1270;trait=Scrotal circumference;breed=Tropical Composite;FlankMarkers=rs137614533;VTO_name=scrotum circumference;Map_Type=Genome;Model=Mendelian;Test_Base=Experiment-wise;Significance=Significant;P-value=<0.05;Variance=13.69;Additive_Effect=1.62
Chr.X	Animal QTLdb	Reproduction_Association	63286370	63286410	.	.	.	QTL_ID=74433;Name=Scrotal circumference;Abbrev=SCRCIR;PUBMED_ID=23785023;trait_ID=1270;trait=Scrotal circumference;breed=Tropical Composite;FlankMarkers=rs135475690;VTO_name=scrotum circumference;Map_Type=Genome;Model=Mendelian;Test_Base=Experiment-wise;Significance=Significant;P-value=<0.05;Variance=19.61;Additive_Effect=-1.584
Chr.X	Animal QTLdb	Reproduction_Association	92377616	92377656	.	.	.	QTL_ID=74434;Name=Scrotal circumference;Abbrev=SCRCIR;PUBMED_ID=23785023;trait_ID=1270;trait=Scrotal circumference;breed=Tropical Composite;FlankMarkers=rs135720414;VTO_name=scrotum circumference;Map_Type=Genome;Model=Mendelian;Test_Base=Experiment-wise;Significance=Significant;P-value=<0.05;Variance=10.79;Additive_Effect=-1.224
Chr.X	Animal QTLdb	Reproduction_Association	92384770	92384810	.	.	.	QTL_ID=74435;Name=Scrotal circumference;Abbrev=SCRCIR;PUBMED_ID=23785023;trait_ID=1270;trait=Scrotal circumference;breed=Tropical Composite;FlankMarkers=rs133626009;VTO_name=scrotum circumference;Map_Type=Genome;Model=Mendelian;Test_Base=Experiment-wise;Significance=Significant;P-value=<0.05;Variance=5.81;Additive_Effect=-1.224
Chr.X	Animal QTLdb	Reproduction_Association	92393844	92393884	.	.	.	QTL_ID=74436;Name=Scrotal circumference;Abbrev=SCRCIR;PUBMED_ID=23785023;trait_ID=1270;trait=Scrotal circumference;breed=Tropical Composite;FlankMarkers=rs137380849;VTO_name=scrotum circumference;Map_Type=Genome;Model=Mendelian;Test_Base=Experiment-wise;Significance=Significant;P-value=<0.05;Variance=10.61;Additive_Effect=-1.224
Chr.X	Animal QTLdb	Reproduction_Association	56798824	56798864	.	.	.	QTL_ID=74437;Name=Scrotal circumference;Abbrev=SCRCIR;PUBMED_ID=23785023;trait_ID=1270;trait=Scrotal circumference;breed=Tropical Composite;FlankMarkers=rs135725177;VTO_name=scrotum circumference;Map_Type=Genome;Model=Mendelian;Test_Base=Experiment-wise;Significance=Significant;P-value=<0.05;Variance=20.61;Additive_Effect=1.708
Chr.X	Animal QTLdb	Reproduction_Association	109320035	109320075	.	.	.	QTL_ID=74438;Name=Scrotal circumference;Abbrev=SCRCIR;PUBMED_ID=23785023;trait_ID=1270;trait=Scrotal circumference;breed=Tropical Composite;FlankMarkers=rs137391648;VTO_name=scrotum circumference;Map_Type=Genome;Model=Mendelian;Test_Base=Experiment-wise;Significance=Significant;P-value=<0.05;Variance=13.48;Additive_Effect=1.482
Chr.X	Animal QTLdb	Reproduction_Association	55893385	55893425	.	.	.	QTL_ID=74439;Name=Scrotal circumference;Abbrev=SCRCIR;PUBMED_ID=23785023;trait_ID=1270;trait=Scrotal circumference;breed=Tropical Composite;FlankMarkers=rs135005076;VTO_name=scrotum circumference;Map_Type=Genome;Model=Mendelian;Test_Base=Experiment-wise;Significance=Significant;P-value=<0.05;Variance=15.62;Additive_Effect=1.656
Chr.X	Animal QTLdb	Reproduction_Association	55901274	55901314	.	.	.	QTL_ID=74440;Name=Scrotal circumference;Abbrev=SCRCIR;PUBMED_ID=23785023;trait_ID=1270;trait=Scrotal circumference;breed=Tropical Composite;FlankMarkers=rs137439279;VTO_name=scrotum circumference;Map_Type=Genome;Model=Mendelian;Test_Base=Experiment-wise;Significance=Significant;P-value=<0.05;Variance=15.62;Additive_Effect=1.656
Chr.X	Animal QTLdb	Reproduction_Association	61040307	61040347	.	.	.	QTL_ID=74441;Name=Scrotal circumference;Abbrev=SCRCIR;PUBMED_ID=23785023;trait_ID=1270;trait=Scrotal circumference;breed=Tropical Composite;FlankMarkers=rs132668107;VTO_name=scrotum circumference;Map_Type=Genome;Model=Mendelian;Test_Base=Experiment-wise;Significance=Significant;P-value=<0.05;Variance=15.29;Additive_Effect=1.695
Chr.X	Animal QTLdb	Reproduction_Association	109012250	109012290	.	.	.	QTL_ID=74443;Name=Scrotal circumference;Abbrev=SCRCIR;PUBMED_ID=23785023;trait_ID=1270;trait=Scrotal circumference;breed=Tropical Composite;FlankMarkers=rs109903768;VTO_name=scrotum circumference;Map_Type=Genome;Model=Mendelian;Test_Base=Experiment-wise;Significance=Significant;P-value=<0.05;Variance=14.75;Additive_Effect=1.496
Chr.X	Animal QTLdb	Reproduction_Association	109021792	109021832	.	.	.	QTL_ID=74444;Name=Scrotal circumference;Abbrev=SCRCIR;PUBMED_ID=23785023;trait_ID=1270;trait=Scrotal circumference;breed=Tropical Composite;FlankMarkers=rs134500139;VTO_name=scrotum circumference;Map_Type=Genome;Model=Mendelian;Test_Base=Experiment-wise;Significance=Significant;P-value=<0.05;Variance=14.29;Additive_Effect=1.496
Chr.X	Animal QTLdb	Reproduction_Association	60404031	60404071	.	.	.	QTL_ID=74445;Name=Scrotal circumference;Abbrev=SCRCIR;PUBMED_ID=23785023;trait_ID=1270;trait=Scrotal circumference;breed=Tropical Composite;FlankMarkers=rs136684899;VTO_name=scrotum circumference;Map_Type=Genome;Model=Mendelian;Test_Base=Experiment-wise;Significance=Significant;P-value=<0.05;Variance=19.88;Additive_Effect=1.62
Chr.X	Animal QTLdb	Reproduction_Association	61682539	61682579	.	.	.	QTL_ID=74446;Name=Scrotal circumference;Abbrev=SCRCIR;PUBMED_ID=23785023;trait_ID=1270;trait=Scrotal circumference;breed=Tropical Composite;FlankMarkers=rs137452552;VTO_name=scrotum circumference;Map_Type=Genome;Model=Mendelian;Test_Base=Experiment-wise;Significance=Significant;P-value=<0.05;Variance=11.23;Additive_Effect=1.45
Chr.X	Animal QTLdb	Reproduction_Association	91898170	91898210	.	.	.	QTL_ID=74447;Name=Scrotal circumference;Abbrev=SCRCIR;PUBMED_ID=23785023;trait_ID=1270;trait=Scrotal circumference;breed=Tropical Composite;FlankMarkers=rs135757296;VTO_name=scrotum circumference;Map_Type=Genome;Model=Mendelian;Test_Base=Experiment-wise;Significance=Significant;P-value=<0.05;Variance=13.38;Additive_Effect=-1.574
Chr.X	Animal QTLdb	Reproduction_Association	91959299	91959339	.	.	.	QTL_ID=74448;Name=Scrotal circumference;Abbrev=SCRCIR;PUBMED_ID=23785023;trait_ID=1270;trait=Scrotal circumference;breed=Tropical Composite;FlankMarkers=rs133926164;VTO_name=scrotum circumference;Map_Type=Genome;Model=Mendelian;Test_Base=Experiment-wise;Significance=Significant;P-value=<0.05;Variance=14.88;Additive_Effect=-1.574
Chr.X	Animal QTLdb	Reproduction_Association	91988445	91988485	.	.	.	QTL_ID=74449;Name=Scrotal circumference;Abbrev=SCRCIR;PUBMED_ID=23785023;trait_ID=1270;trait=Scrotal circumference;breed=Tropical Composite;FlankMarkers=rs134108112;VTO_name=scrotum circumference;Map_Type=Genome;Model=Mendelian;Test_Base=Experiment-wise;Significance=Significant;P-value=<0.05;Variance=13.23;Additive_Effect=-1.574
Chr.X	Animal QTLdb	Reproduction_Association	92005066	92005106	.	.	.	QTL_ID=74450;Name=Scrotal circumference;Abbrev=SCRCIR;PUBMED_ID=23785023;trait_ID=1270;trait=Scrotal circumference;breed=Tropical Composite;FlankMarkers=rs133266566;VTO_name=scrotum circumference;Map_Type=Genome;Model=Mendelian;Test_Base=Experiment-wise;Significance=Significant;P-value=<0.05;Variance=11.00;Additive_Effect=-1.574
Chr.X	Animal QTLdb	Reproduction_Association	82319238	82319278	.	.	.	QTL_ID=74455;Name=Scrotal circumference;Abbrev=SCRCIR;PUBMED_ID=23785023;trait_ID=1270;trait=Scrotal circumference;breed=Tropical Composite;FlankMarkers=rs110473318;VTO_name=scrotum circumference;Map_Type=Genome;Model=Mendelian;Test_Base=Experiment-wise;Significance=Significant;P-value=<0.05;Variance=20.13;Additive_Effect=-1.604
Chr.X	Animal QTLdb	Reproduction_Association	82337495	82337535	.	.	.	QTL_ID=74456;Name=Scrotal circumference;Abbrev=SCRCIR;PUBMED_ID=23785023;trait_ID=1270;trait=Scrotal circumference;breed=Tropical Composite;FlankMarkers=rs109096928;VTO_name=scrotum circumference;Map_Type=Genome;Model=Mendelian;Test_Base=Experiment-wise;Significance=Significant;P-value=<0.05;Variance=20.13;Additive_Effect=-1.604
Chr.X	Animal QTLdb	Reproduction_Association	82405232	82405272	.	.	.	QTL_ID=74457;Name=Scrotal circumference;Abbrev=SCRCIR;PUBMED_ID=23785023;trait_ID=1270;trait=Scrotal circumference;breed=Tropical Composite;FlankMarkers=rs133379884;VTO_name=scrotum circumference;Map_Type=Genome;Model=Mendelian;Test_Base=Experiment-wise;Significance=Significant;P-value=<0.05;Variance=18.93;Additive_Effect=-1.604
Chr.X	Animal QTLdb	Reproduction_Association	82417695	82417735	.	.	.	QTL_ID=74458;Name=Scrotal circumference;Abbrev=SCRCIR;PUBMED_ID=23785023;trait_ID=1270;trait=Scrotal circumference;breed=Tropical Composite;FlankMarkers=rs136533851;VTO_name=scrotum circumference;Map_Type=Genome;Model=Mendelian;Test_Base=Experiment-wise;Significance=Significant;P-value=<0.05;Variance=18.93;Additive_Effect=-1.604
Chr.X	Animal QTLdb	Reproduction_Association	82421838	82421878	.	.	.	QTL_ID=74459;Name=Scrotal circumference;Abbrev=SCRCIR;PUBMED_ID=23785023;trait_ID=1270;trait=Scrotal circumference;breed=Tropical Composite;FlankMarkers=rs134178078;VTO_name=scrotum circumference;Map_Type=Genome;Model=Mendelian;Test_Base=Experiment-wise;Significance=Significant;P-value=<0.05;Variance=18.93;Additive_Effect=-1.604
Chr.X	Animal QTLdb	Reproduction_Association	82423850	82423890	.	.	.	QTL_ID=74460;Name=Scrotal circumference;Abbrev=SCRCIR;PUBMED_ID=23785023;trait_ID=1270;trait=Scrotal circumference;breed=Tropical Composite;FlankMarkers=rs135172599;VTO_name=scrotum circumference;Map_Type=Genome;Model=Mendelian;Test_Base=Experiment-wise;Significance=Significant;P-value=<0.05;Variance=14.18;Additive_Effect=-1.604
Chr.X	Animal QTLdb	Reproduction_Association	82439945	82439985	.	.	.	QTL_ID=74461;Name=Scrotal circumference;Abbrev=SCRCIR;PUBMED_ID=23785023;trait_ID=1270;trait=Scrotal circumference;breed=Tropical Composite;FlankMarkers=rs137503907;VTO_name=scrotum circumference;Map_Type=Genome;Model=Mendelian;Test_Base=Experiment-wise;Significance=Significant;P-value=<0.05;Variance=14.18;Additive_Effect=-1.604
Chr.X	Animal QTLdb	Reproduction_Association	82441841	82441881	.	.	.	QTL_ID=74462;Name=Scrotal circumference;Abbrev=SCRCIR;PUBMED_ID=23785023;trait_ID=1270;trait=Scrotal circumference;breed=Tropical Composite;FlankMarkers=rs136214140;VTO_name=scrotum circumference;Map_Type=Genome;Model=Mendelian;Test_Base=Experiment-wise;Significance=Significant;P-value=<0.05;Variance=19.52;Additive_Effect=-1.604
Chr.X	Animal QTLdb	Reproduction_Association	82495118	82495158	.	.	.	QTL_ID=74463;Name=Scrotal circumference;Abbrev=SCRCIR;PUBMED_ID=23785023;trait_ID=1270;trait=Scrotal circumference;breed=Tropical Composite;FlankMarkers=rs133559251;VTO_name=scrotum circumference;Map_Type=Genome;Model=Mendelian;Test_Base=Experiment-wise;Significance=Significant;P-value=<0.05;Variance=20.10;Additive_Effect=-1.604
Chr.X	Animal QTLdb	Reproduction_Association	82524332	82524372	.	.	.	QTL_ID=74464;Name=Scrotal circumference;Abbrev=SCRCIR;PUBMED_ID=23785023;trait_ID=1270;trait=Scrotal circumference;breed=Tropical Composite;FlankMarkers=rs136206405;VTO_name=scrotum circumference;Map_Type=Genome;Model=Mendelian;Test_Base=Experiment-wise;Significance=Significant;P-value=<0.05;Variance=20.10;Additive_Effect=-1.604
Chr.X	Animal QTLdb	Reproduction_Association	82651327	82651367	.	.	.	QTL_ID=74466;Name=Scrotal circumference;Abbrev=SCRCIR;PUBMED_ID=23785023;trait_ID=1270;trait=Scrotal circumference;breed=Tropical Composite;FlankMarkers=rs137444616;VTO_name=scrotum circumference;Map_Type=Genome;Model=Mendelian;Test_Base=Experiment-wise;Significance=Significant;P-value=<0.05;Variance=19.19;Additive_Effect=-1.604
Chr.X	Animal QTLdb	Reproduction_Association	82801959	82801999	.	.	.	QTL_ID=74468;Name=Scrotal circumference;Abbrev=SCRCIR;PUBMED_ID=23785023;trait_ID=1270;trait=Scrotal circumference;breed=Tropical Composite;FlankMarkers=rs135628040;VTO_name=scrotum circumference;Map_Type=Genome;Model=Mendelian;Test_Base=Experiment-wise;Significance=Significant;P-value=<0.05;Variance=14.23;Additive_Effect=-1.604
Chr.X	Animal QTLdb	Reproduction_Association	82873700	82873740	.	.	.	QTL_ID=74469;Name=Scrotal circumference;Abbrev=SCRCIR;PUBMED_ID=23785023;trait_ID=1270;trait=Scrotal circumference;breed=Tropical Composite;FlankMarkers=rs136710427;VTO_name=scrotum circumference;Map_Type=Genome;Model=Mendelian;Test_Base=Experiment-wise;Significance=Significant;P-value=<0.05;Variance=14.23;Additive_Effect=-1.604
Chr.X	Animal QTLdb	Reproduction_Association	82887533	82887573	.	.	.	QTL_ID=74470;Name=Scrotal circumference;Abbrev=SCRCIR;PUBMED_ID=23785023;trait_ID=1270;trait=Scrotal circumference;breed=Tropical Composite;FlankMarkers=rs137627078;VTO_name=scrotum circumference;Map_Type=Genome;Model=Mendelian;Test_Base=Experiment-wise;Significance=Significant;P-value=<0.05;Variance=8.99;Additive_Effect=-1.604
Chr.X	Animal QTLdb	Reproduction_Association	82898833	82898873	.	.	.	QTL_ID=74471;Name=Scrotal circumference;Abbrev=SCRCIR;PUBMED_ID=23785023;trait_ID=1270;trait=Scrotal circumference;breed=Tropical Composite;FlankMarkers=rs133608043;VTO_name=scrotum circumference;Map_Type=Genome;Model=Mendelian;Test_Base=Experiment-wise;Significance=Significant;P-value=<0.05;Variance=15.18;Additive_Effect=-1.604
Chr.X	Animal QTLdb	Reproduction_Association	82936140	82936180	.	.	.	QTL_ID=74472;Name=Scrotal circumference;Abbrev=SCRCIR;PUBMED_ID=23785023;trait_ID=1270;trait=Scrotal circumference;breed=Tropical Composite;FlankMarkers=rs137792370;VTO_name=scrotum circumference;Map_Type=Genome;Model=Mendelian;Test_Base=Experiment-wise;Significance=Significant;P-value=<0.05;Variance=6.71;Additive_Effect=-1.604
Chr.X	Animal QTLdb	Reproduction_Association	82937152	82937192	.	.	.	QTL_ID=74473;Name=Scrotal circumference;Abbrev=SCRCIR;PUBMED_ID=23785023;trait_ID=1270;trait=Scrotal circumference;breed=Tropical Composite;FlankMarkers=rs110233884;VTO_name=scrotum circumference;Map_Type=Genome;Model=Mendelian;Test_Base=Experiment-wise;Significance=Significant;P-value=<0.05;Variance=19.21;Additive_Effect=-1.604
Chr.X	Animal QTLdb	Reproduction_Association	82971514	82971554	.	.	.	QTL_ID=74474;Name=Scrotal circumference;Abbrev=SCRCIR;PUBMED_ID=23785023;trait_ID=1270;trait=Scrotal circumference;breed=Tropical Composite;FlankMarkers=rs135172049;VTO_name=scrotum circumference;Map_Type=Genome;Model=Mendelian;Test_Base=Experiment-wise;Significance=Significant;P-value=<0.05;Variance=19.62;Additive_Effect=-1.604
Chr.X	Animal QTLdb	Reproduction_Association	83019425	83019465	.	.	.	QTL_ID=74476;Name=Scrotal circumference;Abbrev=SCRCIR;PUBMED_ID=23785023;trait_ID=1270;trait=Scrotal circumference;breed=Tropical Composite;FlankMarkers=rs135160530;VTO_name=scrotum circumference;Map_Type=Genome;Model=Mendelian;Test_Base=Experiment-wise;Significance=Significant;P-value=<0.05;Variance=14.23;Additive_Effect=-1.604
Chr.X	Animal QTLdb	Reproduction_Association	83059412	83059452	.	.	.	QTL_ID=74479;Name=Scrotal circumference;Abbrev=SCRCIR;PUBMED_ID=23785023;trait_ID=1270;trait=Scrotal circumference;breed=Tropical Composite;FlankMarkers=rs134436986;VTO_name=scrotum circumference;Map_Type=Genome;Model=Mendelian;Test_Base=Experiment-wise;Significance=Significant;P-value=<0.05;Variance=14.23;Additive_Effect=-1.604
Chr.X	Animal QTLdb	Reproduction_Association	83093261	83093301	.	.	.	QTL_ID=74480;Name=Scrotal circumference;Abbrev=SCRCIR;PUBMED_ID=23785023;trait_ID=1270;trait=Scrotal circumference;breed=Tropical Composite;FlankMarkers=rs135979135;VTO_name=scrotum circumference;Map_Type=Genome;Model=Mendelian;Test_Base=Experiment-wise;Significance=Significant;P-value=<0.05;Variance=14.23;Additive_Effect=-1.604
Chr.X	Animal QTLdb	Reproduction_Association	83212751	83212791	.	.	.	QTL_ID=74482;Name=Scrotal circumference;Abbrev=SCRCIR;PUBMED_ID=23785023;trait_ID=1270;trait=Scrotal circumference;breed=Tropical Composite;FlankMarkers=rs133414448;VTO_name=scrotum circumference;Map_Type=Genome;Model=Mendelian;Test_Base=Experiment-wise;Significance=Significant;P-value=<0.05;Variance=14.23;Additive_Effect=-1.604
Chr.X	Animal QTLdb	Reproduction_Association	83256432	83256472	.	.	.	QTL_ID=74483;Name=Scrotal circumference;Abbrev=SCRCIR;PUBMED_ID=23785023;trait_ID=1270;trait=Scrotal circumference;breed=Tropical Composite;FlankMarkers=rs135287371;VTO_name=scrotum circumference;Map_Type=Genome;Model=Mendelian;Test_Base=Experiment-wise;Significance=Significant;P-value=<0.05;Variance=20.01;Additive_Effect=-1.604
Chr.X	Animal QTLdb	Reproduction_Association	83257451	83257491	.	.	.	QTL_ID=74484;Name=Scrotal circumference;Abbrev=SCRCIR;PUBMED_ID=23785023;trait_ID=1270;trait=Scrotal circumference;breed=Tropical Composite;FlankMarkers=rs132935233;VTO_name=scrotum circumference;Map_Type=Genome;Model=Mendelian;Test_Base=Experiment-wise;Significance=Significant;P-value=<0.05;Variance=14.23;Additive_Effect=-1.604
Chr.X	Animal QTLdb	Reproduction_Association	83286280	83286320	.	.	.	QTL_ID=74486;Name=Scrotal circumference;Abbrev=SCRCIR;PUBMED_ID=23785023;trait_ID=1270;trait=Scrotal circumference;breed=Tropical Composite;FlankMarkers=rs133611064;VTO_name=scrotum circumference;Map_Type=Genome;Model=Mendelian;Test_Base=Experiment-wise;Significance=Significant;P-value=<0.05;Variance=10.14;Additive_Effect=-1.604
Chr.X	Animal QTLdb	Reproduction_Association	83351265	83351305	.	.	.	QTL_ID=74489;Name=Scrotal circumference;Abbrev=SCRCIR;PUBMED_ID=23785023;trait_ID=1270;trait=Scrotal circumference;breed=Tropical Composite;FlankMarkers=rs136948591;VTO_name=scrotum circumference;Map_Type=Genome;Model=Mendelian;Test_Base=Experiment-wise;Significance=Significant;P-value=<0.05;Variance=14.23;Additive_Effect=-1.604
Chr.X	Animal QTLdb	Reproduction_Association	83358227	83358267	.	.	.	QTL_ID=74490;Name=Scrotal circumference;Abbrev=SCRCIR;PUBMED_ID=23785023;trait_ID=1270;trait=Scrotal circumference;breed=Tropical Composite;FlankMarkers=rs134823644;VTO_name=scrotum circumference;Map_Type=Genome;Model=Mendelian;Test_Base=Experiment-wise;Significance=Significant;P-value=<0.05;Variance=14.23;Additive_Effect=-1.604
Chr.X	Animal QTLdb	Reproduction_Association	83361363	83361403	.	.	.	QTL_ID=74491;Name=Scrotal circumference;Abbrev=SCRCIR;PUBMED_ID=23785023;trait_ID=1270;trait=Scrotal circumference;breed=Tropical Composite;FlankMarkers=rs134433093;VTO_name=scrotum circumference;Map_Type=Genome;Model=Mendelian;Test_Base=Experiment-wise;Significance=Significant;P-value=<0.05;Variance=14.23;Additive_Effect=-1.604
Chr.X	Animal QTLdb	Reproduction_Association	83364100	83364140	.	.	.	QTL_ID=74492;Name=Scrotal circumference;Abbrev=SCRCIR;PUBMED_ID=23785023;trait_ID=1270;trait=Scrotal circumference;breed=Tropical Composite;FlankMarkers=rs137674353;VTO_name=scrotum circumference;Map_Type=Genome;Model=Mendelian;Test_Base=Experiment-wise;Significance=Significant;P-value=<0.05;Variance=14.05;Additive_Effect=-1.604
Chr.X	Animal QTLdb	Reproduction_Association	83379241	83379281	.	.	.	QTL_ID=74493;Name=Scrotal circumference;Abbrev=SCRCIR;PUBMED_ID=23785023;trait_ID=1270;trait=Scrotal circumference;breed=Tropical Composite;FlankMarkers=rs134835866;VTO_name=scrotum circumference;Map_Type=Genome;Model=Mendelian;Test_Base=Experiment-wise;Significance=Significant;P-value=<0.05;Variance=10.40;Additive_Effect=-1.604
Chr.X	Animal QTLdb	Reproduction_Association	93410506	93410546	.	.	.	QTL_ID=74495;Name=Scrotal circumference;Abbrev=SCRCIR;PUBMED_ID=23785023;trait_ID=1270;trait=Scrotal circumference;breed=Tropical Composite;FlankMarkers=rs135538545;VTO_name=scrotum circumference;Map_Type=Genome;Model=Mendelian;Test_Base=Experiment-wise;Significance=Significant;P-value=<0.05;Variance=9.02;Additive_Effect=-1.462
Chr.X	Animal QTLdb	Reproduction_Association	81843814	81843854	.	.	.	QTL_ID=74496;Name=Scrotal circumference;Abbrev=SCRCIR;PUBMED_ID=23785023;trait_ID=1270;trait=Scrotal circumference;breed=Tropical Composite;FlankMarkers=rs109658583;VTO_name=scrotum circumference;Map_Type=Genome;Model=Mendelian;Test_Base=Experiment-wise;Significance=Significant;P-value=<0.05;Variance=19.39;Additive_Effect=-1.606
Chr.X	Animal QTLdb	Reproduction_Association	81961436	81961476	.	.	.	QTL_ID=74498;Name=Scrotal circumference;Abbrev=SCRCIR;PUBMED_ID=23785023;trait_ID=1270;trait=Scrotal circumference;breed=Tropical Composite;FlankMarkers=rs136485063;VTO_name=scrotum circumference;Map_Type=Genome;Model=Mendelian;Test_Base=Experiment-wise;Significance=Significant;P-value=<0.05;Variance=18.37;Additive_Effect=-1.606
Chr.X	Animal QTLdb	Reproduction_Association	81969264	81969304	.	.	.	QTL_ID=74499;Name=Scrotal circumference;Abbrev=SCRCIR;PUBMED_ID=23785023;trait_ID=1270;trait=Scrotal circumference;breed=Tropical Composite;FlankMarkers=rs137445570;VTO_name=scrotum circumference;Map_Type=Genome;Model=Mendelian;Test_Base=Experiment-wise;Significance=Significant;P-value=<0.05;Variance=13.64;Additive_Effect=-1.606
Chr.X	Animal QTLdb	Reproduction_Association	81994074	81994114	.	.	.	QTL_ID=74500;Name=Scrotal circumference;Abbrev=SCRCIR;PUBMED_ID=23785023;trait_ID=1270;trait=Scrotal circumference;breed=Tropical Composite;FlankMarkers=rs135595547;VTO_name=scrotum circumference;Map_Type=Genome;Model=Mendelian;Test_Base=Experiment-wise;Significance=Significant;P-value=<0.05;Variance=17.91;Additive_Effect=-1.606
Chr.X	Animal QTLdb	Reproduction_Association	81102599	81102639	.	.	.	QTL_ID=74504;Name=Scrotal circumference;Abbrev=SCRCIR;PUBMED_ID=23785023;trait_ID=1270;trait=Scrotal circumference;breed=Tropical Composite;FlankMarkers=rs132777505;VTO_name=scrotum circumference;Map_Type=Genome;Model=Mendelian;Test_Base=Experiment-wise;Significance=Significant;P-value=<0.05;Variance=14.25;Additive_Effect=-1.613
Chr.X	Animal QTLdb	Reproduction_Association	81127308	81127348	.	.	.	QTL_ID=74505;Name=Scrotal circumference;Abbrev=SCRCIR;PUBMED_ID=23785023;trait_ID=1270;trait=Scrotal circumference;breed=Tropical Composite;FlankMarkers=rs135550342;VTO_name=scrotum circumference;Map_Type=Genome;Model=Mendelian;Test_Base=Experiment-wise;Significance=Significant;P-value=<0.05;Variance=14.25;Additive_Effect=-1.613
Chr.X	Animal QTLdb	Reproduction_Association	81246772	81246812	.	.	.	QTL_ID=74507;Name=Scrotal circumference;Abbrev=SCRCIR;PUBMED_ID=23785023;trait_ID=1270;trait=Scrotal circumference;breed=Tropical Composite;FlankMarkers=rs136873820;VTO_name=scrotum circumference;Map_Type=Genome;Model=Mendelian;Test_Base=Experiment-wise;Significance=Significant;P-value=<0.05;Variance=13.12;Additive_Effect=-1.613
Chr.X	Animal QTLdb	Reproduction_Association	86314198	86314238	.	.	.	QTL_ID=74508;Name=Scrotal circumference;Abbrev=SCRCIR;PUBMED_ID=23785023;trait_ID=1270;trait=Scrotal circumference;breed=Tropical Composite;FlankMarkers=rs136274763;VTO_name=scrotum circumference;Map_Type=Genome;Model=Mendelian;Test_Base=Experiment-wise;Significance=Significant;P-value=<0.05;Variance=15.82;Additive_Effect=1.814
Chr.X	Animal QTLdb	Reproduction_Association	73017924	73017964	.	.	.	QTL_ID=74517;Name=Scrotal circumference;Abbrev=SCRCIR;PUBMED_ID=23785023;trait_ID=1270;trait=Scrotal circumference;breed=Tropical Composite;FlankMarkers=rs135829336;VTO_name=scrotum circumference;Map_Type=Genome;Model=Mendelian;Test_Base=Experiment-wise;Significance=Significant;P-value=<0.05;Variance=19.33;Additive_Effect=-1.573
Chr.X	Animal QTLdb	Reproduction_Association	75898582	75898622	.	.	.	QTL_ID=74527;Name=Scrotal circumference;Abbrev=SCRCIR;PUBMED_ID=23785023;trait_ID=1270;trait=Scrotal circumference;breed=Tropical Composite;FlankMarkers=rs137021389;VTO_name=scrotum circumference;Map_Type=Genome;Model=Mendelian;Test_Base=Experiment-wise;Significance=Significant;P-value=<0.05;Variance=19.04;Additive_Effect=-1.573
Chr.X	Animal QTLdb	Reproduction_Association	75928891	75928931	.	.	.	QTL_ID=74531;Name=Scrotal circumference;Abbrev=SCRCIR;PUBMED_ID=23785023;trait_ID=1270;trait=Scrotal circumference;breed=Tropical Composite;FlankMarkers=rs134939132;VTO_name=scrotum circumference;Map_Type=Genome;Model=Mendelian;Test_Base=Experiment-wise;Significance=Significant;P-value=<0.05;Variance=13.30;Additive_Effect=-1.573
Chr.X	Animal QTLdb	Reproduction_Association	75955609	75955649	.	.	.	QTL_ID=74532;Name=Scrotal circumference;Abbrev=SCRCIR;PUBMED_ID=23785023;trait_ID=1270;trait=Scrotal circumference;breed=Tropical Composite;FlankMarkers=rs132711653;VTO_name=scrotum circumference;Map_Type=Genome;Model=Mendelian;Test_Base=Experiment-wise;Significance=Significant;P-value=<0.05;Variance=5.43;Additive_Effect=-1.573
Chr.X	Animal QTLdb	Reproduction_Association	80489846	80489886	.	.	.	QTL_ID=74537;Name=Scrotal circumference;Abbrev=SCRCIR;PUBMED_ID=23785023;trait_ID=1270;trait=Scrotal circumference;breed=Tropical Composite;FlankMarkers=rs137772176;VTO_name=scrotum circumference;Map_Type=Genome;Model=Mendelian;Test_Base=Experiment-wise;Significance=Significant;P-value=<0.05;Variance=18.49;Additive_Effect=-1.607
Chr.X	Animal QTLdb	Reproduction_Association	80717242	80717282	.	.	.	QTL_ID=74539;Name=Scrotal circumference;Abbrev=SCRCIR;PUBMED_ID=23785023;trait_ID=1270;trait=Scrotal circumference;breed=Tropical Composite;FlankMarkers=rs109385923;VTO_name=scrotum circumference;Map_Type=Genome;Model=Mendelian;Test_Base=Experiment-wise;Significance=Significant;P-value=<0.05;Variance=20.20;Additive_Effect=-1.607
Chr.X	Animal QTLdb	Reproduction_Association	80744999	80745039	.	.	.	QTL_ID=74540;Name=Scrotal circumference;Abbrev=SCRCIR;PUBMED_ID=23785023;trait_ID=1270;trait=Scrotal circumference;breed=Tropical Composite;FlankMarkers=rs135925836;VTO_name=scrotum circumference;Map_Type=Genome;Model=Mendelian;Test_Base=Experiment-wise;Significance=Significant;P-value=<0.05;Variance=20.04;Additive_Effect=-1.607
Chr.X	Animal QTLdb	Reproduction_Association	80804936	80804976	.	.	.	QTL_ID=74542;Name=Scrotal circumference;Abbrev=SCRCIR;PUBMED_ID=23785023;trait_ID=1270;trait=Scrotal circumference;breed=Tropical Composite;FlankMarkers=rs136642844;VTO_name=scrotum circumference;Map_Type=Genome;Model=Mendelian;Test_Base=Experiment-wise;Significance=Significant;P-value=<0.05;Variance=18.58;Additive_Effect=-1.607
Chr.X	Animal QTLdb	Reproduction_Association	80826397	80826437	.	.	.	QTL_ID=74544;Name=Scrotal circumference;Abbrev=SCRCIR;PUBMED_ID=23785023;trait_ID=1270;trait=Scrotal circumference;breed=Tropical Composite;FlankMarkers=rs135365317;VTO_name=scrotum circumference;Map_Type=Genome;Model=Mendelian;Test_Base=Experiment-wise;Significance=Significant;P-value=<0.05;Variance=19.63;Additive_Effect=-1.607
Chr.X	Animal QTLdb	Reproduction_Association			.	.	.	QTL_ID=74545;Name=Scrotal circumference;Abbrev=SCRCIR;PUBMED_ID=23785023;trait_ID=1270;trait=Scrotal circumference;breed=Tropical Composite;FlankMarkers=rs136305699;VTO_name=scrotum circumference;Map_Type=Genome;Model=Mendelian;Test_Base=Experiment-wise;Significance=Significant;P-value=<0.05;Variance=7.32;Additive_Effect=-1.607
Chr.X	Animal QTLdb	Reproduction_Association	80893044	80893084	.	.	.	QTL_ID=74547;Name=Scrotal circumference;Abbrev=SCRCIR;PUBMED_ID=23785023;trait_ID=1270;trait=Scrotal circumference;breed=Tropical Composite;FlankMarkers=rs132906670;VTO_name=scrotum circumference;Map_Type=Genome;Model=Mendelian;Test_Base=Experiment-wise;Significance=Significant;P-value=<0.05;Variance=17.40;Additive_Effect=-1.607
Chr.X	Animal QTLdb	Reproduction_Association	80896150	80896190	.	.	.	QTL_ID=74548;Name=Scrotal circumference;Abbrev=SCRCIR;PUBMED_ID=23785023;trait_ID=1270;trait=Scrotal circumference;breed=Tropical Composite;FlankMarkers=rs133662275;VTO_name=scrotum circumference;Map_Type=Genome;Model=Mendelian;Test_Base=Experiment-wise;Significance=Significant;P-value=<0.05;Variance=14.15;Additive_Effect=-1.607
Chr.X	Animal QTLdb	Reproduction_Association	80939175	80939215	.	.	.	QTL_ID=74550;Name=Scrotal circumference;Abbrev=SCRCIR;PUBMED_ID=23785023;trait_ID=1270;trait=Scrotal circumference;breed=Tropical Composite;FlankMarkers=rs133563498;VTO_name=scrotum circumference;Map_Type=Genome;Model=Mendelian;Test_Base=Experiment-wise;Significance=Significant;P-value=<0.05;Variance=13.02;Additive_Effect=-1.607
Chr.X	Animal QTLdb	Reproduction_Association	80947122	80947162	.	.	.	QTL_ID=74551;Name=Scrotal circumference;Abbrev=SCRCIR;PUBMED_ID=23785023;trait_ID=1270;trait=Scrotal circumference;breed=Tropical Composite;FlankMarkers=rs109628190;VTO_name=scrotum circumference;Map_Type=Genome;Model=Mendelian;Test_Base=Experiment-wise;Significance=Significant;P-value=<0.05;Variance=20.03;Additive_Effect=-1.607
Chr.X	Animal QTLdb	Reproduction_Association	80947959	80947999	.	.	.	QTL_ID=74552;Name=Scrotal circumference;Abbrev=SCRCIR;PUBMED_ID=23785023;trait_ID=1270;trait=Scrotal circumference;breed=Tropical Composite;FlankMarkers=rs133678966;VTO_name=scrotum circumference;Map_Type=Genome;Model=Mendelian;Test_Base=Experiment-wise;Significance=Significant;P-value=<0.05;Variance=14.15;Additive_Effect=-1.607
Chr.X	Animal QTLdb	Reproduction_Association	81002365	81002405	.	.	.	QTL_ID=74554;Name=Scrotal circumference;Abbrev=SCRCIR;PUBMED_ID=23785023;trait_ID=1270;trait=Scrotal circumference;breed=Tropical Composite;FlankMarkers=rs137502021;VTO_name=scrotum circumference;Map_Type=Genome;Model=Mendelian;Test_Base=Experiment-wise;Significance=Significant;P-value=<0.05;Variance=20.21;Additive_Effect=-1.607
Chr.X	Animal QTLdb	Reproduction_Association	79811988	79812028	.	.	.	QTL_ID=74571;Name=Scrotal circumference;Abbrev=SCRCIR;PUBMED_ID=23785023;trait_ID=1270;trait=Scrotal circumference;breed=Tropical Composite;FlankMarkers=rs137027819;VTO_name=scrotum circumference;Map_Type=Genome;Model=Mendelian;Test_Base=Experiment-wise;Significance=Significant;P-value=<0.05;Variance=10.61;Additive_Effect=1.324
Chr.X	Animal QTLdb	Reproduction_Association	102681831	102681871	.	.	.	QTL_ID=74579;Name=Scrotal circumference;Abbrev=SCRCIR;PUBMED_ID=23785023;trait_ID=1270;trait=Scrotal circumference;breed=Tropical Composite;FlankMarkers=rs137762279;VTO_name=scrotum circumference;Map_Type=Genome;Model=Mendelian;Test_Base=Experiment-wise;Significance=Significant;P-value=<0.05;Variance=18.27;Additive_Effect=1.532
Chr.X	Animal QTLdb	Reproduction_Association	100123445	100123485	.	.	.	QTL_ID=74580;Name=Scrotal circumference;Abbrev=SCRCIR;PUBMED_ID=23785023;trait_ID=1270;trait=Scrotal circumference;breed=Tropical Composite;FlankMarkers=rs133056106;VTO_name=scrotum circumference;Map_Type=Genome;Model=Mendelian;Test_Base=Experiment-wise;Significance=Significant;P-value=<0.05;Variance=11.06;Additive_Effect=1.526
Chr.X	Animal QTLdb	Reproduction_Association	86108827	86108867	.	.	.	QTL_ID=74581;Name=Scrotal circumference;Abbrev=SCRCIR;PUBMED_ID=23785023;trait_ID=1270;trait=Scrotal circumference;breed=Tropical Composite;FlankMarkers=rs135464035;VTO_name=scrotum circumference;Map_Type=Genome;Model=Mendelian;Test_Base=Experiment-wise;Significance=Significant;P-value=<0.05;Variance=16.62;Additive_Effect=-1.603
Chr.X	Animal QTLdb	Reproduction_Association	93672481	93672521	.	.	.	QTL_ID=74582;Name=Scrotal circumference;Abbrev=SCRCIR;PUBMED_ID=23785023;trait_ID=1270;trait=Scrotal circumference;breed=Tropical Composite;FlankMarkers=rs136087025;VTO_name=scrotum circumference;Map_Type=Genome;Model=Mendelian;Test_Base=Experiment-wise;Significance=Significant;P-value=<0.05;Variance=10.51;Additive_Effect=-1.334
Chr.X	Animal QTLdb	Reproduction_Association	64772768	64772808	.	.	.	QTL_ID=74584;Name=Scrotal circumference;Abbrev=SCRCIR;PUBMED_ID=23785023;trait_ID=1270;trait=Scrotal circumference;breed=Tropical Composite;FlankMarkers=rs134874438;VTO_name=scrotum circumference;Map_Type=Genome;Model=Mendelian;Test_Base=Experiment-wise;Significance=Significant;P-value=<0.05;Variance=19.15;Additive_Effect=-1.591
Chr.X	Animal QTLdb	Reproduction_Association	64827638	64827678	.	.	.	QTL_ID=74585;Name=Scrotal circumference;Abbrev=SCRCIR;PUBMED_ID=23785023;trait_ID=1270;trait=Scrotal circumference;breed=Tropical Composite;FlankMarkers=rs136302133;VTO_name=scrotum circumference;Map_Type=Genome;Model=Mendelian;Test_Base=Experiment-wise;Significance=Significant;P-value=<0.05;Variance=12.70;Additive_Effect=-1.591
Chr.X	Animal QTLdb	Reproduction_Association	64833239	64833279	.	.	.	QTL_ID=74586;Name=Scrotal circumference;Abbrev=SCRCIR;PUBMED_ID=23785023;trait_ID=1270;trait=Scrotal circumference;breed=Tropical Composite;FlankMarkers=rs41626441;VTO_name=scrotum circumference;Map_Type=Genome;Model=Mendelian;Test_Base=Experiment-wise;Significance=Significant;P-value=<0.05;Variance=13.07;Additive_Effect=-1.591
Chr.X	Animal QTLdb	Reproduction_Association	64836038	64836078	.	.	.	QTL_ID=74588;Name=Scrotal circumference;Abbrev=SCRCIR;PUBMED_ID=23785023;trait_ID=1270;trait=Scrotal circumference;breed=Tropical Composite;FlankMarkers=rs137828771;VTO_name=scrotum circumference;Map_Type=Genome;Model=Mendelian;Test_Base=Experiment-wise;Significance=Significant;P-value=<0.05;Variance=12.93;Additive_Effect=-1.591
Chr.X	Animal QTLdb	Reproduction_Association	64848701	64848741	.	.	.	QTL_ID=74589;Name=Scrotal circumference;Abbrev=SCRCIR;PUBMED_ID=23785023;trait_ID=1270;trait=Scrotal circumference;breed=Tropical Composite;FlankMarkers=rs134575237;VTO_name=scrotum circumference;Map_Type=Genome;Model=Mendelian;Test_Base=Experiment-wise;Significance=Significant;P-value=<0.05;Variance=19.72;Additive_Effect=-1.591
Chr.X	Animal QTLdb	Reproduction_Association	64936813	64936853	.	.	.	QTL_ID=74590;Name=Scrotal circumference;Abbrev=SCRCIR;PUBMED_ID=23785023;trait_ID=1270;trait=Scrotal circumference;breed=Tropical Composite;FlankMarkers=rs132831886;VTO_name=scrotum circumference;Map_Type=Genome;Model=Mendelian;Test_Base=Experiment-wise;Significance=Significant;P-value=<0.05;Variance=11.95;Additive_Effect=-1.591
Chr.X	Animal QTLdb	Reproduction_Association	59605512	59605552	.	.	.	QTL_ID=74592;Name=Scrotal circumference;Abbrev=SCRCIR;PUBMED_ID=23785023;trait_ID=1270;trait=Scrotal circumference;breed=Tropical Composite;FlankMarkers=rs133078000;VTO_name=scrotum circumference;Map_Type=Genome;Model=Mendelian;Test_Base=Experiment-wise;Significance=Significant;P-value=<0.05;Variance=15.86;Additive_Effect=1.792
Chr.X	Animal QTLdb	Reproduction_Association	59648910	59648950	.	.	.	QTL_ID=74593;Name=Scrotal circumference;Abbrev=SCRCIR;PUBMED_ID=23785023;trait_ID=1270;trait=Scrotal circumference;breed=Tropical Composite;FlankMarkers=rs133491651;VTO_name=scrotum circumference;Map_Type=Genome;Model=Mendelian;Test_Base=Experiment-wise;Significance=Significant;P-value=<0.05;Variance=12.84;Additive_Effect=1.792
Chr.X	Animal QTLdb	Reproduction_Association	59667836	59667876	.	.	.	QTL_ID=74594;Name=Scrotal circumference;Abbrev=SCRCIR;PUBMED_ID=23785023;trait_ID=1270;trait=Scrotal circumference;breed=Tropical Composite;FlankMarkers=rs133794700;VTO_name=scrotum circumference;Map_Type=Genome;Model=Mendelian;Test_Base=Experiment-wise;Significance=Significant;P-value=<0.05;Variance=23.77;Additive_Effect=1.792
Chr.X	Animal QTLdb	Reproduction_Association	59717679	59717719	.	.	.	QTL_ID=74595;Name=Scrotal circumference;Abbrev=SCRCIR;PUBMED_ID=23785023;trait_ID=1270;trait=Scrotal circumference;breed=Tropical Composite;FlankMarkers=rs133438773;VTO_name=scrotum circumference;Map_Type=Genome;Model=Mendelian;Test_Base=Experiment-wise;Significance=Significant;P-value=<0.05;Variance=24.61;Additive_Effect=1.792
Chr.X	Animal QTLdb	Reproduction_Association	86247595	86247635	.	.	.	QTL_ID=74596;Name=Scrotal circumference;Abbrev=SCRCIR;PUBMED_ID=23785023;trait_ID=1270;trait=Scrotal circumference;breed=Tropical Composite;FlankMarkers=rs134453778;VTO_name=scrotum circumference;Map_Type=Genome;Model=Mendelian;Test_Base=Experiment-wise;Significance=Significant;P-value=<0.05;Variance=12.70;Additive_Effect=-1.611
Chr.X	Animal QTLdb	Reproduction_Association	101644029	101644069	.	.	.	QTL_ID=74600;Name=Scrotal circumference;Abbrev=SCRCIR;PUBMED_ID=23785023;trait_ID=1270;trait=Scrotal circumference;breed=Tropical Composite;FlankMarkers=rs133004756;VTO_name=scrotum circumference;Map_Type=Genome;Model=Mendelian;Test_Base=Experiment-wise;Significance=Significant;P-value=<0.05;Variance=12.06;Additive_Effect=1.513
Chr.X	Animal QTLdb	Reproduction_Association	101655217	101655257	.	.	.	QTL_ID=74601;Name=Scrotal circumference;Abbrev=SCRCIR;PUBMED_ID=23785023;trait_ID=1270;trait=Scrotal circumference;breed=Tropical Composite;FlankMarkers=rs134266537;VTO_name=scrotum circumference;Map_Type=Genome;Model=Mendelian;Test_Base=Experiment-wise;Significance=Significant;P-value=<0.05;Variance=13.73;Additive_Effect=1.513
Chr.X	Animal QTLdb	Reproduction_Association	101657159	101657199	.	.	.	QTL_ID=74602;Name=Scrotal circumference;Abbrev=SCRCIR;PUBMED_ID=23785023;trait_ID=1270;trait=Scrotal circumference;breed=Tropical Composite;FlankMarkers=rs135850983;VTO_name=scrotum circumference;Map_Type=Genome;Model=Mendelian;Test_Base=Experiment-wise;Significance=Significant;P-value=<0.05;Variance=13.73;Additive_Effect=1.513
Chr.X	Animal QTLdb	Reproduction_Association	101725836	101725876	.	.	.	QTL_ID=74603;Name=Scrotal circumference;Abbrev=SCRCIR;PUBMED_ID=23785023;trait_ID=1270;trait=Scrotal circumference;breed=Tropical Composite;FlankMarkers=rs137434869;VTO_name=scrotum circumference;Map_Type=Genome;Model=Mendelian;Test_Base=Experiment-wise;Significance=Significant;P-value=<0.05;Variance=10.02;Additive_Effect=1.513
Chr.X	Animal QTLdb	Reproduction_Association	101791073	101791113	.	.	.	QTL_ID=74604;Name=Scrotal circumference;Abbrev=SCRCIR;PUBMED_ID=23785023;trait_ID=1270;trait=Scrotal circumference;breed=Tropical Composite;FlankMarkers=rs136615026;VTO_name=scrotum circumference;Map_Type=Genome;Model=Mendelian;Test_Base=Experiment-wise;Significance=Significant;P-value=<0.05;Variance=12.36;Additive_Effect=1.513
Chr.X	Animal QTLdb	Reproduction_Association	101811005	101811045	.	.	.	QTL_ID=74605;Name=Scrotal circumference;Abbrev=SCRCIR;PUBMED_ID=23785023;trait_ID=1270;trait=Scrotal circumference;breed=Tropical Composite;FlankMarkers=rs137195316;VTO_name=scrotum circumference;Map_Type=Genome;Model=Mendelian;Test_Base=Experiment-wise;Significance=Significant;P-value=<0.05;Variance=13.80;Additive_Effect=1.513
Chr.X	Animal QTLdb	Reproduction_Association	100436321	100436361	.	.	.	QTL_ID=74606;Name=Scrotal circumference;Abbrev=SCRCIR;PUBMED_ID=23785023;trait_ID=1270;trait=Scrotal circumference;breed=Tropical Composite;FlankMarkers=rs110510210;VTO_name=scrotum circumference;Map_Type=Genome;Model=Mendelian;Test_Base=Experiment-wise;Significance=Significant;P-value=<0.05;Variance=15.63;Additive_Effect=1.491
Chr.X	Animal QTLdb	Reproduction_Association	100459639	100459679	.	.	.	QTL_ID=74607;Name=Scrotal circumference;Abbrev=SCRCIR;PUBMED_ID=23785023;trait_ID=1270;trait=Scrotal circumference;breed=Tropical Composite;FlankMarkers=rs137550808;VTO_name=scrotum circumference;Map_Type=Genome;Model=Mendelian;Test_Base=Experiment-wise;Significance=Significant;P-value=<0.05;Variance=15.63;Additive_Effect=1.491
Chr.X	Animal QTLdb	Reproduction_Association	100603138	100603178	.	.	.	QTL_ID=74608;Name=Scrotal circumference;Abbrev=SCRCIR;PUBMED_ID=23785023;trait_ID=1270;trait=Scrotal circumference;breed=Tropical Composite;FlankMarkers=rs135893192;VTO_name=scrotum circumference;Map_Type=Genome;Model=Mendelian;Test_Base=Experiment-wise;Significance=Significant;P-value=<0.05;Variance=13.24;Additive_Effect=1.491
Chr.X	Animal QTLdb	Reproduction_Association	101151697	101151737	.	.	.	QTL_ID=74609;Name=Scrotal circumference;Abbrev=SCRCIR;PUBMED_ID=23785023;trait_ID=1270;trait=Scrotal circumference;breed=Tropical Composite;FlankMarkers=rs133986869;VTO_name=scrotum circumference;Map_Type=Genome;Model=Mendelian;Test_Base=Experiment-wise;Significance=Significant;P-value=<0.05;Variance=10.34;Additive_Effect=1.491
Chr.X	Animal QTLdb	Reproduction_Association	86306237	86306277	.	.	.	QTL_ID=74610;Name=Scrotal circumference;Abbrev=SCRCIR;PUBMED_ID=23785023;trait_ID=1270;trait=Scrotal circumference;breed=Tropical Composite;FlankMarkers=rs134714717;VTO_name=scrotum circumference;Map_Type=Genome;Model=Mendelian;Test_Base=Experiment-wise;Significance=Significant;P-value=<0.05;Variance=14.40;Additive_Effect=-1.604
Chr.X	Animal QTLdb	Reproduction_Association	102652089	102652129	.	.	.	QTL_ID=74612;Name=Scrotal circumference;Abbrev=SCRCIR;PUBMED_ID=23785023;trait_ID=1270;trait=Scrotal circumference;breed=Tropical Composite;FlankMarkers=rs134257448;VTO_name=scrotum circumference;Map_Type=Genome;Model=Mendelian;Test_Base=Experiment-wise;Significance=Significant;P-value=<0.05;Variance=17.70;Additive_Effect=1.508
Chr.X	Animal QTLdb	Reproduction_Association	102774392	102774432	.	.	.	QTL_ID=74613;Name=Scrotal circumference;Abbrev=SCRCIR;PUBMED_ID=23785023;trait_ID=1270;trait=Scrotal circumference;breed=Tropical Composite;FlankMarkers=rs137583698;VTO_name=scrotum circumference;Map_Type=Genome;Model=Mendelian;Test_Base=Experiment-wise;Significance=Significant;P-value=<0.05;Variance=13.67;Additive_Effect=1.508
Chr.X	Animal QTLdb	Reproduction_Association	102782248	102782288	.	.	.	QTL_ID=74614;Name=Scrotal circumference;Abbrev=SCRCIR;PUBMED_ID=23785023;trait_ID=1270;trait=Scrotal circumference;breed=Tropical Composite;FlankMarkers=rs136756204;VTO_name=scrotum circumference;Map_Type=Genome;Model=Mendelian;Test_Base=Experiment-wise;Significance=Significant;P-value=<0.05;Variance=17.68;Additive_Effect=1.508
Chr.X	Animal QTLdb	Reproduction_Association	65264431	65264471	.	.	.	QTL_ID=74616;Name=Scrotal circumference;Abbrev=SCRCIR;PUBMED_ID=23785023;trait_ID=1270;trait=Scrotal circumference;breed=Tropical Composite;FlankMarkers=rs134572466;VTO_name=scrotum circumference;Map_Type=Genome;Model=Mendelian;Test_Base=Experiment-wise;Significance=Significant;P-value=<0.05;Variance=18.46;Additive_Effect=-1.571
Chr.X	Animal QTLdb	Reproduction_Association	100242635	100242675	.	.	.	QTL_ID=74618;Name=Scrotal circumference;Abbrev=SCRCIR;PUBMED_ID=23785023;trait_ID=1270;trait=Scrotal circumference;breed=Tropical Composite;FlankMarkers=rs137245622;VTO_name=scrotum circumference;Map_Type=Genome;Model=Mendelian;Test_Base=Experiment-wise;Significance=Significant;P-value=<0.05;Variance=10.70;Additive_Effect=1.501
Chr.X	Animal QTLdb	Reproduction_Association	100244186	100244226	.	.	.	QTL_ID=74619;Name=Scrotal circumference;Abbrev=SCRCIR;PUBMED_ID=23785023;trait_ID=1270;trait=Scrotal circumference;breed=Tropical Composite;FlankMarkers=rs136283283;VTO_name=scrotum circumference;Map_Type=Genome;Model=Mendelian;Test_Base=Experiment-wise;Significance=Significant;P-value=<0.05;Variance=10.70;Additive_Effect=1.501
Chr.X	Animal QTLdb	Reproduction_Association	86300802	86300842	.	.	.	QTL_ID=74620;Name=Scrotal circumference;Abbrev=SCRCIR;PUBMED_ID=23785023;trait_ID=1270;trait=Scrotal circumference;breed=Tropical Composite;FlankMarkers=rs135480877;VTO_name=scrotum circumference;Map_Type=Genome;Model=Mendelian;Test_Base=Experiment-wise;Significance=Significant;P-value=<0.05;Variance=9.91;Additive_Effect=-1.608
Chr.X	Animal QTLdb	Reproduction_Association	86302080	86302120	.	.	.	QTL_ID=74621;Name=Scrotal circumference;Abbrev=SCRCIR;PUBMED_ID=23785023;trait_ID=1270;trait=Scrotal circumference;breed=Tropical Composite;FlankMarkers=rs136844342;VTO_name=scrotum circumference;Map_Type=Genome;Model=Mendelian;Test_Base=Experiment-wise;Significance=Significant;P-value=<0.05;Variance=16.50;Additive_Effect=-1.608
Chr.X	Animal QTLdb	Reproduction_Association	93585379	93585419	.	.	.	QTL_ID=74622;Name=Scrotal circumference;Abbrev=SCRCIR;PUBMED_ID=23785023;trait_ID=1270;trait=Scrotal circumference;breed=Tropical Composite;FlankMarkers=rs132897808;VTO_name=scrotum circumference;Map_Type=Genome;Model=Mendelian;Test_Base=Experiment-wise;Significance=Significant;P-value=<0.05;Variance=8.99;Additive_Effect=1.649
Chr.X	Animal QTLdb	Reproduction_Association	93645052	93645092	.	.	.	QTL_ID=74623;Name=Scrotal circumference;Abbrev=SCRCIR;PUBMED_ID=23785023;trait_ID=1270;trait=Scrotal circumference;breed=Tropical Composite;FlankMarkers=rs134463430;VTO_name=scrotum circumference;Map_Type=Genome;Model=Mendelian;Test_Base=Experiment-wise;Significance=Significant;P-value=<0.05;Variance=16.71;Additive_Effect=1.649
Chr.X	Animal QTLdb	Reproduction_Association	93651705	93651745	.	.	.	QTL_ID=74624;Name=Scrotal circumference;Abbrev=SCRCIR;PUBMED_ID=23785023;trait_ID=1270;trait=Scrotal circumference;breed=Tropical Composite;FlankMarkers=rs136956321;VTO_name=scrotum circumference;Map_Type=Genome;Model=Mendelian;Test_Base=Experiment-wise;Significance=Significant;P-value=<0.05;Variance=15.35;Additive_Effect=1.649
Chr.X	Animal QTLdb	Reproduction_Association	86175727	86175767	.	.	.	QTL_ID=74626;Name=Scrotal circumference;Abbrev=SCRCIR;PUBMED_ID=23785023;trait_ID=1270;trait=Scrotal circumference;breed=Tropical Composite;FlankMarkers=rs134446523;VTO_name=scrotum circumference;Map_Type=Genome;Model=Mendelian;Test_Base=Experiment-wise;Significance=Significant;P-value=<0.05;Variance=12.11;Additive_Effect=-1.614
Chr.X	Animal QTLdb	Reproduction_Association	86188338	86188378	.	.	.	QTL_ID=74627;Name=Scrotal circumference;Abbrev=SCRCIR;PUBMED_ID=23785023;trait_ID=1270;trait=Scrotal circumference;breed=Tropical Composite;FlankMarkers=rs136124644;VTO_name=scrotum circumference;Map_Type=Genome;Model=Mendelian;Test_Base=Experiment-wise;Significance=Significant;P-value=<0.05;Variance=14.62;Additive_Effect=-1.614
Chr.X	Animal QTLdb	Reproduction_Association	86383469	86383509	.	.	.	QTL_ID=74630;Name=Scrotal circumference;Abbrev=SCRCIR;PUBMED_ID=23785023;trait_ID=1270;trait=Scrotal circumference;breed=Tropical Composite;FlankMarkers=rs134520230;VTO_name=scrotum circumference;Map_Type=Genome;Model=Mendelian;Test_Base=Experiment-wise;Significance=Significant;P-value=<0.05;Variance=10.86;Additive_Effect=1.391
Chr.X	Animal QTLdb	Reproduction_Association	93477669	93477709	.	.	.	QTL_ID=74631;Name=Scrotal circumference;Abbrev=SCRCIR;PUBMED_ID=23785023;trait_ID=1270;trait=Scrotal circumference;breed=Tropical Composite;FlankMarkers=rs136545373;VTO_name=scrotum circumference;Map_Type=Genome;Model=Mendelian;Test_Base=Experiment-wise;Significance=Significant;P-value=<0.05;Variance=10.55;Additive_Effect=-1.378
Chr.X	Animal QTLdb	Reproduction_Association	101865237	101865277	.	.	.	QTL_ID=74632;Name=Scrotal circumference;Abbrev=SCRCIR;PUBMED_ID=23785023;trait_ID=1270;trait=Scrotal circumference;breed=Tropical Composite;FlankMarkers=rs137648428;VTO_name=scrotum circumference;Map_Type=Genome;Model=Mendelian;Test_Base=Experiment-wise;Significance=Significant;P-value=<0.05;Variance=13.76;Additive_Effect=1.511
Chr.X	Animal QTLdb	Reproduction_Association	101866595	101866635	.	.	.	QTL_ID=74633;Name=Scrotal circumference;Abbrev=SCRCIR;PUBMED_ID=23785023;trait_ID=1270;trait=Scrotal circumference;breed=Tropical Composite;FlankMarkers=rs132687545;VTO_name=scrotum circumference;Map_Type=Genome;Model=Mendelian;Test_Base=Experiment-wise;Significance=Significant;P-value=<0.05;Variance=7.42;Additive_Effect=1.511
Chr.X	Animal QTLdb	Reproduction_Association	101882901	101882941	.	.	.	QTL_ID=74634;Name=Scrotal circumference;Abbrev=SCRCIR;PUBMED_ID=23785023;trait_ID=1270;trait=Scrotal circumference;breed=Tropical Composite;FlankMarkers=rs136754261;VTO_name=scrotum circumference;Map_Type=Genome;Model=Mendelian;Test_Base=Experiment-wise;Significance=Significant;P-value=<0.05;Variance=12.79;Additive_Effect=1.511
Chr.X	Animal QTLdb	Reproduction_Association	101894007	101894047	.	.	.	QTL_ID=74635;Name=Scrotal circumference;Abbrev=SCRCIR;PUBMED_ID=23785023;trait_ID=1270;trait=Scrotal circumference;breed=Tropical Composite;FlankMarkers=rs134999869;VTO_name=scrotum circumference;Map_Type=Genome;Model=Mendelian;Test_Base=Experiment-wise;Significance=Significant;P-value=<0.05;Variance=7.42;Additive_Effect=1.511
Chr.X	Animal QTLdb	Reproduction_Association	102038882	102038922	.	.	.	QTL_ID=74637;Name=Scrotal circumference;Abbrev=SCRCIR;PUBMED_ID=23785023;trait_ID=1270;trait=Scrotal circumference;breed=Tropical Composite;FlankMarkers=rs137557852;VTO_name=scrotum circumference;Map_Type=Genome;Model=Mendelian;Test_Base=Experiment-wise;Significance=Significant;P-value=<0.05;Variance=13.73;Additive_Effect=1.511
Chr.X	Animal QTLdb	Reproduction_Association	102167043	102167083	.	.	.	QTL_ID=74639;Name=Scrotal circumference;Abbrev=SCRCIR;PUBMED_ID=23785023;trait_ID=1270;trait=Scrotal circumference;breed=Tropical Composite;FlankMarkers=rs137400405;VTO_name=scrotum circumference;Map_Type=Genome;Model=Mendelian;Test_Base=Experiment-wise;Significance=Significant;P-value=<0.05;Variance=17.73;Additive_Effect=1.511
Chr.X	Animal QTLdb	Reproduction_Association	102308309	102308349	.	.	.	QTL_ID=74640;Name=Scrotal circumference;Abbrev=SCRCIR;PUBMED_ID=23785023;trait_ID=1270;trait=Scrotal circumference;breed=Tropical Composite;FlankMarkers=rs135629986;VTO_name=scrotum circumference;Map_Type=Genome;Model=Mendelian;Test_Base=Experiment-wise;Significance=Significant;P-value=<0.05;Variance=12.76;Additive_Effect=1.511
Chr.X	Animal QTLdb	Reproduction_Association	102406627	102406667	.	.	.	QTL_ID=74644;Name=Scrotal circumference;Abbrev=SCRCIR;PUBMED_ID=23785023;trait_ID=1270;trait=Scrotal circumference;breed=Tropical Composite;FlankMarkers=rs134889109;VTO_name=scrotum circumference;Map_Type=Genome;Model=Mendelian;Test_Base=Experiment-wise;Significance=Significant;P-value=<0.05;Variance=13.73;Additive_Effect=1.511
Chr.X	Animal QTLdb	Reproduction_Association	102525049	102525089	.	.	.	QTL_ID=74645;Name=Scrotal circumference;Abbrev=SCRCIR;PUBMED_ID=23785023;trait_ID=1270;trait=Scrotal circumference;breed=Tropical Composite;FlankMarkers=rs132962148;VTO_name=scrotum circumference;Map_Type=Genome;Model=Mendelian;Test_Base=Experiment-wise;Significance=Significant;P-value=<0.05;Variance=13.73;Additive_Effect=1.511
Chr.X	Animal QTLdb	Reproduction_Association	84344229	84344269	.	.	.	QTL_ID=74650;Name=Scrotal circumference;Abbrev=SCRCIR;PUBMED_ID=23785023;trait_ID=1270;trait=Scrotal circumference;breed=Tropical Composite;FlankMarkers=rs137238078;VTO_name=scrotum circumference;Map_Type=Genome;Model=Mendelian;Test_Base=Experiment-wise;Significance=Significant;P-value=<0.05;Variance=17.53;Additive_Effect=-1.594
Chr.X	Animal QTLdb	Reproduction_Association	103786413	103786453	.	.	.	QTL_ID=74653;Name=Scrotal circumference;Abbrev=SCRCIR;PUBMED_ID=23785023;trait_ID=1270;trait=Scrotal circumference;breed=Tropical Composite;FlankMarkers=rs109347094;VTO_name=scrotum circumference;Map_Type=Genome;Model=Mendelian;Test_Base=Experiment-wise;Significance=Significant;P-value=<0.05;Variance=17.53;Additive_Effect=1.52
Chr.X	Animal QTLdb	Reproduction_Association	62642448	62642488	.	.	.	QTL_ID=74655;Name=Scrotal circumference;Abbrev=SCRCIR;PUBMED_ID=23785023;trait_ID=1270;trait=Scrotal circumference;breed=Tropical Composite;FlankMarkers=rs137292823;VTO_name=scrotum circumference;Map_Type=Genome;Model=Mendelian;Test_Base=Experiment-wise;Significance=Significant;P-value=<0.05;Variance=12.07;Additive_Effect=1.503
Chr.X	Animal QTLdb	Reproduction_Association	86326817	86326857	.	.	.	QTL_ID=74657;Name=Scrotal circumference;Abbrev=SCRCIR;PUBMED_ID=23785023;trait_ID=1270;trait=Scrotal circumference;breed=Tropical Composite;FlankMarkers=rs137249086;VTO_name=scrotum circumference;Map_Type=Genome;Model=Mendelian;Test_Base=Experiment-wise;Significance=Significant;P-value=<0.05;Variance=22.89;Additive_Effect=1.844
Chr.X	Animal QTLdb	Reproduction_Association	67944288	67944328	.	.	.	QTL_ID=74658;Name=Scrotal circumference;Abbrev=SCRCIR;PUBMED_ID=23785023;trait_ID=1270;trait=Scrotal circumference;breed=Tropical Composite;FlankMarkers=rs135989054;VTO_name=scrotum circumference;Map_Type=Genome;Model=Mendelian;Test_Base=Experiment-wise;Significance=Significant;P-value=<0.05;Variance=13.67;Additive_Effect=-1.604
Chr.X	Animal QTLdb	Reproduction_Association	68081309	68081349	.	.	.	QTL_ID=74660;Name=Scrotal circumference;Abbrev=SCRCIR;PUBMED_ID=23785023;trait_ID=1270;trait=Scrotal circumference;breed=Tropical Composite;FlankMarkers=rs110596587;VTO_name=scrotum circumference;Map_Type=Genome;Model=Mendelian;Test_Base=Experiment-wise;Significance=Significant;P-value=<0.05;Variance=18.23;Additive_Effect=-1.604
Chr.X	Animal QTLdb	Reproduction_Association	68096223	68096263	.	.	.	QTL_ID=74661;Name=Scrotal circumference;Abbrev=SCRCIR;PUBMED_ID=23785023;trait_ID=1270;trait=Scrotal circumference;breed=Tropical Composite;FlankMarkers=rs134199405;VTO_name=scrotum circumference;Map_Type=Genome;Model=Mendelian;Test_Base=Experiment-wise;Significance=Significant;P-value=<0.05;Variance=18.23;Additive_Effect=-1.604
Chr.X	Animal QTLdb	Reproduction_Association	64382437	64382477	.	.	.	QTL_ID=74671;Name=Scrotal circumference;Abbrev=SCRCIR;PUBMED_ID=23785023;trait_ID=1270;trait=Scrotal circumference;breed=Tropical Composite;FlankMarkers=rs133858690;VTO_name=scrotum circumference;Map_Type=Genome;Model=Mendelian;Test_Base=Experiment-wise;Significance=Significant;P-value=<0.05;Variance=15.70;Additive_Effect=1.938
Chr.X	Animal QTLdb	Reproduction_Association	59454400	59454440	.	.	.	QTL_ID=74673;Name=Scrotal circumference;Abbrev=SCRCIR;PUBMED_ID=23785023;trait_ID=1270;trait=Scrotal circumference;breed=Tropical Composite;FlankMarkers=rs135093926;VTO_name=scrotum circumference;Map_Type=Genome;Model=Mendelian;Test_Base=Experiment-wise;Significance=Significant;P-value=<0.05;Variance=9.47;Additive_Effect=1.652
Chr.X	Animal QTLdb	Reproduction_Association	59456002	59456042	.	.	.	QTL_ID=74674;Name=Scrotal circumference;Abbrev=SCRCIR;PUBMED_ID=23785023;trait_ID=1270;trait=Scrotal circumference;breed=Tropical Composite;FlankMarkers=rs135760945;VTO_name=scrotum circumference;Map_Type=Genome;Model=Mendelian;Test_Base=Experiment-wise;Significance=Significant;P-value=<0.05;Variance=13.84;Additive_Effect=1.652
Chr.X	Animal QTLdb	Reproduction_Association	59476107	59476147	.	.	.	QTL_ID=74675;Name=Scrotal circumference;Abbrev=SCRCIR;PUBMED_ID=23785023;trait_ID=1270;trait=Scrotal circumference;breed=Tropical Composite;FlankMarkers=rs136681209;VTO_name=scrotum circumference;Map_Type=Genome;Model=Mendelian;Test_Base=Experiment-wise;Significance=Significant;P-value=<0.05;Variance=11.98;Additive_Effect=1.652
Chr.X	Animal QTLdb	Reproduction_Association	61723659	61723699	.	.	.	QTL_ID=74676;Name=Scrotal circumference;Abbrev=SCRCIR;PUBMED_ID=23785023;trait_ID=1270;trait=Scrotal circumference;breed=Tropical Composite;FlankMarkers=rs134987188;VTO_name=scrotum circumference;Map_Type=Genome;Model=Mendelian;Test_Base=Experiment-wise;Significance=Significant;P-value=<0.05;Variance=17.24;Additive_Effect=1.505
Chr.X	Animal QTLdb	Reproduction_Association	61812992	61813032	.	.	.	QTL_ID=74678;Name=Scrotal circumference;Abbrev=SCRCIR;PUBMED_ID=23785023;trait_ID=1270;trait=Scrotal circumference;breed=Tropical Composite;FlankMarkers=rs136306957;VTO_name=scrotum circumference;Map_Type=Genome;Model=Mendelian;Test_Base=Experiment-wise;Significance=Significant;P-value=<0.05;Variance=12.41;Additive_Effect=1.505
Chr.X	Animal QTLdb	Reproduction_Association	48111274	48111314	.	.	.	QTL_ID=74680;Name=Scrotal circumference;Abbrev=SCRCIR;PUBMED_ID=23785023;trait_ID=1270;trait=Scrotal circumference;breed=Tropical Composite;FlankMarkers=rs134585729;VTO_name=scrotum circumference;Map_Type=Genome;Model=Mendelian;Test_Base=Experiment-wise;Significance=Significant;P-value=<0.05;Variance=13.63;Additive_Effect=1.57
Chr.X	Animal QTLdb	Reproduction_Association	48139298	48139338	.	.	.	QTL_ID=74681;Name=Scrotal circumference;Abbrev=SCRCIR;PUBMED_ID=23785023;trait_ID=1270;trait=Scrotal circumference;breed=Tropical Composite;FlankMarkers=rs136538025;VTO_name=scrotum circumference;Map_Type=Genome;Model=Mendelian;Test_Base=Experiment-wise;Significance=Significant;P-value=<0.05;Variance=13.14;Additive_Effect=1.57
Chr.X	Animal QTLdb	Reproduction_Association	48242708	48242748	.	.	.	QTL_ID=74682;Name=Scrotal circumference;Abbrev=SCRCIR;PUBMED_ID=23785023;trait_ID=1270;trait=Scrotal circumference;breed=Tropical Composite;FlankMarkers=rs110563623;VTO_name=scrotum circumference;Map_Type=Genome;Model=Mendelian;Test_Base=Experiment-wise;Significance=Significant;P-value=<0.05;Variance=18.99;Additive_Effect=1.57
Chr.X	Animal QTLdb	Reproduction_Association	48251268	48251308	.	.	.	QTL_ID=74683;Name=Scrotal circumference;Abbrev=SCRCIR;PUBMED_ID=23785023;trait_ID=1270;trait=Scrotal circumference;breed=Tropical Composite;FlankMarkers=rs136333995;VTO_name=scrotum circumference;Map_Type=Genome;Model=Mendelian;Test_Base=Experiment-wise;Significance=Significant;P-value=<0.05;Variance=6.34;Additive_Effect=1.57
Chr.X	Animal QTLdb	Reproduction_Association	57773194	57773234	.	.	.	QTL_ID=74684;Name=Scrotal circumference;Abbrev=SCRCIR;PUBMED_ID=23785023;trait_ID=1270;trait=Scrotal circumference;breed=Tropical Composite;FlankMarkers=rs137461347;VTO_name=scrotum circumference;Map_Type=Genome;Model=Mendelian;Test_Base=Experiment-wise;Significance=Significant;P-value=<0.05;Variance=17.74;Additive_Effect=1.865
Chr.X	Animal QTLdb	Reproduction_Association	50564795	50564835	.	.	.	QTL_ID=74685;Name=Scrotal circumference;Abbrev=SCRCIR;PUBMED_ID=23785023;trait_ID=1270;trait=Scrotal circumference;breed=Tropical Composite;FlankMarkers=rs135200958;VTO_name=scrotum circumference;Map_Type=Genome;Model=Mendelian;Test_Base=Experiment-wise;Significance=Significant;P-value=<0.05;Variance=12.54;Additive_Effect=1.615
Chr.X	Animal QTLdb	Reproduction_Association	40524308	40524348	.	.	.	QTL_ID=74686;Name=Scrotal circumference;Abbrev=SCRCIR;PUBMED_ID=23785023;trait_ID=1270;trait=Scrotal circumference;breed=Tropical Composite;FlankMarkers=rs136586784;VTO_name=scrotum circumference;Map_Type=Genome;Model=Mendelian;Test_Base=Experiment-wise;Significance=Significant;P-value=<0.05;Variance=13.59;Additive_Effect=1.568
Chr.X	Animal QTLdb	Reproduction_Association	40789732	40789772	.	.	.	QTL_ID=74687;Name=Scrotal circumference;Abbrev=SCRCIR;PUBMED_ID=23785023;trait_ID=1270;trait=Scrotal circumference;breed=Tropical Composite;FlankMarkers=rs134783918;VTO_name=scrotum circumference;Map_Type=Genome;Model=Mendelian;Test_Base=Experiment-wise;Significance=Significant;P-value=<0.05;Variance=13.39;Additive_Effect=1.556
Chr.X	Animal QTLdb	Reproduction_Association	40799112	40799152	.	.	.	QTL_ID=74688;Name=Scrotal circumference;Abbrev=SCRCIR;PUBMED_ID=23785023;trait_ID=1270;trait=Scrotal circumference;breed=Tropical Composite;FlankMarkers=rs135949183;VTO_name=scrotum circumference;Map_Type=Genome;Model=Mendelian;Test_Base=Experiment-wise;Significance=Significant;P-value=<0.05;Variance=13.55;Additive_Effect=1.556
Chr.X	Animal QTLdb	Reproduction_Association	41211410	41211450	.	.	.	QTL_ID=74689;Name=Scrotal circumference;Abbrev=SCRCIR;PUBMED_ID=23785023;trait_ID=1270;trait=Scrotal circumference;breed=Tropical Composite;FlankMarkers=rs136914798;VTO_name=scrotum circumference;Map_Type=Genome;Model=Mendelian;Test_Base=Experiment-wise;Significance=Significant;P-value=<0.05;Variance=13.39;Additive_Effect=1.556
Chr.X	Animal QTLdb	Reproduction_Association	41375670	41375710	.	.	.	QTL_ID=74690;Name=Scrotal circumference;Abbrev=SCRCIR;PUBMED_ID=23785023;trait_ID=1270;trait=Scrotal circumference;breed=Tropical Composite;FlankMarkers=rs137317483;VTO_name=scrotum circumference;Map_Type=Genome;Model=Mendelian;Test_Base=Experiment-wise;Significance=Significant;P-value=<0.05;Variance=7.13;Additive_Effect=1.556
Chr.X	Animal QTLdb	Reproduction_Association	41666602	41666642	.	.	.	QTL_ID=74691;Name=Scrotal circumference;Abbrev=SCRCIR;PUBMED_ID=23785023;trait_ID=1270;trait=Scrotal circumference;breed=Tropical Composite;FlankMarkers=rs135202052;VTO_name=scrotum circumference;Map_Type=Genome;Model=Mendelian;Test_Base=Experiment-wise;Significance=Significant;P-value=<0.05;Variance=14.83;Additive_Effect=1.556
Chr.X	Animal QTLdb	Reproduction_Association	41828544	41828584	.	.	.	QTL_ID=74692;Name=Scrotal circumference;Abbrev=SCRCIR;PUBMED_ID=23785023;trait_ID=1270;trait=Scrotal circumference;breed=Tropical Composite;FlankMarkers=rs132801442;VTO_name=scrotum circumference;Map_Type=Genome;Model=Mendelian;Test_Base=Experiment-wise;Significance=Significant;P-value=<0.05;Variance=14.43;Additive_Effect=1.556
Chr.X	Animal QTLdb	Reproduction_Association	42803302	42803342	.	.	.	QTL_ID=74694;Name=Scrotal circumference;Abbrev=SCRCIR;PUBMED_ID=23785023;trait_ID=1270;trait=Scrotal circumference;breed=Tropical Composite;FlankMarkers=rs133160946;VTO_name=scrotum circumference;Map_Type=Genome;Model=Mendelian;Test_Base=Experiment-wise;Significance=Significant;P-value=<0.05;Variance=18.62;Additive_Effect=1.556
Chr.X	Animal QTLdb	Reproduction_Association	42934544	42934584	.	.	.	QTL_ID=74695;Name=Scrotal circumference;Abbrev=SCRCIR;PUBMED_ID=23785023;trait_ID=1270;trait=Scrotal circumference;breed=Tropical Composite;FlankMarkers=rs133028105;VTO_name=scrotum circumference;Map_Type=Genome;Model=Mendelian;Test_Base=Experiment-wise;Significance=Significant;P-value=<0.05;Variance=13.55;Additive_Effect=1.556
Chr.X	Animal QTLdb	Reproduction_Association	42982489	42982529	.	.	.	QTL_ID=74696;Name=Scrotal circumference;Abbrev=SCRCIR;PUBMED_ID=23785023;trait_ID=1270;trait=Scrotal circumference;breed=Tropical Composite;FlankMarkers=rs136987475;VTO_name=scrotum circumference;Map_Type=Genome;Model=Mendelian;Test_Base=Experiment-wise;Significance=Significant;P-value=<0.05;Variance=13.39;Additive_Effect=1.556
Chr.X	Animal QTLdb	Reproduction_Association	92350760	92350800	.	.	.	QTL_ID=74697;Name=Scrotal circumference;Abbrev=SCRCIR;PUBMED_ID=23785023;trait_ID=1270;trait=Scrotal circumference;breed=Tropical Composite;FlankMarkers=rs136104079;VTO_name=scrotum circumference;Map_Type=Genome;Model=Mendelian;Test_Base=Experiment-wise;Significance=Significant;P-value=<0.05;Variance=9.32;Additive_Effect=-1.219
Chr.X	Animal QTLdb	Reproduction_Association	92352021	92352061	.	.	.	QTL_ID=74698;Name=Scrotal circumference;Abbrev=SCRCIR;PUBMED_ID=23785023;trait_ID=1270;trait=Scrotal circumference;breed=Tropical Composite;FlankMarkers=rs133352699;VTO_name=scrotum circumference;Map_Type=Genome;Model=Mendelian;Test_Base=Experiment-wise;Significance=Significant;P-value=<0.05;Variance=9.87;Additive_Effect=-1.219
Chr.X	Animal QTLdb	Reproduction_Association	57779207	57779247	.	.	.	QTL_ID=74699;Name=Scrotal circumference;Abbrev=SCRCIR;PUBMED_ID=23785023;trait_ID=1270;trait=Scrotal circumference;breed=Tropical Composite;FlankMarkers=rs135039662;VTO_name=scrotum circumference;Map_Type=Genome;Model=Mendelian;Test_Base=Experiment-wise;Significance=Significant;P-value=<0.05;Variance=13.51;Additive_Effect=1.578
Chr.X	Animal QTLdb	Reproduction_Association	57789220	57789260	.	.	.	QTL_ID=74700;Name=Scrotal circumference;Abbrev=SCRCIR;PUBMED_ID=23785023;trait_ID=1270;trait=Scrotal circumference;breed=Tropical Composite;FlankMarkers=rs133575926;VTO_name=scrotum circumference;Map_Type=Genome;Model=Mendelian;Test_Base=Experiment-wise;Significance=Significant;P-value=<0.05;Variance=10.62;Additive_Effect=1.578
Chr.X	Animal QTLdb	Reproduction_Association	93443040	93443080	.	.	.	QTL_ID=74701;Name=Scrotal circumference;Abbrev=SCRCIR;PUBMED_ID=23785023;trait_ID=1270;trait=Scrotal circumference;breed=Tropical Composite;FlankMarkers=rs137642593;VTO_name=scrotum circumference;Map_Type=Genome;Model=Mendelian;Test_Base=Experiment-wise;Significance=Significant;P-value=<0.05;Variance=14.72;Additive_Effect=1.628
Chr.X	Animal QTLdb	Reproduction_Association	92156716	92156756	.	.	.	QTL_ID=74706;Name=Scrotal circumference;Abbrev=SCRCIR;PUBMED_ID=23785023;trait_ID=1270;trait=Scrotal circumference;breed=Tropical Composite;FlankMarkers=rs137594825;VTO_name=scrotum circumference;Map_Type=Genome;Model=Mendelian;Test_Base=Experiment-wise;Significance=Significant;P-value=<0.05;Variance=10.68;Additive_Effect=-1.327
Chr.X	Animal QTLdb	Reproduction_Association	95423662	95423702	.	.	.	QTL_ID=74707;Name=Scrotal circumference;Abbrev=SCRCIR;PUBMED_ID=23785023;trait_ID=1270;trait=Scrotal circumference;breed=Tropical Composite;FlankMarkers=rs137260605;VTO_name=scrotum circumference;Map_Type=Genome;Model=Mendelian;Test_Base=Experiment-wise;Significance=Significant;P-value=<0.05;Variance=12.69;Additive_Effect=1.681
Chr.X	Animal QTLdb	Reproduction_Association	95458821	95458861	.	.	.	QTL_ID=74708;Name=Scrotal circumference;Abbrev=SCRCIR;PUBMED_ID=23785023;trait_ID=1270;trait=Scrotal circumference;breed=Tropical Composite;FlankMarkers=rs137834617;VTO_name=scrotum circumference;Map_Type=Genome;Model=Mendelian;Test_Base=Experiment-wise;Significance=Significant;P-value=<0.05;Variance=17.93;Additive_Effect=1.681
Chr.X	Animal QTLdb	Reproduction_Association	92049539	92049579	.	.	.	QTL_ID=74709;Name=Scrotal circumference;Abbrev=SCRCIR;PUBMED_ID=23785023;trait_ID=1270;trait=Scrotal circumference;breed=Tropical Composite;FlankMarkers=rs109856785;VTO_name=scrotum circumference;Map_Type=Genome;Model=Mendelian;Test_Base=Experiment-wise;Significance=Significant;P-value=<0.05;Variance=17.86;Additive_Effect=-1.558
Chr.X	Animal QTLdb	Reproduction_Association	92079407	92079447	.	.	.	QTL_ID=74710;Name=Scrotal circumference;Abbrev=SCRCIR;PUBMED_ID=23785023;trait_ID=1270;trait=Scrotal circumference;breed=Tropical Composite;FlankMarkers=rs132796018;VTO_name=scrotum circumference;Map_Type=Genome;Model=Mendelian;Test_Base=Experiment-wise;Significance=Significant;P-value=<0.05;Variance=14.54;Additive_Effect=-1.558
Chr.X	Animal QTLdb	Reproduction_Association	91747806	91747846	.	.	.	QTL_ID=74711;Name=Scrotal circumference;Abbrev=SCRCIR;PUBMED_ID=23785023;trait_ID=1270;trait=Scrotal circumference;breed=Tropical Composite;FlankMarkers=rs135489096;VTO_name=scrotum circumference;Map_Type=Genome;Model=Mendelian;Test_Base=Experiment-wise;Significance=Significant;P-value=<0.05;Variance=13.84;Additive_Effect=-1.561
Chr.X	Animal QTLdb	Reproduction_Association	67802138	67802178	.	.	.	QTL_ID=74712;Name=Scrotal circumference;Abbrev=SCRCIR;PUBMED_ID=23785023;trait_ID=1270;trait=Scrotal circumference;breed=Tropical Composite;FlankMarkers=rs135184828;VTO_name=scrotum circumference;Map_Type=Genome;Model=Mendelian;Test_Base=Experiment-wise;Significance=Significant;P-value=<0.05;Variance=13.35;Additive_Effect=-1.597
Chr.X	Animal QTLdb	Reproduction_Association	67808080	67808120	.	.	.	QTL_ID=74713;Name=Scrotal circumference;Abbrev=SCRCIR;PUBMED_ID=23785023;trait_ID=1270;trait=Scrotal circumference;breed=Tropical Composite;FlankMarkers=rs133960233;VTO_name=scrotum circumference;Map_Type=Genome;Model=Mendelian;Test_Base=Experiment-wise;Significance=Significant;P-value=<0.05;Variance=13.35;Additive_Effect=-1.597
Chr.X	Animal QTLdb	Reproduction_Association	67810838	67810878	.	.	.	QTL_ID=74714;Name=Scrotal circumference;Abbrev=SCRCIR;PUBMED_ID=23785023;trait_ID=1270;trait=Scrotal circumference;breed=Tropical Composite;FlankMarkers=rs136204159;VTO_name=scrotum circumference;Map_Type=Genome;Model=Mendelian;Test_Base=Experiment-wise;Significance=Significant;P-value=<0.05;Variance=13.35;Additive_Effect=-1.597
Chr.X	Animal QTLdb	Reproduction_Association	91976094	91976134	.	.	.	QTL_ID=74716;Name=Scrotal circumference;Abbrev=SCRCIR;PUBMED_ID=23785023;trait_ID=1270;trait=Scrotal circumference;breed=Tropical Composite;FlankMarkers=rs132798958;VTO_name=scrotum circumference;Map_Type=Genome;Model=Mendelian;Test_Base=Experiment-wise;Significance=Significant;P-value=<0.05;Variance=9.51;Additive_Effect=-1.53
Chr.X	Animal QTLdb	Reproduction_Association	91983293	91983333	.	.	.	QTL_ID=74717;Name=Scrotal circumference;Abbrev=SCRCIR;PUBMED_ID=23785023;trait_ID=1270;trait=Scrotal circumference;breed=Tropical Composite;FlankMarkers=rs135328582;VTO_name=scrotum circumference;Map_Type=Genome;Model=Mendelian;Test_Base=Experiment-wise;Significance=Significant;P-value=<0.05;Variance=14.09;Additive_Effect=-1.53
Chr.X	Animal QTLdb	Reproduction_Association	93613250	93613290	.	.	.	QTL_ID=74718;Name=Scrotal circumference;Abbrev=SCRCIR;PUBMED_ID=23785023;trait_ID=1270;trait=Scrotal circumference;breed=Tropical Composite;FlankMarkers=rs110795474;VTO_name=scrotum circumference;Map_Type=Genome;Model=Mendelian;Test_Base=Experiment-wise;Significance=Significant;P-value=<0.05;Variance=11.40;Additive_Effect=-1.461
Chr.X	Animal QTLdb	Reproduction_Association	93625193	93625233	.	.	.	QTL_ID=74719;Name=Scrotal circumference;Abbrev=SCRCIR;PUBMED_ID=23785023;trait_ID=1270;trait=Scrotal circumference;breed=Tropical Composite;FlankMarkers=rs133240991;VTO_name=scrotum circumference;Map_Type=Genome;Model=Mendelian;Test_Base=Experiment-wise;Significance=Significant;P-value=<0.05;Variance=13.12;Additive_Effect=-1.461
Chr.X	Animal QTLdb	Reproduction_Association	93626697	93626737	.	.	.	QTL_ID=74720;Name=Scrotal circumference;Abbrev=SCRCIR;PUBMED_ID=23785023;trait_ID=1270;trait=Scrotal circumference;breed=Tropical Composite;FlankMarkers=rs137275497;VTO_name=scrotum circumference;Map_Type=Genome;Model=Mendelian;Test_Base=Experiment-wise;Significance=Significant;P-value=<0.05;Variance=13.12;Additive_Effect=-1.461
Chr.X	Animal QTLdb	Reproduction_Association	93657874	93657914	.	.	.	QTL_ID=74721;Name=Scrotal circumference;Abbrev=SCRCIR;PUBMED_ID=23785023;trait_ID=1270;trait=Scrotal circumference;breed=Tropical Composite;FlankMarkers=rs133668100;VTO_name=scrotum circumference;Map_Type=Genome;Model=Mendelian;Test_Base=Experiment-wise;Significance=Significant;P-value=<0.05;Variance=12.64;Additive_Effect=-1.461
Chr.X	Animal QTLdb	Reproduction_Association	93757875	93757915	.	.	.	QTL_ID=74722;Name=Scrotal circumference;Abbrev=SCRCIR;PUBMED_ID=23785023;trait_ID=1270;trait=Scrotal circumference;breed=Tropical Composite;FlankMarkers=rs133146045;VTO_name=scrotum circumference;Map_Type=Genome;Model=Mendelian;Test_Base=Experiment-wise;Significance=Significant;P-value=<0.05;Variance=12.61;Additive_Effect=-1.461
Chr.X	Animal QTLdb	Reproduction_Association	93527152	93527192	.	.	.	QTL_ID=74723;Name=Scrotal circumference;Abbrev=SCRCIR;PUBMED_ID=23785023;trait_ID=1270;trait=Scrotal circumference;breed=Tropical Composite;FlankMarkers=rs109444504;VTO_name=scrotum circumference;Map_Type=Genome;Model=Mendelian;Test_Base=Experiment-wise;Significance=Significant;P-value=<0.05;Variance=11.38;Additive_Effect=-1.421
Chr.X	Animal QTLdb	Reproduction_Association	93545289	93545329	.	.	.	QTL_ID=74724;Name=Scrotal circumference;Abbrev=SCRCIR;PUBMED_ID=23785023;trait_ID=1270;trait=Scrotal circumference;breed=Tropical Composite;FlankMarkers=rs136494473;VTO_name=scrotum circumference;Map_Type=Genome;Model=Mendelian;Test_Base=Experiment-wise;Significance=Significant;P-value=<0.05;Variance=12.05;Additive_Effect=-1.421
Chr.X	Animal QTLdb	Reproduction_Association	93565888	93565928	.	.	.	QTL_ID=74725;Name=Scrotal circumference;Abbrev=SCRCIR;PUBMED_ID=23785023;trait_ID=1270;trait=Scrotal circumference;breed=Tropical Composite;FlankMarkers=rs137217603;VTO_name=scrotum circumference;Map_Type=Genome;Model=Mendelian;Test_Base=Experiment-wise;Significance=Significant;P-value=<0.05;Variance=11.88;Additive_Effect=-1.421
Chr.X	Animal QTLdb	Reproduction_Association	93572829	93572869	.	.	.	QTL_ID=74726;Name=Scrotal circumference;Abbrev=SCRCIR;PUBMED_ID=23785023;trait_ID=1270;trait=Scrotal circumference;breed=Tropical Composite;FlankMarkers=rs135306160;VTO_name=scrotum circumference;Map_Type=Genome;Model=Mendelian;Test_Base=Experiment-wise;Significance=Significant;P-value=<0.05;Variance=12.02;Additive_Effect=-1.421
Chr.X	Animal QTLdb	Reproduction_Association	93574244	93574284	.	.	.	QTL_ID=74727;Name=Scrotal circumference;Abbrev=SCRCIR;PUBMED_ID=23785023;trait_ID=1270;trait=Scrotal circumference;breed=Tropical Composite;FlankMarkers=rs109642880;VTO_name=scrotum circumference;Map_Type=Genome;Model=Mendelian;Test_Base=Experiment-wise;Significance=Significant;P-value=<0.05;Variance=12.54;Additive_Effect=-1.421
Chr.X	Animal QTLdb	Reproduction_Association	93577585	93577625	.	.	.	QTL_ID=74728;Name=Scrotal circumference;Abbrev=SCRCIR;PUBMED_ID=23785023;trait_ID=1270;trait=Scrotal circumference;breed=Tropical Composite;FlankMarkers=rs133615853;VTO_name=scrotum circumference;Map_Type=Genome;Model=Mendelian;Test_Base=Experiment-wise;Significance=Significant;P-value=<0.05;Variance=11.30;Additive_Effect=-1.421
Chr.X	Animal QTLdb	Reproduction_Association	93582965	93583005	.	.	.	QTL_ID=74729;Name=Scrotal circumference;Abbrev=SCRCIR;PUBMED_ID=23785023;trait_ID=1270;trait=Scrotal circumference;breed=Tropical Composite;FlankMarkers=rs135138373;VTO_name=scrotum circumference;Map_Type=Genome;Model=Mendelian;Test_Base=Experiment-wise;Significance=Significant;P-value=<0.05;Variance=11.99;Additive_Effect=-1.421
Chr.X	Animal QTLdb	Reproduction_Association	93594237	93594277	.	.	.	QTL_ID=74730;Name=Scrotal circumference;Abbrev=SCRCIR;PUBMED_ID=23785023;trait_ID=1270;trait=Scrotal circumference;breed=Tropical Composite;FlankMarkers=rs132757962;VTO_name=scrotum circumference;Map_Type=Genome;Model=Mendelian;Test_Base=Experiment-wise;Significance=Significant;P-value=<0.05;Variance=12.41;Additive_Effect=-1.421
Chr.X	Animal QTLdb	Reproduction_Association	109371480	109371520	.	.	.	QTL_ID=74732;Name=Scrotal circumference;Abbrev=SCRCIR;PUBMED_ID=23785023;trait_ID=1270;trait=Scrotal circumference;breed=Tropical Composite;FlankMarkers=rs137389315;VTO_name=scrotum circumference;Map_Type=Genome;Model=Mendelian;Test_Base=Experiment-wise;Significance=Significant;P-value=<0.05;Variance=13.40;Additive_Effect=1.481
Chr.X	Animal QTLdb	Reproduction_Association	93416517	93416557	.	.	.	QTL_ID=74733;Name=Scrotal circumference;Abbrev=SCRCIR;PUBMED_ID=23785023;trait_ID=1270;trait=Scrotal circumference;breed=Tropical Composite;FlankMarkers=rs134070346;VTO_name=scrotum circumference;Map_Type=Genome;Model=Mendelian;Test_Base=Experiment-wise;Significance=Significant;P-value=<0.05;Variance=11.74;Additive_Effect=-1.451
Chr.X	Animal QTLdb	Reproduction_Association	93488698	93488738	.	.	.	QTL_ID=74734;Name=Scrotal circumference;Abbrev=SCRCIR;PUBMED_ID=23785023;trait_ID=1270;trait=Scrotal circumference;breed=Tropical Composite;FlankMarkers=rs133936689;VTO_name=scrotum circumference;Map_Type=Genome;Model=Mendelian;Test_Base=Experiment-wise;Significance=Significant;P-value=<0.05;Variance=11.70;Additive_Effect=-1.451
Chr.X	Animal QTLdb	Reproduction_Association	83536169	83536209	.	.	.	QTL_ID=74735;Name=Scrotal circumference;Abbrev=SCRCIR;PUBMED_ID=23785023;trait_ID=1270;trait=Scrotal circumference;breed=Tropical Composite;FlankMarkers=rs135043494;VTO_name=scrotum circumference;Map_Type=Genome;Model=Mendelian;Test_Base=Experiment-wise;Significance=Significant;P-value=<0.05;Variance=17.51;Additive_Effect=-1.59
Chr.X	Animal QTLdb	Reproduction_Association	83538698	83538738	.	.	.	QTL_ID=74736;Name=Scrotal circumference;Abbrev=SCRCIR;PUBMED_ID=23785023;trait_ID=1270;trait=Scrotal circumference;breed=Tropical Composite;FlankMarkers=rs134340461;VTO_name=scrotum circumference;Map_Type=Genome;Model=Mendelian;Test_Base=Experiment-wise;Significance=Significant;P-value=<0.05;Variance=13.98;Additive_Effect=-1.59
Chr.X	Animal QTLdb	Reproduction_Association	65287128	65287168	.	.	.	QTL_ID=74740;Name=Scrotal circumference;Abbrev=SCRCIR;PUBMED_ID=23785023;trait_ID=1270;trait=Scrotal circumference;breed=Tropical Composite;FlankMarkers=rs134405234;VTO_name=scrotum circumference;Map_Type=Genome;Model=Mendelian;Test_Base=Experiment-wise;Significance=Significant;P-value=<0.05;Variance=15.21;Additive_Effect=-1.577
Chr.X	Animal QTLdb	Reproduction_Association	65291283	65291323	.	.	.	QTL_ID=74741;Name=Scrotal circumference;Abbrev=SCRCIR;PUBMED_ID=23785023;trait_ID=1270;trait=Scrotal circumference;breed=Tropical Composite;FlankMarkers=rs134577504;VTO_name=scrotum circumference;Map_Type=Genome;Model=Mendelian;Test_Base=Experiment-wise;Significance=Significant;P-value=<0.05;Variance=13.50;Additive_Effect=-1.577
Chr.X	Animal QTLdb	Reproduction_Association	65293914	65293954	.	.	.	QTL_ID=74742;Name=Scrotal circumference;Abbrev=SCRCIR;PUBMED_ID=23785023;trait_ID=1270;trait=Scrotal circumference;breed=Tropical Composite;FlankMarkers=rs133559374;VTO_name=scrotum circumference;Map_Type=Genome;Model=Mendelian;Test_Base=Experiment-wise;Significance=Significant;P-value=<0.05;Variance=18.68;Additive_Effect=-1.577
Chr.X	Animal QTLdb	Reproduction_Association	65303710	65303750	.	.	.	QTL_ID=74743;Name=Scrotal circumference;Abbrev=SCRCIR;PUBMED_ID=23785023;trait_ID=1270;trait=Scrotal circumference;breed=Tropical Composite;FlankMarkers=rs136895868;VTO_name=scrotum circumference;Map_Type=Genome;Model=Mendelian;Test_Base=Experiment-wise;Significance=Significant;P-value=<0.05;Variance=12.88;Additive_Effect=-1.577
Chr.X	Animal QTLdb	Reproduction_Association	65402726	65402766	.	.	.	QTL_ID=74745;Name=Scrotal circumference;Abbrev=SCRCIR;PUBMED_ID=23785023;trait_ID=1270;trait=Scrotal circumference;breed=Tropical Composite;FlankMarkers=rs134942945;VTO_name=scrotum circumference;Map_Type=Genome;Model=Mendelian;Test_Base=Experiment-wise;Significance=Significant;P-value=<0.05;Variance=14.06;Additive_Effect=-1.577
Chr.X	Animal QTLdb	Reproduction_Association	65434514	65434554	.	.	.	QTL_ID=74747;Name=Scrotal circumference;Abbrev=SCRCIR;PUBMED_ID=23785023;trait_ID=1270;trait=Scrotal circumference;breed=Tropical Composite;FlankMarkers=rs134791661;VTO_name=scrotum circumference;Map_Type=Genome;Model=Mendelian;Test_Base=Experiment-wise;Significance=Significant;P-value=<0.05;Variance=13.45;Additive_Effect=-1.577
Chr.X	Animal QTLdb	Reproduction_Association	65438410	65438450	.	.	.	QTL_ID=74748;Name=Scrotal circumference;Abbrev=SCRCIR;PUBMED_ID=23785023;trait_ID=1270;trait=Scrotal circumference;breed=Tropical Composite;FlankMarkers=rs136295969;VTO_name=scrotum circumference;Map_Type=Genome;Model=Mendelian;Test_Base=Experiment-wise;Significance=Significant;P-value=<0.05;Variance=13.45;Additive_Effect=-1.577
Chr.X	Animal QTLdb	Reproduction_Association	65447223	65447263	.	.	.	QTL_ID=74749;Name=Scrotal circumference;Abbrev=SCRCIR;PUBMED_ID=23785023;trait_ID=1270;trait=Scrotal circumference;breed=Tropical Composite;FlankMarkers=rs135796506;VTO_name=scrotum circumference;Map_Type=Genome;Model=Mendelian;Test_Base=Experiment-wise;Significance=Significant;P-value=<0.05;Variance=13.45;Additive_Effect=-1.577
Chr.X	Animal QTLdb	Reproduction_Association	65546386	65546426	.	.	.	QTL_ID=74751;Name=Scrotal circumference;Abbrev=SCRCIR;PUBMED_ID=23785023;trait_ID=1270;trait=Scrotal circumference;breed=Tropical Composite;FlankMarkers=rs136106066;VTO_name=scrotum circumference;Map_Type=Genome;Model=Mendelian;Test_Base=Experiment-wise;Significance=Significant;P-value=<0.05;Variance=13.58;Additive_Effect=-1.577
Chr.X	Animal QTLdb	Reproduction_Association	65551323	65551363	.	.	.	QTL_ID=74752;Name=Scrotal circumference;Abbrev=SCRCIR;PUBMED_ID=23785023;trait_ID=1270;trait=Scrotal circumference;breed=Tropical Composite;FlankMarkers=rs137241929;VTO_name=scrotum circumference;Map_Type=Genome;Model=Mendelian;Test_Base=Experiment-wise;Significance=Significant;P-value=<0.05;Variance=5.65;Additive_Effect=-1.577
Chr.X	Animal QTLdb	Reproduction_Association	65564805	65564845	.	.	.	QTL_ID=74753;Name=Scrotal circumference;Abbrev=SCRCIR;PUBMED_ID=23785023;trait_ID=1270;trait=Scrotal circumference;breed=Tropical Composite;FlankMarkers=rs133988729;VTO_name=scrotum circumference;Map_Type=Genome;Model=Mendelian;Test_Base=Experiment-wise;Significance=Significant;P-value=<0.05;Variance=5.62;Additive_Effect=-1.577
Chr.X	Animal QTLdb	Reproduction_Association	65582324	65582364	.	.	.	QTL_ID=74754;Name=Scrotal circumference;Abbrev=SCRCIR;PUBMED_ID=23785023;trait_ID=1270;trait=Scrotal circumference;breed=Tropical Composite;FlankMarkers=rs137598062;VTO_name=scrotum circumference;Map_Type=Genome;Model=Mendelian;Test_Base=Experiment-wise;Significance=Significant;P-value=<0.05;Variance=19.07;Additive_Effect=-1.577
Chr.X	Animal QTLdb	Reproduction_Association	65622402	65622442	.	.	.	QTL_ID=74756;Name=Scrotal circumference;Abbrev=SCRCIR;PUBMED_ID=23785023;trait_ID=1270;trait=Scrotal circumference;breed=Tropical Composite;FlankMarkers=rs136871421;VTO_name=scrotum circumference;Map_Type=Genome;Model=Mendelian;Test_Base=Experiment-wise;Significance=Significant;P-value=<0.05;Variance=13.47;Additive_Effect=-1.577
Chr.X	Animal QTLdb	Reproduction_Association	108972639	108972679	.	.	.	QTL_ID=74757;Name=Scrotal circumference;Abbrev=SCRCIR;PUBMED_ID=23785023;trait_ID=1270;trait=Scrotal circumference;breed=Tropical Composite;FlankMarkers=rs109661000;VTO_name=scrotum circumference;Map_Type=Genome;Model=Mendelian;Test_Base=Experiment-wise;Significance=Significant;P-value=<0.05;Variance=14.36;Additive_Effect=1.487
Chr.X	Animal QTLdb	Reproduction_Association	59723367	59723407	.	.	.	QTL_ID=74759;Name=Scrotal circumference;Abbrev=SCRCIR;PUBMED_ID=23785023;trait_ID=1270;trait=Scrotal circumference;breed=Tropical Composite;FlankMarkers=rs136965142;VTO_name=scrotum circumference;Map_Type=Genome;Model=Mendelian;Test_Base=Experiment-wise;Significance=Significant;P-value=<0.05;Variance=23.69;Additive_Effect=1.758
Chr.X	Animal QTLdb	Reproduction_Association	59737074	59737114	.	.	.	QTL_ID=74761;Name=Scrotal circumference;Abbrev=SCRCIR;PUBMED_ID=23785023;trait_ID=1270;trait=Scrotal circumference;breed=Tropical Composite;FlankMarkers=rs134113098;VTO_name=scrotum circumference;Map_Type=Genome;Model=Mendelian;Test_Base=Experiment-wise;Significance=Significant;P-value=<0.05;Variance=13.05;Additive_Effect=1.758
Chr.X	Animal QTLdb	Reproduction_Association	86723168	86723208	.	.	.	QTL_ID=74762;Name=Scrotal circumference;Abbrev=SCRCIR;PUBMED_ID=23785023;trait_ID=1270;trait=Scrotal circumference;breed=Tropical Composite;FlankMarkers=rs134404102;VTO_name=scrotum circumference;Map_Type=Genome;Model=Mendelian;Test_Base=Experiment-wise;Significance=Significant;P-value=<0.05;Variance=13.12;Additive_Effect=-1.59
Chr.X	Animal QTLdb	Reproduction_Association	86967939	86967979	.	.	.	QTL_ID=74775;Name=Scrotal circumference;Abbrev=SCRCIR;PUBMED_ID=23785023;trait_ID=1270;trait=Scrotal circumference;breed=Tropical Composite;FlankMarkers=rs136801620;VTO_name=scrotum circumference;Map_Type=Genome;Model=Mendelian;Test_Base=Experiment-wise;Significance=Significant;P-value=<0.05;Variance=14.27;Additive_Effect=-1.59
Chr.X	Animal QTLdb	Reproduction_Association	65715846	65715886	.	.	.	QTL_ID=74776;Name=Scrotal circumference;Abbrev=SCRCIR;PUBMED_ID=23785023;trait_ID=1270;trait=Scrotal circumference;breed=Tropical Composite;FlankMarkers=rs132733352;VTO_name=scrotum circumference;Map_Type=Genome;Model=Mendelian;Test_Base=Experiment-wise;Significance=Significant;P-value=<0.05;Variance=7.78;Additive_Effect=-1.574
Chr.X	Animal QTLdb	Reproduction_Association	65728008	65728048	.	.	.	QTL_ID=74777;Name=Scrotal circumference;Abbrev=SCRCIR;PUBMED_ID=23785023;trait_ID=1270;trait=Scrotal circumference;breed=Tropical Composite;FlankMarkers=rs134163285;VTO_name=scrotum circumference;Map_Type=Genome;Model=Mendelian;Test_Base=Experiment-wise;Significance=Significant;P-value=<0.05;Variance=13.44;Additive_Effect=-1.574
Chr.X	Animal QTLdb	Reproduction_Association	65788916	65788956	.	.	.	QTL_ID=74778;Name=Scrotal circumference;Abbrev=SCRCIR;PUBMED_ID=23785023;trait_ID=1270;trait=Scrotal circumference;breed=Tropical Composite;FlankMarkers=rs134199892;VTO_name=scrotum circumference;Map_Type=Genome;Model=Mendelian;Test_Base=Experiment-wise;Significance=Significant;P-value=<0.05;Variance=19.28;Additive_Effect=-1.574
Chr.X	Animal QTLdb	Reproduction_Association	65790592	65790632	.	.	.	QTL_ID=74779;Name=Scrotal circumference;Abbrev=SCRCIR;PUBMED_ID=23785023;trait_ID=1270;trait=Scrotal circumference;breed=Tropical Composite;FlankMarkers=rs134867385;VTO_name=scrotum circumference;Map_Type=Genome;Model=Mendelian;Test_Base=Experiment-wise;Significance=Significant;P-value=<0.05;Variance=19.28;Additive_Effect=-1.574
Chr.X	Animal QTLdb	Reproduction_Association	65817873	65817913	.	.	.	QTL_ID=74780;Name=Scrotal circumference;Abbrev=SCRCIR;PUBMED_ID=23785023;trait_ID=1270;trait=Scrotal circumference;breed=Tropical Composite;FlankMarkers=rs133776206;VTO_name=scrotum circumference;Map_Type=Genome;Model=Mendelian;Test_Base=Experiment-wise;Significance=Significant;P-value=<0.05;Variance=19.31;Additive_Effect=-1.574
Chr.X	Animal QTLdb	Reproduction_Association	65837872	65837912	.	.	.	QTL_ID=74781;Name=Scrotal circumference;Abbrev=SCRCIR;PUBMED_ID=23785023;trait_ID=1270;trait=Scrotal circumference;breed=Tropical Composite;FlankMarkers=rs110006909;VTO_name=scrotum circumference;Map_Type=Genome;Model=Mendelian;Test_Base=Experiment-wise;Significance=Significant;P-value=<0.05;Variance=19.33;Additive_Effect=-1.574
Chr.X	Animal QTLdb	Reproduction_Association	65839597	65839637	.	.	.	QTL_ID=74782;Name=Scrotal circumference;Abbrev=SCRCIR;PUBMED_ID=23785023;trait_ID=1270;trait=Scrotal circumference;breed=Tropical Composite;FlankMarkers=rs137154869;VTO_name=scrotum circumference;Map_Type=Genome;Model=Mendelian;Test_Base=Experiment-wise;Significance=Significant;P-value=<0.05;Variance=13.53;Additive_Effect=-1.574
Chr.X	Animal QTLdb	Reproduction_Association	65845140	65845180	.	.	.	QTL_ID=74783;Name=Scrotal circumference;Abbrev=SCRCIR;PUBMED_ID=23785023;trait_ID=1270;trait=Scrotal circumference;breed=Tropical Composite;FlankMarkers=rs135674442;VTO_name=scrotum circumference;Map_Type=Genome;Model=Mendelian;Test_Base=Experiment-wise;Significance=Significant;P-value=<0.05;Variance=19.38;Additive_Effect=-1.574
Chr.X	Animal QTLdb	Reproduction_Association	65848206	65848246	.	.	.	QTL_ID=74784;Name=Scrotal circumference;Abbrev=SCRCIR;PUBMED_ID=23785023;trait_ID=1270;trait=Scrotal circumference;breed=Tropical Composite;FlankMarkers=rs136574449;VTO_name=scrotum circumference;Map_Type=Genome;Model=Mendelian;Test_Base=Experiment-wise;Significance=Significant;P-value=<0.05;Variance=19.38;Additive_Effect=-1.574
Chr.X	Animal QTLdb	Reproduction_Association	65876734	65876774	.	.	.	QTL_ID=74785;Name=Scrotal circumference;Abbrev=SCRCIR;PUBMED_ID=23785023;trait_ID=1270;trait=Scrotal circumference;breed=Tropical Composite;FlankMarkers=rs109180010;VTO_name=scrotum circumference;Map_Type=Genome;Model=Mendelian;Test_Base=Experiment-wise;Significance=Significant;P-value=<0.05;Variance=19.38;Additive_Effect=-1.574
Chr.X	Animal QTLdb	Reproduction_Association	65825999	65826039	.	.	.	QTL_ID=74786;Name=Scrotal circumference;Abbrev=SCRCIR;PUBMED_ID=23785023;trait_ID=1270;trait=Scrotal circumference;breed=Tropical Composite;FlankMarkers=rs137464998;VTO_name=scrotum circumference;Map_Type=Genome;Model=Mendelian;Test_Base=Experiment-wise;Significance=Significant;P-value=<0.05;Variance=18.87;Additive_Effect=-1.575
Chr.X	Animal QTLdb	Reproduction_Association	109389976	109390016	.	.	.	QTL_ID=74791;Name=Scrotal circumference;Abbrev=SCRCIR;PUBMED_ID=23785023;trait_ID=1270;trait=Scrotal circumference;breed=Tropical Composite;FlankMarkers=rs134456127;VTO_name=scrotum circumference;Map_Type=Genome;Model=Mendelian;Test_Base=Experiment-wise;Significance=Significant;P-value=<0.05;Variance=13.59;Additive_Effect=1.488
Chr.X	Animal QTLdb	Reproduction_Association	109414099	109414139	.	.	.	QTL_ID=74792;Name=Scrotal circumference;Abbrev=SCRCIR;PUBMED_ID=23785023;trait_ID=1270;trait=Scrotal circumference;breed=Tropical Composite;FlankMarkers=rs134893244;VTO_name=scrotum circumference;Map_Type=Genome;Model=Mendelian;Test_Base=Experiment-wise;Significance=Significant;P-value=<0.05;Variance=13.59;Additive_Effect=1.488
Chr.X	Animal QTLdb	Reproduction_Association	103530836	103530876	.	.	.	QTL_ID=74796;Name=Scrotal circumference;Abbrev=SCRCIR;PUBMED_ID=23785023;trait_ID=1270;trait=Scrotal circumference;breed=Tropical Composite;FlankMarkers=rs136355736;VTO_name=scrotum circumference;Map_Type=Genome;Model=Mendelian;Test_Base=Experiment-wise;Significance=Significant;P-value=<0.05;Variance=13.25;Additive_Effect=1.476
Chr.X	Animal QTLdb	Reproduction_Association	66345192	66345232	.	.	.	QTL_ID=74797;Name=Scrotal circumference;Abbrev=SCRCIR;PUBMED_ID=23785023;trait_ID=1270;trait=Scrotal circumference;breed=Tropical Composite;FlankMarkers=rs133745258;VTO_name=scrotum circumference;Map_Type=Genome;Model=Mendelian;Test_Base=Experiment-wise;Significance=Significant;P-value=<0.05;Variance=15.45;Additive_Effect=-1.574
Chr.X	Animal QTLdb	Reproduction_Association	100371734	100371774	.	.	.	QTL_ID=74798;Name=Scrotal circumference;Abbrev=SCRCIR;PUBMED_ID=23785023;trait_ID=1270;trait=Scrotal circumference;breed=Tropical Composite;FlankMarkers=rs137398827;VTO_name=scrotum circumference;Map_Type=Genome;Model=Mendelian;Test_Base=Experiment-wise;Significance=Significant;P-value=<0.05;Variance=14.10;Additive_Effect=1.539
Chr.X	Animal QTLdb	Reproduction_Association	100620543	100620583	.	.	.	QTL_ID=74799;Name=Scrotal circumference;Abbrev=SCRCIR;PUBMED_ID=23785023;trait_ID=1270;trait=Scrotal circumference;breed=Tropical Composite;FlankMarkers=rs133397419;VTO_name=scrotum circumference;Map_Type=Genome;Model=Mendelian;Test_Base=Experiment-wise;Significance=Significant;P-value=<0.05;Variance=14.10;Additive_Effect=1.539
Chr.X	Animal QTLdb	Reproduction_Association	49803738	49803778	.	.	.	QTL_ID=74801;Name=Scrotal circumference;Abbrev=SCRCIR;PUBMED_ID=23785023;trait_ID=1270;trait=Scrotal circumference;breed=Tropical Composite;FlankMarkers=rs132882985;VTO_name=scrotum circumference;Map_Type=Genome;Model=Mendelian;Test_Base=Experiment-wise;Significance=Significant;P-value=<0.05;Variance=13.02;Additive_Effect=1.538
Chr.X	Animal QTLdb	Reproduction_Association	40598191	40598231	.	.	.	QTL_ID=74803;Name=Scrotal circumference;Abbrev=SCRCIR;PUBMED_ID=23785023;trait_ID=1270;trait=Scrotal circumference;breed=Tropical Composite;FlankMarkers=rs135310957;VTO_name=scrotum circumference;Map_Type=Genome;Model=Mendelian;Test_Base=Experiment-wise;Significance=Significant;P-value=<0.05;Variance=8.34;Additive_Effect=1.594
Chr.X	Animal QTLdb	Reproduction_Association	40602731	40602771	.	.	.	QTL_ID=74804;Name=Scrotal circumference;Abbrev=SCRCIR;PUBMED_ID=23785023;trait_ID=1270;trait=Scrotal circumference;breed=Tropical Composite;FlankMarkers=rs134865805;VTO_name=scrotum circumference;Map_Type=Genome;Model=Mendelian;Test_Base=Experiment-wise;Significance=Significant;P-value=<0.05;Variance=13.53;Additive_Effect=1.594
Chr.X	Animal QTLdb	Reproduction_Association	40606847	40606887	.	.	.	QTL_ID=74805;Name=Scrotal circumference;Abbrev=SCRCIR;PUBMED_ID=23785023;trait_ID=1270;trait=Scrotal circumference;breed=Tropical Composite;FlankMarkers=rs133738614;VTO_name=scrotum circumference;Map_Type=Genome;Model=Mendelian;Test_Base=Experiment-wise;Significance=Significant;P-value=<0.05;Variance=13.53;Additive_Effect=1.594
Chr.X	Animal QTLdb	Reproduction_Association	52093327	52093367	.	.	.	QTL_ID=74806;Name=Scrotal circumference;Abbrev=SCRCIR;PUBMED_ID=23785023;trait_ID=1270;trait=Scrotal circumference;breed=Tropical Composite;FlankMarkers=rs134423174;VTO_name=scrotum circumference;Map_Type=Genome;Model=Mendelian;Test_Base=Experiment-wise;Significance=Significant;P-value=<0.05;Variance=15.76;Additive_Effect=1.584
Chr.X	Animal QTLdb	Reproduction_Association	96304378	96304418	.	.	.	QTL_ID=75241;Name=Scrotal circumference;Abbrev=SCRCIR;PUBMED_ID=23785023;trait_ID=1270;trait=Scrotal circumference;breed=Tropical Composite;FlankMarkers=rs134401713;VTO_name=scrotum circumference;Map_Type=Genome;Model=Mendelian;Test_Base=Experiment-wise;Significance=Significant;P-value=<0.05;Variance=15.08;Additive_Effect=1.616
Chr.X	Animal QTLdb	Reproduction_Association	96323465	96323505	.	.	.	QTL_ID=75242;Name=Scrotal circumference;Abbrev=SCRCIR;PUBMED_ID=23785023;trait_ID=1270;trait=Scrotal circumference;breed=Tropical Composite;FlankMarkers=rs135658788;VTO_name=scrotum circumference;Map_Type=Genome;Model=Mendelian;Test_Base=Experiment-wise;Significance=Significant;P-value=<0.05;Variance=13.32;Additive_Effect=1.616
Chr.X	Animal QTLdb	Reproduction_Association	59689979	59690019	.	.	.	QTL_ID=75243;Name=Scrotal circumference;Abbrev=SCRCIR;PUBMED_ID=23785023;trait_ID=1270;trait=Scrotal circumference;breed=Tropical Composite;FlankMarkers=rs135203051;VTO_name=scrotum circumference;Map_Type=Genome;Model=Mendelian;Test_Base=Experiment-wise;Significance=Significant;P-value=<0.05;Variance=12.52;Additive_Effect=1.583
Chr.X	Animal QTLdb	Reproduction_Association	93304504	93304544	.	.	.	QTL_ID=75244;Name=Scrotal circumference;Abbrev=SCRCIR;PUBMED_ID=23785023;trait_ID=1270;trait=Scrotal circumference;breed=Tropical Composite;FlankMarkers=rs134930680;VTO_name=scrotum circumference;Map_Type=Genome;Model=Mendelian;Test_Base=Experiment-wise;Significance=Significant;P-value=<0.05;Variance=17.76;Additive_Effect=1.698
Chr.X	Animal QTLdb	Reproduction_Association	64791028	64791068	.	.	.	QTL_ID=75245;Name=Scrotal circumference;Abbrev=SCRCIR;PUBMED_ID=23785023;trait_ID=1270;trait=Scrotal circumference;breed=Tropical Composite;FlankMarkers=rs136393215;VTO_name=scrotum circumference;Map_Type=Genome;Model=Mendelian;Test_Base=Experiment-wise;Significance=Significant;P-value=<0.05;Variance=13.87;Additive_Effect=2.023
Chr.X	Animal QTLdb	Reproduction_Association	86641213	86641253	.	.	.	QTL_ID=75247;Name=Scrotal circumference;Abbrev=SCRCIR;PUBMED_ID=23785023;trait_ID=1270;trait=Scrotal circumference;breed=Tropical Composite;FlankMarkers=rs136573959;VTO_name=scrotum circumference;Map_Type=Genome;Model=Mendelian;Test_Base=Experiment-wise;Significance=Significant;P-value=<0.05;Variance=18.24;Additive_Effect=2.032
Chr.X	Animal QTLdb	Reproduction_Association	57314530	57314570	.	.	.	QTL_ID=75248;Name=Scrotal circumference;Abbrev=SCRCIR;PUBMED_ID=23785023;trait_ID=1270;trait=Scrotal circumference;breed=Tropical Composite;FlankMarkers=rs134359252;VTO_name=scrotum circumference;Map_Type=Genome;Model=Mendelian;Test_Base=Experiment-wise;Significance=Significant;P-value=<0.05;Variance=13.64;Additive_Effect=1.733
Chr.X	Animal QTLdb	Reproduction_Association	57595002	57595042	.	.	.	QTL_ID=75249;Name=Scrotal circumference;Abbrev=SCRCIR;PUBMED_ID=23785023;trait_ID=1270;trait=Scrotal circumference;breed=Tropical Composite;FlankMarkers=rs134680104;VTO_name=scrotum circumference;Map_Type=Genome;Model=Mendelian;Test_Base=Experiment-wise;Significance=Significant;P-value=<0.05;Variance=13.24;Additive_Effect=1.733
Chr.X	Animal QTLdb	Reproduction_Association	99654847	99654887	.	.	.	QTL_ID=75251;Name=Scrotal circumference;Abbrev=SCRCIR;PUBMED_ID=23785023;trait_ID=1270;trait=Scrotal circumference;breed=Tropical Composite;FlankMarkers=rs135378912;VTO_name=scrotum circumference;Map_Type=Genome;Model=Mendelian;Test_Base=Experiment-wise;Significance=Significant;P-value=<0.05;Variance=12.29;Additive_Effect=1.436
Chr.X	Animal QTLdb	Reproduction_Association	65272247	65272287	.	.	.	QTL_ID=75252;Name=Scrotal circumference;Abbrev=SCRCIR;PUBMED_ID=23785023;trait_ID=1270;trait=Scrotal circumference;breed=Tropical Composite;FlankMarkers=rs133970046;VTO_name=scrotum circumference;Map_Type=Genome;Model=Mendelian;Test_Base=Experiment-wise;Significance=Significant;P-value=<0.05;Variance=12.82;Additive_Effect=-1.557
Chr.X	Animal QTLdb	Reproduction_Association	65276153	65276193	.	.	.	QTL_ID=75253;Name=Scrotal circumference;Abbrev=SCRCIR;PUBMED_ID=23785023;trait_ID=1270;trait=Scrotal circumference;breed=Tropical Composite;FlankMarkers=rs133974513;VTO_name=scrotum circumference;Map_Type=Genome;Model=Mendelian;Test_Base=Experiment-wise;Significance=Significant;P-value=<0.05;Variance=14.25;Additive_Effect=-1.557
Chr.X	Animal QTLdb	Reproduction_Association	90314227	90314267	.	.	.	QTL_ID=75254;Name=Scrotal circumference;Abbrev=SCRCIR;PUBMED_ID=23785023;trait_ID=1270;trait=Scrotal circumference;breed=Tropical Composite;FlankMarkers=rs137187040;VTO_name=scrotum circumference;Map_Type=Genome;Model=Mendelian;Test_Base=Experiment-wise;Significance=Significant;P-value=<0.05;Variance=11.30;Additive_Effect=-1.364
Chr.X	Animal QTLdb	Reproduction_Association	92258520	92258560	.	.	.	QTL_ID=75255;Name=Scrotal circumference;Abbrev=SCRCIR;PUBMED_ID=23785023;trait_ID=1270;trait=Scrotal circumference;breed=Tropical Composite;FlankMarkers=rs135581663;VTO_name=scrotum circumference;Map_Type=Genome;Model=Mendelian;Test_Base=Experiment-wise;Significance=Significant;P-value=<0.05;Variance=9.32;Additive_Effect=-1.188
Chr.X	Animal QTLdb	Reproduction_Association	92260875	92260915	.	.	.	QTL_ID=75256;Name=Scrotal circumference;Abbrev=SCRCIR;PUBMED_ID=23785023;trait_ID=1270;trait=Scrotal circumference;breed=Tropical Composite;FlankMarkers=rs41626486;VTO_name=scrotum circumference;Map_Type=Genome;Model=Mendelian;Test_Base=Experiment-wise;Significance=Significant;P-value=<0.05;Variance=10.38;Additive_Effect=-1.188
Chr.X	Animal QTLdb	Reproduction_Association	92263121	92263161	.	.	.	QTL_ID=75257;Name=Scrotal circumference;Abbrev=SCRCIR;PUBMED_ID=23785023;trait_ID=1270;trait=Scrotal circumference;breed=Tropical Composite;FlankMarkers=rs133835349;VTO_name=scrotum circumference;Map_Type=Genome;Model=Mendelian;Test_Base=Experiment-wise;Significance=Significant;P-value=<0.05;Variance=9.32;Additive_Effect=-1.188
Chr.X	Animal QTLdb	Reproduction_Association	90276355	90276395	.	.	.	QTL_ID=75259;Name=Scrotal circumference;Abbrev=SCRCIR;PUBMED_ID=23785023;trait_ID=1270;trait=Scrotal circumference;breed=Tropical Composite;FlankMarkers=rs135818142;VTO_name=scrotum circumference;Map_Type=Genome;Model=Mendelian;Test_Base=Experiment-wise;Significance=Significant;P-value=<0.05;Variance=12.09;Additive_Effect=-1.436
Chr.X	Animal QTLdb	Reproduction_Association	53439147	53439187	.	.	.	QTL_ID=75261;Name=Scrotal circumference;Abbrev=SCRCIR;PUBMED_ID=23785023;trait_ID=1270;trait=Scrotal circumference;breed=Tropical Composite;FlankMarkers=rs136890810;VTO_name=scrotum circumference;Map_Type=Genome;Model=Mendelian;Test_Base=Experiment-wise;Significance=Significant;P-value=<0.05;Variance=19.29;Additive_Effect=1.602
Chr.X	Animal QTLdb	Reproduction_Association	53446332	53446372	.	.	.	QTL_ID=75262;Name=Scrotal circumference;Abbrev=SCRCIR;PUBMED_ID=23785023;trait_ID=1270;trait=Scrotal circumference;breed=Tropical Composite;FlankMarkers=rs133014540;VTO_name=scrotum circumference;Map_Type=Genome;Model=Mendelian;Test_Base=Experiment-wise;Significance=Significant;P-value=<0.05;Variance=18.87;Additive_Effect=1.602
Chr.X	Animal QTLdb	Reproduction_Association	53467333	53467373	.	.	.	QTL_ID=75263;Name=Scrotal circumference;Abbrev=SCRCIR;PUBMED_ID=23785023;trait_ID=1270;trait=Scrotal circumference;breed=Tropical Composite;FlankMarkers=rs137611629;VTO_name=scrotum circumference;Map_Type=Genome;Model=Mendelian;Test_Base=Experiment-wise;Significance=Significant;P-value=<0.05;Variance=16.68;Additive_Effect=1.602
Chr.X	Animal QTLdb	Reproduction_Association	104586891	104586931	.	.	.	QTL_ID=75265;Name=Scrotal circumference;Abbrev=SCRCIR;PUBMED_ID=23785023;trait_ID=1270;trait=Scrotal circumference;breed=Tropical Composite;FlankMarkers=rs136604019;VTO_name=scrotum circumference;Map_Type=Genome;Model=Mendelian;Test_Base=Experiment-wise;Significance=Significant;P-value=<0.05;Variance=9.83;Additive_Effect=1.47
Chr.X	Animal QTLdb	Reproduction_Association	58922676	58922716	.	.	.	QTL_ID=75266;Name=Scrotal circumference;Abbrev=SCRCIR;PUBMED_ID=23785023;trait_ID=1270;trait=Scrotal circumference;breed=Tropical Composite;FlankMarkers=rs133716150;VTO_name=scrotum circumference;Map_Type=Genome;Model=Mendelian;Test_Base=Experiment-wise;Significance=Significant;P-value=<0.05;Variance=17.45;Additive_Effect=1.913
Chr.X	Animal QTLdb	Reproduction_Association	65592503	65592543	.	.	.	QTL_ID=75267;Name=Scrotal circumference;Abbrev=SCRCIR;PUBMED_ID=23785023;trait_ID=1270;trait=Scrotal circumference;breed=Tropical Composite;FlankMarkers=rs137179246;VTO_name=scrotum circumference;Map_Type=Genome;Model=Mendelian;Test_Base=Experiment-wise;Significance=Significant;P-value=<0.05;Variance=18.62;Additive_Effect=-1.561
Chr.X	Animal QTLdb	Reproduction_Association	58785397	58785437	.	.	.	QTL_ID=75268;Name=Scrotal circumference;Abbrev=SCRCIR;PUBMED_ID=23785023;trait_ID=1270;trait=Scrotal circumference;breed=Tropical Composite;FlankMarkers=rs136543860;VTO_name=scrotum circumference;Map_Type=Genome;Model=Mendelian;Test_Base=Experiment-wise;Significance=Significant;P-value=<0.05;Variance=19.21;Additive_Effect=1.634
Chr.X	Animal QTLdb	Reproduction_Association	108792888	108792928	.	.	.	QTL_ID=75269;Name=Scrotal circumference;Abbrev=SCRCIR;PUBMED_ID=23785023;trait_ID=1270;trait=Scrotal circumference;breed=Tropical Composite;FlankMarkers=rs133161569;VTO_name=scrotum circumference;Map_Type=Genome;Model=Mendelian;Test_Base=Experiment-wise;Significance=Significant;P-value=<0.05;Variance=12.81;Additive_Effect=1.433
Chr.X	Animal QTLdb	Reproduction_Association	68479987	68480027	.	.	.	QTL_ID=75276;Name=Scrotal circumference;Abbrev=SCRCIR;PUBMED_ID=23785023;trait_ID=1270;trait=Scrotal circumference;breed=Tropical Composite;FlankMarkers=rs135743159;VTO_name=scrotum circumference;Map_Type=Genome;Model=Mendelian;Test_Base=Experiment-wise;Significance=Significant;P-value=<0.05;Variance=12.19;Additive_Effect=-1.571
Chr.X	Animal QTLdb	Reproduction_Association	68481849	68481889	.	.	.	QTL_ID=75277;Name=Scrotal circumference;Abbrev=SCRCIR;PUBMED_ID=23785023;trait_ID=1270;trait=Scrotal circumference;breed=Tropical Composite;FlankMarkers=rs136767860;VTO_name=scrotum circumference;Map_Type=Genome;Model=Mendelian;Test_Base=Experiment-wise;Significance=Significant;P-value=<0.05;Variance=18.84;Additive_Effect=-1.571
Chr.X	Animal QTLdb	Reproduction_Association	90781360	90781400	.	.	.	QTL_ID=75278;Name=Scrotal circumference;Abbrev=SCRCIR;PUBMED_ID=23785023;trait_ID=1270;trait=Scrotal circumference;breed=Tropical Composite;FlankMarkers=rs135882017;VTO_name=scrotum circumference;Map_Type=Genome;Model=Mendelian;Test_Base=Experiment-wise;Significance=Significant;P-value=<0.05;Variance=13.36;Additive_Effect=1.515
Chr.X	Animal QTLdb	Reproduction_Association	89168114	89168154	.	.	.	QTL_ID=75283;Name=Scrotal circumference;Abbrev=SCRCIR;PUBMED_ID=23785023;trait_ID=1270;trait=Scrotal circumference;breed=Tropical Composite;FlankMarkers=rs136614284;VTO_name=scrotum circumference;Map_Type=Genome;Model=Mendelian;Test_Base=Experiment-wise;Significance=Significant;P-value=<0.05;Variance=15.57;Additive_Effect=1.93
Chr.X	Animal QTLdb	Reproduction_Association	40134534	40134574	.	.	.	QTL_ID=75285;Name=Scrotal circumference;Abbrev=SCRCIR;PUBMED_ID=23785023;trait_ID=1270;trait=Scrotal circumference;breed=Tropical Composite;FlankMarkers=rs135562211;VTO_name=scrotum circumference;Map_Type=Genome;Model=Mendelian;Test_Base=Experiment-wise;Significance=Significant;P-value=<0.05;Variance=13.05;Additive_Effect=1.556
Chr.X	Animal QTLdb	Reproduction_Association	40139941	40139981	.	.	.	QTL_ID=75286;Name=Scrotal circumference;Abbrev=SCRCIR;PUBMED_ID=23785023;trait_ID=1270;trait=Scrotal circumference;breed=Tropical Composite;FlankMarkers=rs137216027;VTO_name=scrotum circumference;Map_Type=Genome;Model=Mendelian;Test_Base=Experiment-wise;Significance=Significant;P-value=<0.05;Variance=13.05;Additive_Effect=1.556
Chr.X	Animal QTLdb	Reproduction_Association	40140660	40140700	.	.	.	QTL_ID=75287;Name=Scrotal circumference;Abbrev=SCRCIR;PUBMED_ID=23785023;trait_ID=1270;trait=Scrotal circumference;breed=Tropical Composite;FlankMarkers=rs136234491;VTO_name=scrotum circumference;Map_Type=Genome;Model=Mendelian;Test_Base=Experiment-wise;Significance=Significant;P-value=<0.05;Variance=13.05;Additive_Effect=1.556
Chr.X	Animal QTLdb	Reproduction_Association	40142293	40142333	.	.	.	QTL_ID=75288;Name=Scrotal circumference;Abbrev=SCRCIR;PUBMED_ID=23785023;trait_ID=1270;trait=Scrotal circumference;breed=Tropical Composite;FlankMarkers=rs136797806;VTO_name=scrotum circumference;Map_Type=Genome;Model=Mendelian;Test_Base=Experiment-wise;Significance=Significant;P-value=<0.05;Variance=13.05;Additive_Effect=1.556
Chr.X	Animal QTLdb	Reproduction_Association	40145004	40145044	.	.	.	QTL_ID=75289;Name=Scrotal circumference;Abbrev=SCRCIR;PUBMED_ID=23785023;trait_ID=1270;trait=Scrotal circumference;breed=Tropical Composite;FlankMarkers=rs136461779;VTO_name=scrotum circumference;Map_Type=Genome;Model=Mendelian;Test_Base=Experiment-wise;Significance=Significant;P-value=<0.05;Variance=13.05;Additive_Effect=1.556
Chr.X	Animal QTLdb	Reproduction_Association	40160931	40160971	.	.	.	QTL_ID=75290;Name=Scrotal circumference;Abbrev=SCRCIR;PUBMED_ID=23785023;trait_ID=1270;trait=Scrotal circumference;breed=Tropical Composite;FlankMarkers=rs110322455;VTO_name=scrotum circumference;Map_Type=Genome;Model=Mendelian;Test_Base=Experiment-wise;Significance=Significant;P-value=<0.05;Variance=16.39;Additive_Effect=1.556
Chr.X	Animal QTLdb	Reproduction_Association	40162756	40162796	.	.	.	QTL_ID=75291;Name=Scrotal circumference;Abbrev=SCRCIR;PUBMED_ID=23785023;trait_ID=1270;trait=Scrotal circumference;breed=Tropical Composite;FlankMarkers=rs110327564;VTO_name=scrotum circumference;Map_Type=Genome;Model=Mendelian;Test_Base=Experiment-wise;Significance=Significant;P-value=<0.05;Variance=13.55;Additive_Effect=1.556
Chr.X	Animal QTLdb	Reproduction_Association	40169786	40169826	.	.	.	QTL_ID=75292;Name=Scrotal circumference;Abbrev=SCRCIR;PUBMED_ID=23785023;trait_ID=1270;trait=Scrotal circumference;breed=Tropical Composite;FlankMarkers=rs135651984;VTO_name=scrotum circumference;Map_Type=Genome;Model=Mendelian;Test_Base=Experiment-wise;Significance=Significant;P-value=<0.05;Variance=13.05;Additive_Effect=1.556
Chr.X	Animal QTLdb	Reproduction_Association	40172256	40172296	.	.	.	QTL_ID=75293;Name=Scrotal circumference;Abbrev=SCRCIR;PUBMED_ID=23785023;trait_ID=1270;trait=Scrotal circumference;breed=Tropical Composite;FlankMarkers=rs134134946;VTO_name=scrotum circumference;Map_Type=Genome;Model=Mendelian;Test_Base=Experiment-wise;Significance=Significant;P-value=<0.05;Variance=13.05;Additive_Effect=1.556
Chr.X	Animal QTLdb	Reproduction_Association	40195189	40195229	.	.	.	QTL_ID=75294;Name=Scrotal circumference;Abbrev=SCRCIR;PUBMED_ID=23785023;trait_ID=1270;trait=Scrotal circumference;breed=Tropical Composite;FlankMarkers=rs134955678;VTO_name=scrotum circumference;Map_Type=Genome;Model=Mendelian;Test_Base=Experiment-wise;Significance=Significant;P-value=<0.05;Variance=12.63;Additive_Effect=1.556
Chr.X	Animal QTLdb	Reproduction_Association	40217278	40217318	.	.	.	QTL_ID=75295;Name=Scrotal circumference;Abbrev=SCRCIR;PUBMED_ID=23785023;trait_ID=1270;trait=Scrotal circumference;breed=Tropical Composite;FlankMarkers=rs110693630;VTO_name=scrotum circumference;Map_Type=Genome;Model=Mendelian;Test_Base=Experiment-wise;Significance=Significant;P-value=<0.05;Variance=16.39;Additive_Effect=1.556
Chr.X	Animal QTLdb	Reproduction_Association	40218882	40218922	.	.	.	QTL_ID=75296;Name=Scrotal circumference;Abbrev=SCRCIR;PUBMED_ID=23785023;trait_ID=1270;trait=Scrotal circumference;breed=Tropical Composite;FlankMarkers=rs134937741;VTO_name=scrotum circumference;Map_Type=Genome;Model=Mendelian;Test_Base=Experiment-wise;Significance=Significant;P-value=<0.05;Variance=14.65;Additive_Effect=1.556
Chr.X	Animal QTLdb	Reproduction_Association	40250563	40250603	.	.	.	QTL_ID=75297;Name=Scrotal circumference;Abbrev=SCRCIR;PUBMED_ID=23785023;trait_ID=1270;trait=Scrotal circumference;breed=Tropical Composite;FlankMarkers=rs133197841;VTO_name=scrotum circumference;Map_Type=Genome;Model=Mendelian;Test_Base=Experiment-wise;Significance=Significant;P-value=<0.05;Variance=13.05;Additive_Effect=1.556
Chr.X	Animal QTLdb	Reproduction_Association	40273996	40274036	.	.	.	QTL_ID=75298;Name=Scrotal circumference;Abbrev=SCRCIR;PUBMED_ID=23785023;trait_ID=1270;trait=Scrotal circumference;breed=Tropical Composite;FlankMarkers=rs109038612;VTO_name=scrotum circumference;Map_Type=Genome;Model=Mendelian;Test_Base=Experiment-wise;Significance=Significant;P-value=<0.05;Variance=16.39;Additive_Effect=1.556
Chr.X	Animal QTLdb	Reproduction_Association	40293550	40293590	.	.	.	QTL_ID=75299;Name=Scrotal circumference;Abbrev=SCRCIR;PUBMED_ID=23785023;trait_ID=1270;trait=Scrotal circumference;breed=Tropical Composite;FlankMarkers=rs134538509;VTO_name=scrotum circumference;Map_Type=Genome;Model=Mendelian;Test_Base=Experiment-wise;Significance=Significant;P-value=<0.05;Variance=14.65;Additive_Effect=1.556
Chr.X	Animal QTLdb	Reproduction_Association	40312931	40312971	.	.	.	QTL_ID=75300;Name=Scrotal circumference;Abbrev=SCRCIR;PUBMED_ID=23785023;trait_ID=1270;trait=Scrotal circumference;breed=Tropical Composite;FlankMarkers=rs17870624;VTO_name=scrotum circumference;Map_Type=Genome;Model=Mendelian;Test_Base=Experiment-wise;Significance=Significant;P-value=<0.05;Variance=13.05;Additive_Effect=1.556
Chr.X	Animal QTLdb	Reproduction_Association	40331699	40331739	.	.	.	QTL_ID=75301;Name=Scrotal circumference;Abbrev=SCRCIR;PUBMED_ID=23785023;trait_ID=1270;trait=Scrotal circumference;breed=Tropical Composite;FlankMarkers=rs135913724;VTO_name=scrotum circumference;Map_Type=Genome;Model=Mendelian;Test_Base=Experiment-wise;Significance=Significant;P-value=<0.05;Variance=13.05;Additive_Effect=1.556
Chr.X	Animal QTLdb	Reproduction_Association	48486506	48486546	.	.	.	QTL_ID=75303;Name=Scrotal circumference;Abbrev=SCRCIR;PUBMED_ID=23785023;trait_ID=1270;trait=Scrotal circumference;breed=Tropical Composite;FlankMarkers=rs110779157;VTO_name=scrotum circumference;Map_Type=Genome;Model=Mendelian;Test_Base=Experiment-wise;Significance=Significant;P-value=<0.05;Variance=21.05;Additive_Effect=1.642
Chr.X	Animal QTLdb	Reproduction_Association	50214353	50214393	.	.	.	QTL_ID=75304;Name=Scrotal circumference;Abbrev=SCRCIR;PUBMED_ID=23785023;trait_ID=1270;trait=Scrotal circumference;breed=Tropical Composite;FlankMarkers=rs134869403;VTO_name=scrotum circumference;Map_Type=Genome;Model=Mendelian;Test_Base=Experiment-wise;Significance=Significant;P-value=<0.05;Variance=21.47;Additive_Effect=1.658
Chr.X	Animal QTLdb	Reproduction_Association	50223076	50223116	.	.	.	QTL_ID=75305;Name=Scrotal circumference;Abbrev=SCRCIR;PUBMED_ID=23785023;trait_ID=1270;trait=Scrotal circumference;breed=Tropical Composite;FlankMarkers=rs136340508;VTO_name=scrotum circumference;Map_Type=Genome;Model=Mendelian;Test_Base=Experiment-wise;Significance=Significant;P-value=<0.05;Variance=21.50;Additive_Effect=1.658
Chr.X	Animal QTLdb	Reproduction_Association	61701034	61701074	.	.	.	QTL_ID=75306;Name=Scrotal circumference;Abbrev=SCRCIR;PUBMED_ID=23785023;trait_ID=1270;trait=Scrotal circumference;breed=Tropical Composite;FlankMarkers=rs135634040;VTO_name=scrotum circumference;Map_Type=Genome;Model=Mendelian;Test_Base=Experiment-wise;Significance=Significant;P-value=<0.05;Variance=9.87;Additive_Effect=-1.43
Chr.X	Animal QTLdb	Reproduction_Association	61725886	61725926	.	.	.	QTL_ID=75307;Name=Scrotal circumference;Abbrev=SCRCIR;PUBMED_ID=23785023;trait_ID=1270;trait=Scrotal circumference;breed=Tropical Composite;FlankMarkers=rs132683549;VTO_name=scrotum circumference;Map_Type=Genome;Model=Mendelian;Test_Base=Experiment-wise;Significance=Significant;P-value=<0.05;Variance=15.09;Additive_Effect=-1.43
Chr.X	Animal QTLdb	Reproduction_Association	61756182	61756222	.	.	.	QTL_ID=75309;Name=Scrotal circumference;Abbrev=SCRCIR;PUBMED_ID=23785023;trait_ID=1270;trait=Scrotal circumference;breed=Tropical Composite;FlankMarkers=rs134803749;VTO_name=scrotum circumference;Map_Type=Genome;Model=Mendelian;Test_Base=Experiment-wise;Significance=Significant;P-value=<0.05;Variance=9.95;Additive_Effect=-1.43
Chr.X	Animal QTLdb	Reproduction_Association	61760489	61760529	.	.	.	QTL_ID=75311;Name=Scrotal circumference;Abbrev=SCRCIR;PUBMED_ID=23785023;trait_ID=1270;trait=Scrotal circumference;breed=Tropical Composite;FlankMarkers=rs133332333;VTO_name=scrotum circumference;Map_Type=Genome;Model=Mendelian;Test_Base=Experiment-wise;Significance=Significant;P-value=<0.05;Variance=14.68;Additive_Effect=-1.43
Chr.X	Animal QTLdb	Reproduction_Association	61775949	61775989	.	.	.	QTL_ID=75312;Name=Scrotal circumference;Abbrev=SCRCIR;PUBMED_ID=23785023;trait_ID=1270;trait=Scrotal circumference;breed=Tropical Composite;FlankMarkers=rs133930844;VTO_name=scrotum circumference;Map_Type=Genome;Model=Mendelian;Test_Base=Experiment-wise;Significance=Significant;P-value=<0.05;Variance=12.73;Additive_Effect=-1.43
Chr.X	Animal QTLdb	Reproduction_Association	61779639	61779679	.	.	.	QTL_ID=75313;Name=Scrotal circumference;Abbrev=SCRCIR;PUBMED_ID=23785023;trait_ID=1270;trait=Scrotal circumference;breed=Tropical Composite;FlankMarkers=rs135181031;VTO_name=scrotum circumference;Map_Type=Genome;Model=Mendelian;Test_Base=Experiment-wise;Significance=Significant;P-value=<0.05;Variance=12.13;Additive_Effect=-1.43
Chr.X	Animal QTLdb	Reproduction_Association	61782920	61782960	.	.	.	QTL_ID=75314;Name=Scrotal circumference;Abbrev=SCRCIR;PUBMED_ID=23785023;trait_ID=1270;trait=Scrotal circumference;breed=Tropical Composite;FlankMarkers=rs135817460;VTO_name=scrotum circumference;Map_Type=Genome;Model=Mendelian;Test_Base=Experiment-wise;Significance=Significant;P-value=<0.05;Variance=12.55;Additive_Effect=-1.43
Chr.X	Animal QTLdb	Reproduction_Association	61794629	61794669	.	.	.	QTL_ID=75315;Name=Scrotal circumference;Abbrev=SCRCIR;PUBMED_ID=23785023;trait_ID=1270;trait=Scrotal circumference;breed=Tropical Composite;FlankMarkers=rs135423295;VTO_name=scrotum circumference;Map_Type=Genome;Model=Mendelian;Test_Base=Experiment-wise;Significance=Significant;P-value=<0.05;Variance=10.92;Additive_Effect=-1.43
Chr.X	Animal QTLdb	Reproduction_Association	51315725	51315765	.	.	.	QTL_ID=75316;Name=Scrotal circumference;Abbrev=SCRCIR;PUBMED_ID=23785023;trait_ID=1270;trait=Scrotal circumference;breed=Tropical Composite;FlankMarkers=rs136747589;VTO_name=scrotum circumference;Map_Type=Genome;Model=Mendelian;Test_Base=Experiment-wise;Significance=Significant;P-value=<0.05;Variance=15.64;Additive_Effect=1.682
Chr.X	Animal QTLdb	Reproduction_Association	51358141	51358181	.	.	.	QTL_ID=75317;Name=Scrotal circumference;Abbrev=SCRCIR;PUBMED_ID=23785023;trait_ID=1270;trait=Scrotal circumference;breed=Tropical Composite;FlankMarkers=rs135326695;VTO_name=scrotum circumference;Map_Type=Genome;Model=Mendelian;Test_Base=Experiment-wise;Significance=Significant;P-value=<0.05;Variance=15.64;Additive_Effect=1.682
Chr.X	Animal QTLdb	Reproduction_Association	68220806	68220846	.	.	.	QTL_ID=75319;Name=Scrotal circumference;Abbrev=SCRCIR;PUBMED_ID=23785023;trait_ID=1270;trait=Scrotal circumference;breed=Tropical Composite;FlankMarkers=rs135137712;VTO_name=scrotum circumference;Map_Type=Genome;Model=Mendelian;Test_Base=Experiment-wise;Significance=Significant;P-value=<0.05;Variance=13.03;Additive_Effect=-1.57
Chr.X	Animal QTLdb	Reproduction_Association	64412036	64412076	.	.	.	QTL_ID=75320;Name=Scrotal circumference;Abbrev=SCRCIR;PUBMED_ID=23785023;trait_ID=1270;trait=Scrotal circumference;breed=Tropical Composite;FlankMarkers=rs135087437;VTO_name=scrotum circumference;Map_Type=Genome;Model=Mendelian;Test_Base=Experiment-wise;Significance=Significant;P-value=<0.05;Variance=29.39;Additive_Effect=1.94
Chr.X	Animal QTLdb	Reproduction_Association	57747622	57747662	.	.	.	QTL_ID=75321;Name=Scrotal circumference;Abbrev=SCRCIR;PUBMED_ID=23785023;trait_ID=1270;trait=Scrotal circumference;breed=Tropical Composite;FlankMarkers=rs134219207;VTO_name=scrotum circumference;Map_Type=Genome;Model=Mendelian;Test_Base=Experiment-wise;Significance=Significant;P-value=<0.05;Variance=16.31;Additive_Effect=1.728
Chr.X	Animal QTLdb	Reproduction_Association	62142092	62142132	.	.	.	QTL_ID=75324;Name=Scrotal circumference;Abbrev=SCRCIR;PUBMED_ID=23785023;trait_ID=1270;trait=Scrotal circumference;breed=Tropical Composite;FlankMarkers=rs137519805;VTO_name=scrotum circumference;Map_Type=Genome;Model=Mendelian;Test_Base=Experiment-wise;Significance=Significant;P-value=<0.05;Variance=6.89;Additive_Effect=-1.402
Chr.X	Animal QTLdb	Reproduction_Association	63261081	63261121	.	.	.	QTL_ID=75325;Name=Scrotal circumference;Abbrev=SCRCIR;PUBMED_ID=23785023;trait_ID=1270;trait=Scrotal circumference;breed=Tropical Composite;FlankMarkers=rs137794708;VTO_name=scrotum circumference;Map_Type=Genome;Model=Mendelian;Test_Base=Experiment-wise;Significance=Significant;P-value=<0.05;Variance=9.49;Additive_Effect=-1.409
Chr.X	Animal QTLdb	Reproduction_Association	86586143	86586183	.	.	.	QTL_ID=75326;Name=Scrotal circumference;Abbrev=SCRCIR;PUBMED_ID=23785023;trait_ID=1270;trait=Scrotal circumference;breed=Tropical Composite;FlankMarkers=rs134524223;VTO_name=scrotum circumference;Map_Type=Genome;Model=Mendelian;Test_Base=Experiment-wise;Significance=Significant;P-value=<0.05;Variance=13.88;Additive_Effect=-1.568
Chr.X	Animal QTLdb	Reproduction_Association	83931471	83931511	.	.	.	QTL_ID=75329;Name=Scrotal circumference;Abbrev=SCRCIR;PUBMED_ID=23785023;trait_ID=1270;trait=Scrotal circumference;breed=Tropical Composite;FlankMarkers=rs136898269;VTO_name=scrotum circumference;Map_Type=Genome;Model=Mendelian;Test_Base=Experiment-wise;Significance=Significant;P-value=<0.05;Variance=14.59;Additive_Effect=-1.557
Chr.X	Animal QTLdb	Reproduction_Association	68549805	68549845	.	.	.	QTL_ID=75330;Name=Scrotal circumference;Abbrev=SCRCIR;PUBMED_ID=23785023;trait_ID=1270;trait=Scrotal circumference;breed=Tropical Composite;FlankMarkers=rs136756134;VTO_name=scrotum circumference;Map_Type=Genome;Model=Mendelian;Test_Base=Experiment-wise;Significance=Significant;P-value=<0.05;Variance=13.03;Additive_Effect=-1.562
Chr.X	Animal QTLdb	Reproduction_Association	68555752	68555792	.	.	.	QTL_ID=75331;Name=Scrotal circumference;Abbrev=SCRCIR;PUBMED_ID=23785023;trait_ID=1270;trait=Scrotal circumference;breed=Tropical Composite;FlankMarkers=rs134503559;VTO_name=scrotum circumference;Map_Type=Genome;Model=Mendelian;Test_Base=Experiment-wise;Significance=Significant;P-value=<0.05;Variance=11.28;Additive_Effect=-1.562
Chr.X	Animal QTLdb	Reproduction_Association	53368092	53368132	.	.	.	QTL_ID=75333;Name=Scrotal circumference;Abbrev=SCRCIR;PUBMED_ID=23785023;trait_ID=1270;trait=Scrotal circumference;breed=Tropical Composite;FlankMarkers=rs135988072;VTO_name=scrotum circumference;Map_Type=Genome;Model=Mendelian;Test_Base=Experiment-wise;Significance=Significant;P-value=<0.05;Variance=13.10;Additive_Effect=1.607
Chr.X	Animal QTLdb	Reproduction_Association	91895314	91895354	.	.	.	QTL_ID=75336;Name=Scrotal circumference;Abbrev=SCRCIR;PUBMED_ID=23785023;trait_ID=1270;trait=Scrotal circumference;breed=Tropical Composite;FlankMarkers=rs134488509;VTO_name=scrotum circumference;Map_Type=Genome;Model=Mendelian;Test_Base=Experiment-wise;Significance=Significant;P-value=<0.05;Variance=14.43;Additive_Effect=-1.359
Chr.X	Animal QTLdb	Reproduction_Association	92018411	92018451	.	.	.	QTL_ID=75337;Name=Scrotal circumference;Abbrev=SCRCIR;PUBMED_ID=23785023;trait_ID=1270;trait=Scrotal circumference;breed=Tropical Composite;FlankMarkers=rs134140490;VTO_name=scrotum circumference;Map_Type=Genome;Model=Mendelian;Test_Base=Experiment-wise;Significance=Significant;P-value=<0.05;Variance=14.42;Additive_Effect=-1.359
Chr.X	Animal QTLdb	Reproduction_Association	61552272	61552312	.	.	.	QTL_ID=75338;Name=Scrotal circumference;Abbrev=SCRCIR;PUBMED_ID=23785023;trait_ID=1270;trait=Scrotal circumference;breed=Tropical Composite;FlankMarkers=rs132994836;VTO_name=scrotum circumference;Map_Type=Genome;Model=Mendelian;Test_Base=Experiment-wise;Significance=Significant;P-value=<0.05;Variance=11.02;Additive_Effect=-1.425
Chr.X	Animal QTLdb	Reproduction_Association	61562910	61562950	.	.	.	QTL_ID=75339;Name=Scrotal circumference;Abbrev=SCRCIR;PUBMED_ID=23785023;trait_ID=1270;trait=Scrotal circumference;breed=Tropical Composite;FlankMarkers=rs134831704;VTO_name=scrotum circumference;Map_Type=Genome;Model=Mendelian;Test_Base=Experiment-wise;Significance=Significant;P-value=<0.05;Variance=11.16;Additive_Effect=-1.425
Chr.X	Animal QTLdb	Reproduction_Association	61568623	61568663	.	.	.	QTL_ID=75340;Name=Scrotal circumference;Abbrev=SCRCIR;PUBMED_ID=23785023;trait_ID=1270;trait=Scrotal circumference;breed=Tropical Composite;FlankMarkers=rs110445252;VTO_name=scrotum circumference;Map_Type=Genome;Model=Mendelian;Test_Base=Experiment-wise;Significance=Significant;P-value=<0.05;Variance=14.54;Additive_Effect=-1.425
Chr.X	Animal QTLdb	Reproduction_Association	61577268	61577308	.	.	.	QTL_ID=75341;Name=Scrotal circumference;Abbrev=SCRCIR;PUBMED_ID=23785023;trait_ID=1270;trait=Scrotal circumference;breed=Tropical Composite;FlankMarkers=rs135832128;VTO_name=scrotum circumference;Map_Type=Genome;Model=Mendelian;Test_Base=Experiment-wise;Significance=Significant;P-value=<0.05;Variance=14.54;Additive_Effect=-1.425
Chr.X	Animal QTLdb	Reproduction_Association	61585099	61585139	.	.	.	QTL_ID=75342;Name=Scrotal circumference;Abbrev=SCRCIR;PUBMED_ID=23785023;trait_ID=1270;trait=Scrotal circumference;breed=Tropical Composite;FlankMarkers=rs136059724;VTO_name=scrotum circumference;Map_Type=Genome;Model=Mendelian;Test_Base=Experiment-wise;Significance=Significant;P-value=<0.05;Variance=14.31;Additive_Effect=-1.425
Chr.X	Animal QTLdb	Reproduction_Association	61596157	61596197	.	.	.	QTL_ID=75343;Name=Scrotal circumference;Abbrev=SCRCIR;PUBMED_ID=23785023;trait_ID=1270;trait=Scrotal circumference;breed=Tropical Composite;FlankMarkers=rs134199571;VTO_name=scrotum circumference;Map_Type=Genome;Model=Mendelian;Test_Base=Experiment-wise;Significance=Significant;P-value=<0.05;Variance=15.34;Additive_Effect=-1.425
Chr.X	Animal QTLdb	Reproduction_Association	61613570	61613610	.	.	.	QTL_ID=75344;Name=Scrotal circumference;Abbrev=SCRCIR;PUBMED_ID=23785023;trait_ID=1270;trait=Scrotal circumference;breed=Tropical Composite;FlankMarkers=rs136040246;VTO_name=scrotum circumference;Map_Type=Genome;Model=Mendelian;Test_Base=Experiment-wise;Significance=Significant;P-value=<0.05;Variance=4.43;Additive_Effect=-1.425
Chr.X	Animal QTLdb	Reproduction_Association	61658853	61658893	.	.	.	QTL_ID=75345;Name=Scrotal circumference;Abbrev=SCRCIR;PUBMED_ID=23785023;trait_ID=1270;trait=Scrotal circumference;breed=Tropical Composite;FlankMarkers=rs133410958;VTO_name=scrotum circumference;Map_Type=Genome;Model=Mendelian;Test_Base=Experiment-wise;Significance=Significant;P-value=<0.05;Variance=14.41;Additive_Effect=-1.425
Chr.X	Animal QTLdb	Reproduction_Association	61660086	61660126	.	.	.	QTL_ID=75346;Name=Scrotal circumference;Abbrev=SCRCIR;PUBMED_ID=23785023;trait_ID=1270;trait=Scrotal circumference;breed=Tropical Composite;FlankMarkers=rs137297341;VTO_name=scrotum circumference;Map_Type=Genome;Model=Mendelian;Test_Base=Experiment-wise;Significance=Significant;P-value=<0.05;Variance=14.39;Additive_Effect=-1.425
Chr.X	Animal QTLdb	Reproduction_Association	105272860	105272900	.	.	.	QTL_ID=75347;Name=Scrotal circumference;Abbrev=SCRCIR;PUBMED_ID=23785023;trait_ID=1270;trait=Scrotal circumference;breed=Tropical Composite;FlankMarkers=rs137366889;VTO_name=scrotum circumference;Map_Type=Genome;Model=Mendelian;Test_Base=Experiment-wise;Significance=Significant;P-value=<0.05;Variance=8.76;Additive_Effect=1.448
Chr.X	Animal QTLdb	Reproduction_Association	91534577	91534617	.	.	.	QTL_ID=75348;Name=Scrotal circumference;Abbrev=SCRCIR;PUBMED_ID=23785023;trait_ID=1270;trait=Scrotal circumference;breed=Tropical Composite;FlankMarkers=rs134080485;VTO_name=scrotum circumference;Map_Type=Genome;Model=Mendelian;Test_Base=Experiment-wise;Significance=Significant;P-value=<0.05;Variance=14.54;Additive_Effect=1.612
Chr.X	Animal QTLdb	Reproduction_Association	61412881	61412921	.	.	.	QTL_ID=75350;Name=Scrotal circumference;Abbrev=SCRCIR;PUBMED_ID=23785023;trait_ID=1270;trait=Scrotal circumference;breed=Tropical Composite;FlankMarkers=rs133085391;VTO_name=scrotum circumference;Map_Type=Genome;Model=Mendelian;Test_Base=Experiment-wise;Significance=Significant;P-value=<0.05;Variance=14.57;Additive_Effect=-1.453
Chr.X	Animal QTLdb	Reproduction_Association	61414504	61414544	.	.	.	QTL_ID=75351;Name=Scrotal circumference;Abbrev=SCRCIR;PUBMED_ID=23785023;trait_ID=1270;trait=Scrotal circumference;breed=Tropical Composite;FlankMarkers=rs137010829;VTO_name=scrotum circumference;Map_Type=Genome;Model=Mendelian;Test_Base=Experiment-wise;Significance=Significant;P-value=<0.05;Variance=11.85;Additive_Effect=-1.453
Chr.X	Animal QTLdb	Reproduction_Association	50187930	50187970	.	.	.	QTL_ID=75353;Name=Scrotal circumference;Abbrev=SCRCIR;PUBMED_ID=23785023;trait_ID=1270;trait=Scrotal circumference;breed=Tropical Composite;FlankMarkers=rs132858675;VTO_name=scrotum circumference;Map_Type=Genome;Model=Mendelian;Test_Base=Experiment-wise;Significance=Significant;P-value=<0.05;Variance=17.52;Additive_Effect=1.78
Chr.X	Animal QTLdb	Reproduction_Association	50199646	50199686	.	.	.	QTL_ID=75355;Name=Scrotal circumference;Abbrev=SCRCIR;PUBMED_ID=23785023;trait_ID=1270;trait=Scrotal circumference;breed=Tropical Composite;FlankMarkers=rs134175611;VTO_name=scrotum circumference;Map_Type=Genome;Model=Mendelian;Test_Base=Experiment-wise;Significance=Significant;P-value=<0.05;Variance=18.25;Additive_Effect=1.78
Chr.X	Animal QTLdb	Reproduction_Association	100808314	100808354	.	.	.	QTL_ID=75357;Name=Scrotal circumference;Abbrev=SCRCIR;PUBMED_ID=23785023;trait_ID=1270;trait=Scrotal circumference;breed=Tropical Composite;FlankMarkers=rs137300094;VTO_name=scrotum circumference;Map_Type=Genome;Model=Mendelian;Test_Base=Experiment-wise;Significance=Significant;P-value=<0.05;Variance=14.92;Additive_Effect=1.577
Chr.X	Animal QTLdb	Reproduction_Association	92552251	92552291	.	.	.	QTL_ID=75358;Name=Scrotal circumference;Abbrev=SCRCIR;PUBMED_ID=23785023;trait_ID=1270;trait=Scrotal circumference;breed=Tropical Composite;FlankMarkers=rs29016346;VTO_name=scrotum circumference;Map_Type=Genome;Model=Mendelian;Test_Base=Experiment-wise;Significance=Significant;P-value=<0.05;Variance=19.09;Additive_Effect=1.597
Chr.X	Animal QTLdb	Reproduction_Association	40048043	40048083	.	.	.	QTL_ID=75360;Name=Scrotal circumference;Abbrev=SCRCIR;PUBMED_ID=23785023;trait_ID=1270;trait=Scrotal circumference;breed=Tropical Composite;FlankMarkers=rs136735590;VTO_name=scrotum circumference;Map_Type=Genome;Model=Mendelian;Test_Base=Experiment-wise;Significance=Significant;P-value=<0.05;Variance=12.90;Additive_Effect=1.532
Chr.X	Animal QTLdb	Reproduction_Association	40053416	40053456	.	.	.	QTL_ID=75361;Name=Scrotal circumference;Abbrev=SCRCIR;PUBMED_ID=23785023;trait_ID=1270;trait=Scrotal circumference;breed=Tropical Composite;FlankMarkers=rs137784981;VTO_name=scrotum circumference;Map_Type=Genome;Model=Mendelian;Test_Base=Experiment-wise;Significance=Significant;P-value=<0.05;Variance=12.90;Additive_Effect=1.532
Chr.X	Animal QTLdb	Reproduction_Association	40077221	40077261	.	.	.	QTL_ID=75362;Name=Scrotal circumference;Abbrev=SCRCIR;PUBMED_ID=23785023;trait_ID=1270;trait=Scrotal circumference;breed=Tropical Composite;FlankMarkers=rs137482286;VTO_name=scrotum circumference;Map_Type=Genome;Model=Mendelian;Test_Base=Experiment-wise;Significance=Significant;P-value=<0.05;Variance=12.37;Additive_Effect=1.532
Chr.X	Animal QTLdb	Reproduction_Association	40091668	40091708	.	.	.	QTL_ID=75364;Name=Scrotal circumference;Abbrev=SCRCIR;PUBMED_ID=23785023;trait_ID=1270;trait=Scrotal circumference;breed=Tropical Composite;FlankMarkers=rs132710651;VTO_name=scrotum circumference;Map_Type=Genome;Model=Mendelian;Test_Base=Experiment-wise;Significance=Significant;P-value=<0.05;Variance=12.90;Additive_Effect=1.532
Chr.X	Animal QTLdb	Reproduction_Association	40097769	40097809	.	.	.	QTL_ID=75365;Name=Scrotal circumference;Abbrev=SCRCIR;PUBMED_ID=23785023;trait_ID=1270;trait=Scrotal circumference;breed=Tropical Composite;FlankMarkers=rs137218732;VTO_name=scrotum circumference;Map_Type=Genome;Model=Mendelian;Test_Base=Experiment-wise;Significance=Significant;P-value=<0.05;Variance=12.90;Additive_Effect=1.532
Chr.X	Animal QTLdb	Reproduction_Association	40101125	40101165	.	.	.	QTL_ID=75366;Name=Scrotal circumference;Abbrev=SCRCIR;PUBMED_ID=23785023;trait_ID=1270;trait=Scrotal circumference;breed=Tropical Composite;FlankMarkers=rs133316177;VTO_name=scrotum circumference;Map_Type=Genome;Model=Mendelian;Test_Base=Experiment-wise;Significance=Significant;P-value=<0.05;Variance=12.90;Additive_Effect=1.532
Chr.X	Animal QTLdb	Reproduction_Association	40146093	40146133	.	.	.	QTL_ID=75367;Name=Scrotal circumference;Abbrev=SCRCIR;PUBMED_ID=23785023;trait_ID=1270;trait=Scrotal circumference;breed=Tropical Composite;FlankMarkers=rs133878328;VTO_name=scrotum circumference;Map_Type=Genome;Model=Mendelian;Test_Base=Experiment-wise;Significance=Significant;P-value=<0.05;Variance=12.90;Additive_Effect=1.532
Chr.X	Animal QTLdb	Reproduction_Association	40414595	40414635	.	.	.	QTL_ID=75369;Name=Scrotal circumference;Abbrev=SCRCIR;PUBMED_ID=23785023;trait_ID=1270;trait=Scrotal circumference;breed=Tropical Composite;FlankMarkers=rs133556373;VTO_name=scrotum circumference;Map_Type=Genome;Model=Mendelian;Test_Base=Experiment-wise;Significance=Significant;P-value=<0.05;Variance=12.90;Additive_Effect=1.532
Chr.X	Animal QTLdb	Reproduction_Association	40417023	40417063	.	.	.	QTL_ID=75370;Name=Scrotal circumference;Abbrev=SCRCIR;PUBMED_ID=23785023;trait_ID=1270;trait=Scrotal circumference;breed=Tropical Composite;FlankMarkers=rs136449740;VTO_name=scrotum circumference;Map_Type=Genome;Model=Mendelian;Test_Base=Experiment-wise;Significance=Significant;P-value=<0.05;Variance=12.90;Additive_Effect=1.532
Chr.X	Animal QTLdb	Reproduction_Association	40424511	40424551	.	.	.	QTL_ID=75371;Name=Scrotal circumference;Abbrev=SCRCIR;PUBMED_ID=23785023;trait_ID=1270;trait=Scrotal circumference;breed=Tropical Composite;FlankMarkers=rs136485062;VTO_name=scrotum circumference;Map_Type=Genome;Model=Mendelian;Test_Base=Experiment-wise;Significance=Significant;P-value=<0.05;Variance=12.37;Additive_Effect=1.532
Chr.X	Animal QTLdb	Reproduction_Association	40433850	40433890	.	.	.	QTL_ID=75372;Name=Scrotal circumference;Abbrev=SCRCIR;PUBMED_ID=23785023;trait_ID=1270;trait=Scrotal circumference;breed=Tropical Composite;FlankMarkers=rs134917413;VTO_name=scrotum circumference;Map_Type=Genome;Model=Mendelian;Test_Base=Experiment-wise;Significance=Significant;P-value=<0.05;Variance=12.90;Additive_Effect=1.532
Chr.X	Animal QTLdb	Reproduction_Association	40443815	40443855	.	.	.	QTL_ID=75373;Name=Scrotal circumference;Abbrev=SCRCIR;PUBMED_ID=23785023;trait_ID=1270;trait=Scrotal circumference;breed=Tropical Composite;FlankMarkers=rs108966272;VTO_name=scrotum circumference;Map_Type=Genome;Model=Mendelian;Test_Base=Experiment-wise;Significance=Significant;P-value=<0.05;Variance=15.41;Additive_Effect=1.532
Chr.X	Animal QTLdb	Reproduction_Association	40462785	40462825	.	.	.	QTL_ID=75374;Name=Scrotal circumference;Abbrev=SCRCIR;PUBMED_ID=23785023;trait_ID=1270;trait=Scrotal circumference;breed=Tropical Composite;FlankMarkers=rs135609254;VTO_name=scrotum circumference;Map_Type=Genome;Model=Mendelian;Test_Base=Experiment-wise;Significance=Significant;P-value=<0.05;Variance=15.41;Additive_Effect=1.532
Chr.X	Animal QTLdb	Reproduction_Association	85591127	85591167	.	.	.	QTL_ID=75376;Name=Scrotal circumference;Abbrev=SCRCIR;PUBMED_ID=23785023;trait_ID=1270;trait=Scrotal circumference;breed=Tropical Composite;FlankMarkers=rs137756651;VTO_name=scrotum circumference;Map_Type=Genome;Model=Mendelian;Test_Base=Experiment-wise;Significance=Significant;P-value=<0.05;Variance=23.91;Additive_Effect=2.061
Chr.X	Animal QTLdb	Reproduction_Association	85604575	85604615	.	.	.	QTL_ID=75377;Name=Scrotal circumference;Abbrev=SCRCIR;PUBMED_ID=23785023;trait_ID=1270;trait=Scrotal circumference;breed=Tropical Composite;FlankMarkers=rs133679560;VTO_name=scrotum circumference;Map_Type=Genome;Model=Mendelian;Test_Base=Experiment-wise;Significance=Significant;P-value=<0.05;Variance=23.91;Additive_Effect=2.061
Chr.X	Animal QTLdb	Reproduction_Association	53260848	53260888	.	.	.	QTL_ID=75379;Name=Scrotal circumference;Abbrev=SCRCIR;PUBMED_ID=23785023;trait_ID=1270;trait=Scrotal circumference;breed=Tropical Composite;FlankMarkers=rs132745227;VTO_name=scrotum circumference;Map_Type=Genome;Model=Mendelian;Test_Base=Experiment-wise;Significance=Significant;P-value=<0.05;Variance=15.71;Additive_Effect=1.545
Chr.X	Animal QTLdb	Reproduction_Association	81619343	81619383	.	.	.	QTL_ID=75381;Name=Scrotal circumference;Abbrev=SCRCIR;PUBMED_ID=23785023;trait_ID=1270;trait=Scrotal circumference;breed=Tropical Composite;FlankMarkers=rs109212432;VTO_name=scrotum circumference;Map_Type=Genome;Model=Mendelian;Test_Base=Experiment-wise;Significance=Significant;P-value=<0.05;Variance=18.96;Additive_Effect=-1.578
Chr.X	Animal QTLdb	Reproduction_Association	81655655	81655695	.	.	.	QTL_ID=75382;Name=Scrotal circumference;Abbrev=SCRCIR;PUBMED_ID=23785023;trait_ID=1270;trait=Scrotal circumference;breed=Tropical Composite;FlankMarkers=rs136203999;VTO_name=scrotum circumference;Map_Type=Genome;Model=Mendelian;Test_Base=Experiment-wise;Significance=Significant;P-value=<0.05;Variance=18.94;Additive_Effect=-1.578
Chr.X	Animal QTLdb	Reproduction_Association	87083538	87083578	.	.	.	QTL_ID=75384;Name=Scrotal circumference;Abbrev=SCRCIR;PUBMED_ID=23785023;trait_ID=1270;trait=Scrotal circumference;breed=Tropical Composite;FlankMarkers=rs137649239;VTO_name=scrotum circumference;Map_Type=Genome;Model=Mendelian;Test_Base=Experiment-wise;Significance=Significant;P-value=<0.05;Variance=14.23;Additive_Effect=1.476
Chr.X	Animal QTLdb	Reproduction_Association	97034155	97034195	.	.	.	QTL_ID=75385;Name=Scrotal circumference;Abbrev=SCRCIR;PUBMED_ID=23785023;trait_ID=1270;trait=Scrotal circumference;breed=Tropical Composite;FlankMarkers=rs133676247;VTO_name=scrotum circumference;Map_Type=Genome;Model=Mendelian;Test_Base=Experiment-wise;Significance=Significant;P-value=<0.05;Variance=12.04;Additive_Effect=1.591
Chr.X	Animal QTLdb	Reproduction_Association	105199410	105199450	.	.	.	QTL_ID=75386;Name=Scrotal circumference;Abbrev=SCRCIR;PUBMED_ID=23785023;trait_ID=1270;trait=Scrotal circumference;breed=Tropical Composite;FlankMarkers=rs137802864;VTO_name=scrotum circumference;Map_Type=Genome;Model=Mendelian;Test_Base=Experiment-wise;Significance=Significant;P-value=<0.05;Variance=11.90;Additive_Effect=1.43
Chr.X	Animal QTLdb	Reproduction_Association	62108482	62108522	.	.	.	QTL_ID=75387;Name=Scrotal circumference;Abbrev=SCRCIR;PUBMED_ID=23785023;trait_ID=1270;trait=Scrotal circumference;breed=Tropical Composite;FlankMarkers=rs108961644;VTO_name=scrotum circumference;Map_Type=Genome;Model=Mendelian;Test_Base=Experiment-wise;Significance=Significant;P-value=<0.05;Variance=17.07;Additive_Effect=-1.488
Chr.X	Animal QTLdb	Reproduction_Association	85774462	85774502	.	.	.	QTL_ID=75388;Name=Scrotal circumference;Abbrev=SCRCIR;PUBMED_ID=23785023;trait_ID=1270;trait=Scrotal circumference;breed=Tropical Composite;FlankMarkers=rs135437425;VTO_name=scrotum circumference;Map_Type=Genome;Model=Mendelian;Test_Base=Experiment-wise;Significance=Significant;P-value=<0.05;Variance=12.75;Additive_Effect=-1.336
Chr.X	Animal QTLdb	Reproduction_Association	93773059	93773099	.	.	.	QTL_ID=75389;Name=Scrotal circumference;Abbrev=SCRCIR;PUBMED_ID=23785023;trait_ID=1270;trait=Scrotal circumference;breed=Tropical Composite;FlankMarkers=rs135357066;VTO_name=scrotum circumference;Map_Type=Genome;Model=Mendelian;Test_Base=Experiment-wise;Significance=Significant;P-value=<0.05;Variance=10.92;Additive_Effect=-1.358
Chr.X	Animal QTLdb	Reproduction_Association	64914275	64914315	.	.	.	QTL_ID=75390;Name=Scrotal circumference;Abbrev=SCRCIR;PUBMED_ID=23785023;trait_ID=1270;trait=Scrotal circumference;breed=Tropical Composite;FlankMarkers=rs137831115;VTO_name=scrotum circumference;Map_Type=Genome;Model=Mendelian;Test_Base=Experiment-wise;Significance=Significant;P-value=<0.05;Variance=17.78;Additive_Effect=-1.508
Chr.X	Animal QTLdb	Reproduction_Association	64927520	64927560	.	.	.	QTL_ID=75391;Name=Scrotal circumference;Abbrev=SCRCIR;PUBMED_ID=23785023;trait_ID=1270;trait=Scrotal circumference;breed=Tropical Composite;FlankMarkers=rs134358010;VTO_name=scrotum circumference;Map_Type=Genome;Model=Mendelian;Test_Base=Experiment-wise;Significance=Significant;P-value=<0.05;Variance=17.78;Additive_Effect=-1.508
Chr.X	Animal QTLdb	Reproduction_Association	67314061	67314101	.	.	.	QTL_ID=75393;Name=Scrotal circumference;Abbrev=SCRCIR;PUBMED_ID=23785023;trait_ID=1270;trait=Scrotal circumference;breed=Tropical Composite;FlankMarkers=rs133974346;VTO_name=scrotum circumference;Map_Type=Genome;Model=Mendelian;Test_Base=Experiment-wise;Significance=Significant;P-value=<0.05;Variance=8.00;Additive_Effect=1.231
Chr.X	Animal QTLdb	Reproduction_Association	67365394	67365434	.	.	.	QTL_ID=75394;Name=Scrotal circumference;Abbrev=SCRCIR;PUBMED_ID=23785023;trait_ID=1270;trait=Scrotal circumference;breed=Tropical Composite;FlankMarkers=rs110061904;VTO_name=scrotum circumference;Map_Type=Genome;Model=Mendelian;Test_Base=Experiment-wise;Significance=Significant;P-value=<0.05;Variance=10.56;Additive_Effect=1.231
Chr.X	Animal QTLdb	Reproduction_Association	65748481	65748521	.	.	.	QTL_ID=75396;Name=Scrotal circumference;Abbrev=SCRCIR;PUBMED_ID=23785023;trait_ID=1270;trait=Scrotal circumference;breed=Tropical Composite;FlankMarkers=rs134574211;VTO_name=scrotum circumference;Map_Type=Genome;Model=Mendelian;Test_Base=Experiment-wise;Significance=Significant;P-value=<0.05;Variance=18.44;Additive_Effect=-1.539
Chr.X	Animal QTLdb	Reproduction_Association	62307130	62307170	.	.	.	QTL_ID=75397;Name=Scrotal circumference;Abbrev=SCRCIR;PUBMED_ID=23785023;trait_ID=1270;trait=Scrotal circumference;breed=Tropical Composite;FlankMarkers=rs133758286;VTO_name=scrotum circumference;Map_Type=Genome;Model=Mendelian;Test_Base=Experiment-wise;Significance=Significant;P-value=<0.05;Variance=4.33;Additive_Effect=1.444
Chr.X	Animal QTLdb	Reproduction_Association	44347580	44347620	.	.	.	QTL_ID=75398;Name=Scrotal circumference;Abbrev=SCRCIR;PUBMED_ID=23785023;trait_ID=1270;trait=Scrotal circumference;breed=Tropical Composite;FlankMarkers=rs136708826;VTO_name=scrotum circumference;Map_Type=Genome;Model=Mendelian;Test_Base=Experiment-wise;Significance=Significant;P-value=<0.05;Variance=9.68;Additive_Effect=1.53
Chr.X	Animal QTLdb	Reproduction_Association	44349872	44349912	.	.	.	QTL_ID=75399;Name=Scrotal circumference;Abbrev=SCRCIR;PUBMED_ID=23785023;trait_ID=1270;trait=Scrotal circumference;breed=Tropical Composite;FlankMarkers=rs134288166;VTO_name=scrotum circumference;Map_Type=Genome;Model=Mendelian;Test_Base=Experiment-wise;Significance=Significant;P-value=<0.05;Variance=12.21;Additive_Effect=1.53
Chr.X	Animal QTLdb	Reproduction_Association	44402068	44402108	.	.	.	QTL_ID=75400;Name=Scrotal circumference;Abbrev=SCRCIR;PUBMED_ID=23785023;trait_ID=1270;trait=Scrotal circumference;breed=Tropical Composite;FlankMarkers=rs135244934;VTO_name=scrotum circumference;Map_Type=Genome;Model=Mendelian;Test_Base=Experiment-wise;Significance=Significant;P-value=<0.05;Variance=12.21;Additive_Effect=1.53
Chr.X	Animal QTLdb	Reproduction_Association	44537613	44537653	.	.	.	QTL_ID=75402;Name=Scrotal circumference;Abbrev=SCRCIR;PUBMED_ID=23785023;trait_ID=1270;trait=Scrotal circumference;breed=Tropical Composite;FlankMarkers=rs136012712;VTO_name=scrotum circumference;Map_Type=Genome;Model=Mendelian;Test_Base=Experiment-wise;Significance=Significant;P-value=<0.05;Variance=12.82;Additive_Effect=1.53
Chr.X	Animal QTLdb	Reproduction_Association	44611457	44611497	.	.	.	QTL_ID=75403;Name=Scrotal circumference;Abbrev=SCRCIR;PUBMED_ID=23785023;trait_ID=1270;trait=Scrotal circumference;breed=Tropical Composite;FlankMarkers=rs133704915;VTO_name=scrotum circumference;Map_Type=Genome;Model=Mendelian;Test_Base=Experiment-wise;Significance=Significant;P-value=<0.05;Variance=10.42;Additive_Effect=1.53
Chr.X	Animal QTLdb	Reproduction_Association	44662141	44662181	.	.	.	QTL_ID=75404;Name=Scrotal circumference;Abbrev=SCRCIR;PUBMED_ID=23785023;trait_ID=1270;trait=Scrotal circumference;breed=Tropical Composite;FlankMarkers=rs134626419;VTO_name=scrotum circumference;Map_Type=Genome;Model=Mendelian;Test_Base=Experiment-wise;Significance=Significant;P-value=<0.05;Variance=12.94;Additive_Effect=1.53
Chr.X	Animal QTLdb	Reproduction_Association	44723294	44723334	.	.	.	QTL_ID=75406;Name=Scrotal circumference;Abbrev=SCRCIR;PUBMED_ID=23785023;trait_ID=1270;trait=Scrotal circumference;breed=Tropical Composite;FlankMarkers=rs134730716;VTO_name=scrotum circumference;Map_Type=Genome;Model=Mendelian;Test_Base=Experiment-wise;Significance=Significant;P-value=<0.05;Variance=12.82;Additive_Effect=1.53
Chr.X	Animal QTLdb	Reproduction_Association	44789848	44789888	.	.	.	QTL_ID=75407;Name=Scrotal circumference;Abbrev=SCRCIR;PUBMED_ID=23785023;trait_ID=1270;trait=Scrotal circumference;breed=Tropical Composite;FlankMarkers=rs134263332;VTO_name=scrotum circumference;Map_Type=Genome;Model=Mendelian;Test_Base=Experiment-wise;Significance=Significant;P-value=<0.05;Variance=12.94;Additive_Effect=1.53
Chr.X	Animal QTLdb	Reproduction_Association	44791661	44791701	.	.	.	QTL_ID=75408;Name=Scrotal circumference;Abbrev=SCRCIR;PUBMED_ID=23785023;trait_ID=1270;trait=Scrotal circumference;breed=Tropical Composite;FlankMarkers=rs135852377;VTO_name=scrotum circumference;Map_Type=Genome;Model=Mendelian;Test_Base=Experiment-wise;Significance=Significant;P-value=<0.05;Variance=12.94;Additive_Effect=1.53
Chr.X	Animal QTLdb	Reproduction_Association	44798543	44798583	.	.	.	QTL_ID=75409;Name=Scrotal circumference;Abbrev=SCRCIR;PUBMED_ID=23785023;trait_ID=1270;trait=Scrotal circumference;breed=Tropical Composite;FlankMarkers=rs133089126;VTO_name=scrotum circumference;Map_Type=Genome;Model=Mendelian;Test_Base=Experiment-wise;Significance=Significant;P-value=<0.05;Variance=12.94;Additive_Effect=1.53
Chr.X	Animal QTLdb	Reproduction_Association	44834398	44834438	.	.	.	QTL_ID=75410;Name=Scrotal circumference;Abbrev=SCRCIR;PUBMED_ID=23785023;trait_ID=1270;trait=Scrotal circumference;breed=Tropical Composite;FlankMarkers=rs133542471;VTO_name=scrotum circumference;Map_Type=Genome;Model=Mendelian;Test_Base=Experiment-wise;Significance=Significant;P-value=<0.05;Variance=12.82;Additive_Effect=1.53
Chr.X	Animal QTLdb	Reproduction_Association	44913143	44913183	.	.	.	QTL_ID=75411;Name=Scrotal circumference;Abbrev=SCRCIR;PUBMED_ID=23785023;trait_ID=1270;trait=Scrotal circumference;breed=Tropical Composite;FlankMarkers=rs134205481;VTO_name=scrotum circumference;Map_Type=Genome;Model=Mendelian;Test_Base=Experiment-wise;Significance=Significant;P-value=<0.05;Variance=12.94;Additive_Effect=1.53
Chr.X	Animal QTLdb	Reproduction_Association	44945793	44945833	.	.	.	QTL_ID=75412;Name=Scrotal circumference;Abbrev=SCRCIR;PUBMED_ID=23785023;trait_ID=1270;trait=Scrotal circumference;breed=Tropical Composite;FlankMarkers=rs136729283;VTO_name=scrotum circumference;Map_Type=Genome;Model=Mendelian;Test_Base=Experiment-wise;Significance=Significant;P-value=<0.05;Variance=12.82;Additive_Effect=1.53
Chr.X	Animal QTLdb	Reproduction_Association	44961509	44961549	.	.	.	QTL_ID=75413;Name=Scrotal circumference;Abbrev=SCRCIR;PUBMED_ID=23785023;trait_ID=1270;trait=Scrotal circumference;breed=Tropical Composite;FlankMarkers=rs133601876;VTO_name=scrotum circumference;Map_Type=Genome;Model=Mendelian;Test_Base=Experiment-wise;Significance=Significant;P-value=<0.05;Variance=12.82;Additive_Effect=1.53
Chr.X	Animal QTLdb	Reproduction_Association	45001478	45001518	.	.	.	QTL_ID=75414;Name=Scrotal circumference;Abbrev=SCRCIR;PUBMED_ID=23785023;trait_ID=1270;trait=Scrotal circumference;breed=Tropical Composite;FlankMarkers=rs133045899;VTO_name=scrotum circumference;Map_Type=Genome;Model=Mendelian;Test_Base=Experiment-wise;Significance=Significant;P-value=<0.05;Variance=12.94;Additive_Effect=1.53
Chr.X	Animal QTLdb	Reproduction_Association	45055892	45055932	.	.	.	QTL_ID=75416;Name=Scrotal circumference;Abbrev=SCRCIR;PUBMED_ID=23785023;trait_ID=1270;trait=Scrotal circumference;breed=Tropical Composite;FlankMarkers=rs133720640;VTO_name=scrotum circumference;Map_Type=Genome;Model=Mendelian;Test_Base=Experiment-wise;Significance=Significant;P-value=<0.05;Variance=12.82;Additive_Effect=1.53
Chr.X	Animal QTLdb	Reproduction_Association	45069244	45069284	.	.	.	QTL_ID=75417;Name=Scrotal circumference;Abbrev=SCRCIR;PUBMED_ID=23785023;trait_ID=1270;trait=Scrotal circumference;breed=Tropical Composite;FlankMarkers=rs136711481;VTO_name=scrotum circumference;Map_Type=Genome;Model=Mendelian;Test_Base=Experiment-wise;Significance=Significant;P-value=<0.05;Variance=12.94;Additive_Effect=1.53
Chr.X	Animal QTLdb	Reproduction_Association	45098028	45098068	.	.	.	QTL_ID=75419;Name=Scrotal circumference;Abbrev=SCRCIR;PUBMED_ID=23785023;trait_ID=1270;trait=Scrotal circumference;breed=Tropical Composite;FlankMarkers=rs134634370;VTO_name=scrotum circumference;Map_Type=Genome;Model=Mendelian;Test_Base=Experiment-wise;Significance=Significant;P-value=<0.05;Variance=12.82;Additive_Effect=1.53
Chr.X	Animal QTLdb	Reproduction_Association	45118073	45118113	.	.	.	QTL_ID=75420;Name=Scrotal circumference;Abbrev=SCRCIR;PUBMED_ID=23785023;trait_ID=1270;trait=Scrotal circumference;breed=Tropical Composite;FlankMarkers=rs132762525;VTO_name=scrotum circumference;Map_Type=Genome;Model=Mendelian;Test_Base=Experiment-wise;Significance=Significant;P-value=<0.05;Variance=10.42;Additive_Effect=1.53
Chr.X	Animal QTLdb	Reproduction_Association	45124603	45124643	.	.	.	QTL_ID=75421;Name=Scrotal circumference;Abbrev=SCRCIR;PUBMED_ID=23785023;trait_ID=1270;trait=Scrotal circumference;breed=Tropical Composite;FlankMarkers=rs134998386;VTO_name=scrotum circumference;Map_Type=Genome;Model=Mendelian;Test_Base=Experiment-wise;Significance=Significant;P-value=<0.05;Variance=12.94;Additive_Effect=1.53
Chr.X	Animal QTLdb	Reproduction_Association	45132793	45132833	.	.	.	QTL_ID=75422;Name=Scrotal circumference;Abbrev=SCRCIR;PUBMED_ID=23785023;trait_ID=1270;trait=Scrotal circumference;breed=Tropical Composite;FlankMarkers=rs134745887;VTO_name=scrotum circumference;Map_Type=Genome;Model=Mendelian;Test_Base=Experiment-wise;Significance=Significant;P-value=<0.05;Variance=12.82;Additive_Effect=1.53
Chr.X	Animal QTLdb	Reproduction_Association	45149783	45149823	.	.	.	QTL_ID=75423;Name=Scrotal circumference;Abbrev=SCRCIR;PUBMED_ID=23785023;trait_ID=1270;trait=Scrotal circumference;breed=Tropical Composite;FlankMarkers=rs137613825;VTO_name=scrotum circumference;Map_Type=Genome;Model=Mendelian;Test_Base=Experiment-wise;Significance=Significant;P-value=<0.05;Variance=12.82;Additive_Effect=1.53
Chr.X	Animal QTLdb	Reproduction_Association	45180160	45180200	.	.	.	QTL_ID=75425;Name=Scrotal circumference;Abbrev=SCRCIR;PUBMED_ID=23785023;trait_ID=1270;trait=Scrotal circumference;breed=Tropical Composite;FlankMarkers=rs137845264;VTO_name=scrotum circumference;Map_Type=Genome;Model=Mendelian;Test_Base=Experiment-wise;Significance=Significant;P-value=<0.05;Variance=12.94;Additive_Effect=1.53
Chr.X	Animal QTLdb	Reproduction_Association	45200496	45200536	.	.	.	QTL_ID=75426;Name=Scrotal circumference;Abbrev=SCRCIR;PUBMED_ID=23785023;trait_ID=1270;trait=Scrotal circumference;breed=Tropical Composite;FlankMarkers=rs136397922;VTO_name=scrotum circumference;Map_Type=Genome;Model=Mendelian;Test_Base=Experiment-wise;Significance=Significant;P-value=<0.05;Variance=12.82;Additive_Effect=1.53
Chr.X	Animal QTLdb	Reproduction_Association	45299396	45299436	.	.	.	QTL_ID=75427;Name=Scrotal circumference;Abbrev=SCRCIR;PUBMED_ID=23785023;trait_ID=1270;trait=Scrotal circumference;breed=Tropical Composite;FlankMarkers=rs135164780;VTO_name=scrotum circumference;Map_Type=Genome;Model=Mendelian;Test_Base=Experiment-wise;Significance=Significant;P-value=<0.05;Variance=12.82;Additive_Effect=1.53
Chr.X	Animal QTLdb	Reproduction_Association	45313427	45313467	.	.	.	QTL_ID=75428;Name=Scrotal circumference;Abbrev=SCRCIR;PUBMED_ID=23785023;trait_ID=1270;trait=Scrotal circumference;breed=Tropical Composite;FlankMarkers=rs132782334;VTO_name=scrotum circumference;Map_Type=Genome;Model=Mendelian;Test_Base=Experiment-wise;Significance=Significant;P-value=<0.05;Variance=12.94;Additive_Effect=1.53
Chr.X	Animal QTLdb	Reproduction_Association	45366685	45366725	.	.	.	QTL_ID=75429;Name=Scrotal circumference;Abbrev=SCRCIR;PUBMED_ID=23785023;trait_ID=1270;trait=Scrotal circumference;breed=Tropical Composite;FlankMarkers=rs135363382;VTO_name=scrotum circumference;Map_Type=Genome;Model=Mendelian;Test_Base=Experiment-wise;Significance=Significant;P-value=<0.05;Variance=12.94;Additive_Effect=1.53
Chr.X	Animal QTLdb	Reproduction_Association	45388239	45388279	.	.	.	QTL_ID=75430;Name=Scrotal circumference;Abbrev=SCRCIR;PUBMED_ID=23785023;trait_ID=1270;trait=Scrotal circumference;breed=Tropical Composite;FlankMarkers=rs136027768;VTO_name=scrotum circumference;Map_Type=Genome;Model=Mendelian;Test_Base=Experiment-wise;Significance=Significant;P-value=<0.05;Variance=12.82;Additive_Effect=1.53
Chr.X	Animal QTLdb	Reproduction_Association	45389337	45389377	.	.	.	QTL_ID=75431;Name=Scrotal circumference;Abbrev=SCRCIR;PUBMED_ID=23785023;trait_ID=1270;trait=Scrotal circumference;breed=Tropical Composite;FlankMarkers=rs137010847;VTO_name=scrotum circumference;Map_Type=Genome;Model=Mendelian;Test_Base=Experiment-wise;Significance=Significant;P-value=<0.05;Variance=12.94;Additive_Effect=1.53
Chr.X	Animal QTLdb	Reproduction_Association	45425808	45425848	.	.	.	QTL_ID=75432;Name=Scrotal circumference;Abbrev=SCRCIR;PUBMED_ID=23785023;trait_ID=1270;trait=Scrotal circumference;breed=Tropical Composite;FlankMarkers=rs133045876;VTO_name=scrotum circumference;Map_Type=Genome;Model=Mendelian;Test_Base=Experiment-wise;Significance=Significant;P-value=<0.05;Variance=12.82;Additive_Effect=1.53
Chr.X	Animal QTLdb	Reproduction_Association	45427481	45427521	.	.	.	QTL_ID=75433;Name=Scrotal circumference;Abbrev=SCRCIR;PUBMED_ID=23785023;trait_ID=1270;trait=Scrotal circumference;breed=Tropical Composite;FlankMarkers=rs133830934;VTO_name=scrotum circumference;Map_Type=Genome;Model=Mendelian;Test_Base=Experiment-wise;Significance=Significant;P-value=<0.05;Variance=12.82;Additive_Effect=1.53
Chr.X	Animal QTLdb	Reproduction_Association	45429348	45429388	.	.	.	QTL_ID=75434;Name=Scrotal circumference;Abbrev=SCRCIR;PUBMED_ID=23785023;trait_ID=1270;trait=Scrotal circumference;breed=Tropical Composite;FlankMarkers=rs133999600;VTO_name=scrotum circumference;Map_Type=Genome;Model=Mendelian;Test_Base=Experiment-wise;Significance=Significant;P-value=<0.05;Variance=12.94;Additive_Effect=1.53
Chr.X	Animal QTLdb	Reproduction_Association	45579888	45579928	.	.	.	QTL_ID=75436;Name=Scrotal circumference;Abbrev=SCRCIR;PUBMED_ID=23785023;trait_ID=1270;trait=Scrotal circumference;breed=Tropical Composite;FlankMarkers=rs135724861;VTO_name=scrotum circumference;Map_Type=Genome;Model=Mendelian;Test_Base=Experiment-wise;Significance=Significant;P-value=<0.05;Variance=12.82;Additive_Effect=1.53
Chr.X	Animal QTLdb	Reproduction_Association	45601399	45601439	.	.	.	QTL_ID=75437;Name=Scrotal circumference;Abbrev=SCRCIR;PUBMED_ID=23785023;trait_ID=1270;trait=Scrotal circumference;breed=Tropical Composite;FlankMarkers=rs137229976;VTO_name=scrotum circumference;Map_Type=Genome;Model=Mendelian;Test_Base=Experiment-wise;Significance=Significant;P-value=<0.05;Variance=12.82;Additive_Effect=1.53
Chr.X	Animal QTLdb	Reproduction_Association	45602840	45602880	.	.	.	QTL_ID=75438;Name=Scrotal circumference;Abbrev=SCRCIR;PUBMED_ID=23785023;trait_ID=1270;trait=Scrotal circumference;breed=Tropical Composite;FlankMarkers=rs136290445;VTO_name=scrotum circumference;Map_Type=Genome;Model=Mendelian;Test_Base=Experiment-wise;Significance=Significant;P-value=<0.05;Variance=12.82;Additive_Effect=1.53
Chr.X	Animal QTLdb	Reproduction_Association	45622287	45622327	.	.	.	QTL_ID=75439;Name=Scrotal circumference;Abbrev=SCRCIR;PUBMED_ID=23785023;trait_ID=1270;trait=Scrotal circumference;breed=Tropical Composite;FlankMarkers=rs136399544;VTO_name=scrotum circumference;Map_Type=Genome;Model=Mendelian;Test_Base=Experiment-wise;Significance=Significant;P-value=<0.05;Variance=12.82;Additive_Effect=1.53
Chr.X	Animal QTLdb	Reproduction_Association	45634969	45635009	.	.	.	QTL_ID=75440;Name=Scrotal circumference;Abbrev=SCRCIR;PUBMED_ID=23785023;trait_ID=1270;trait=Scrotal circumference;breed=Tropical Composite;FlankMarkers=rs133094783;VTO_name=scrotum circumference;Map_Type=Genome;Model=Mendelian;Test_Base=Experiment-wise;Significance=Significant;P-value=<0.05;Variance=10.37;Additive_Effect=1.53
Chr.X	Animal QTLdb	Reproduction_Association	45684113	45684153	.	.	.	QTL_ID=75441;Name=Scrotal circumference;Abbrev=SCRCIR;PUBMED_ID=23785023;trait_ID=1270;trait=Scrotal circumference;breed=Tropical Composite;FlankMarkers=rs136546106;VTO_name=scrotum circumference;Map_Type=Genome;Model=Mendelian;Test_Base=Experiment-wise;Significance=Significant;P-value=<0.05;Variance=13.70;Additive_Effect=1.53
Chr.X	Animal QTLdb	Reproduction_Association	45792554	45792594	.	.	.	QTL_ID=75442;Name=Scrotal circumference;Abbrev=SCRCIR;PUBMED_ID=23785023;trait_ID=1270;trait=Scrotal circumference;breed=Tropical Composite;FlankMarkers=rs136713706;VTO_name=scrotum circumference;Map_Type=Genome;Model=Mendelian;Test_Base=Experiment-wise;Significance=Significant;P-value=<0.05;Variance=12.82;Additive_Effect=1.53
Chr.X	Animal QTLdb	Reproduction_Association	45814794	45814834	.	.	.	QTL_ID=75443;Name=Scrotal circumference;Abbrev=SCRCIR;PUBMED_ID=23785023;trait_ID=1270;trait=Scrotal circumference;breed=Tropical Composite;FlankMarkers=rs133614452;VTO_name=scrotum circumference;Map_Type=Genome;Model=Mendelian;Test_Base=Experiment-wise;Significance=Significant;P-value=<0.05;Variance=12.82;Additive_Effect=1.53
Chr.X	Animal QTLdb	Reproduction_Association	45825177	45825217	.	.	.	QTL_ID=75445;Name=Scrotal circumference;Abbrev=SCRCIR;PUBMED_ID=23785023;trait_ID=1270;trait=Scrotal circumference;breed=Tropical Composite;FlankMarkers=rs136415149;VTO_name=scrotum circumference;Map_Type=Genome;Model=Mendelian;Test_Base=Experiment-wise;Significance=Significant;P-value=<0.05;Variance=12.82;Additive_Effect=1.53
Chr.X	Animal QTLdb	Reproduction_Association	45881655	45881695	.	.	.	QTL_ID=75446;Name=Scrotal circumference;Abbrev=SCRCIR;PUBMED_ID=23785023;trait_ID=1270;trait=Scrotal circumference;breed=Tropical Composite;FlankMarkers=rs132995764;VTO_name=scrotum circumference;Map_Type=Genome;Model=Mendelian;Test_Base=Experiment-wise;Significance=Significant;P-value=<0.05;Variance=12.94;Additive_Effect=1.53
Chr.X	Animal QTLdb	Reproduction_Association	45914836	45914876	.	.	.	QTL_ID=75447;Name=Scrotal circumference;Abbrev=SCRCIR;PUBMED_ID=23785023;trait_ID=1270;trait=Scrotal circumference;breed=Tropical Composite;FlankMarkers=rs136563751;VTO_name=scrotum circumference;Map_Type=Genome;Model=Mendelian;Test_Base=Experiment-wise;Significance=Significant;P-value=<0.05;Variance=12.82;Additive_Effect=1.53
Chr.X	Animal QTLdb	Reproduction_Association	45941455	45941495	.	.	.	QTL_ID=75449;Name=Scrotal circumference;Abbrev=SCRCIR;PUBMED_ID=23785023;trait_ID=1270;trait=Scrotal circumference;breed=Tropical Composite;FlankMarkers=rs135242674;VTO_name=scrotum circumference;Map_Type=Genome;Model=Mendelian;Test_Base=Experiment-wise;Significance=Significant;P-value=<0.05;Variance=12.82;Additive_Effect=1.53
Chr.X	Animal QTLdb	Reproduction_Association	45981408	45981448	.	.	.	QTL_ID=75450;Name=Scrotal circumference;Abbrev=SCRCIR;PUBMED_ID=23785023;trait_ID=1270;trait=Scrotal circumference;breed=Tropical Composite;FlankMarkers=rs133856114;VTO_name=scrotum circumference;Map_Type=Genome;Model=Mendelian;Test_Base=Experiment-wise;Significance=Significant;P-value=<0.05;Variance=15.60;Additive_Effect=1.53
Chr.X	Animal QTLdb	Reproduction_Association	46035146	46035186	.	.	.	QTL_ID=75453;Name=Scrotal circumference;Abbrev=SCRCIR;PUBMED_ID=23785023;trait_ID=1270;trait=Scrotal circumference;breed=Tropical Composite;FlankMarkers=rs137679429;VTO_name=scrotum circumference;Map_Type=Genome;Model=Mendelian;Test_Base=Experiment-wise;Significance=Significant;P-value=<0.05;Variance=12.82;Additive_Effect=1.53
Chr.X	Animal QTLdb	Reproduction_Association	40093093	40093133	.	.	.	QTL_ID=75454;Name=Scrotal circumference;Abbrev=SCRCIR;PUBMED_ID=23785023;trait_ID=1270;trait=Scrotal circumference;breed=Tropical Composite;FlankMarkers=rs134433884;VTO_name=scrotum circumference;Map_Type=Genome;Model=Mendelian;Test_Base=Experiment-wise;Significance=Significant;P-value=<0.05;Variance=13.60;Additive_Effect=1.573
Chr.X	Animal QTLdb	Reproduction_Association	83905127	83905167	.	.	.	QTL_ID=75455;Name=Scrotal circumference;Abbrev=SCRCIR;PUBMED_ID=23785023;trait_ID=1270;trait=Scrotal circumference;breed=Tropical Composite;FlankMarkers=rs133723158;VTO_name=scrotum circumference;Map_Type=Genome;Model=Mendelian;Test_Base=Experiment-wise;Significance=Significant;P-value=<0.05;Variance=13.27;Additive_Effect=-1.355
Chr.X	Animal QTLdb	Reproduction_Association	99793251	99793291	.	.	.	QTL_ID=75456;Name=Scrotal circumference;Abbrev=SCRCIR;PUBMED_ID=23785023;trait_ID=1270;trait=Scrotal circumference;breed=Tropical Composite;FlankMarkers=rs136559395;VTO_name=scrotum circumference;Map_Type=Genome;Model=Mendelian;Test_Base=Experiment-wise;Significance=Significant;P-value=<0.05;Variance=8.88;Additive_Effect=1.365
Chr.X	Animal QTLdb	Reproduction_Association	65738895	65738935	.	.	.	QTL_ID=75457;Name=Scrotal circumference;Abbrev=SCRCIR;PUBMED_ID=23785023;trait_ID=1270;trait=Scrotal circumference;breed=Tropical Composite;FlankMarkers=rs134988639;VTO_name=scrotum circumference;Map_Type=Genome;Model=Mendelian;Test_Base=Experiment-wise;Significance=Significant;P-value=<0.05;Variance=26.02;Additive_Effect=1.824
Chr.X	Animal QTLdb	Reproduction_Association	43566728	43566768	.	.	.	QTL_ID=75459;Name=Scrotal circumference;Abbrev=SCRCIR;PUBMED_ID=23785023;trait_ID=1270;trait=Scrotal circumference;breed=Tropical Composite;FlankMarkers=rs135571163;VTO_name=scrotum circumference;Map_Type=Genome;Model=Mendelian;Test_Base=Experiment-wise;Significance=Significant;P-value=<0.05;Variance=12.42;Additive_Effect=1.543
Chr.X	Animal QTLdb	Reproduction_Association	104170356	104170396	.	.	.	QTL_ID=75460;Name=Scrotal circumference;Abbrev=SCRCIR;PUBMED_ID=23785023;trait_ID=1270;trait=Scrotal circumference;breed=Tropical Composite;FlankMarkers=rs133598169;VTO_name=scrotum circumference;Map_Type=Genome;Model=Mendelian;Test_Base=Experiment-wise;Significance=Significant;P-value=<0.05;Variance=12.57;Additive_Effect=1.438
Chr.X	Animal QTLdb	Reproduction_Association	59754082	59754122	.	.	.	QTL_ID=75461;Name=Scrotal circumference;Abbrev=SCRCIR;PUBMED_ID=23785023;trait_ID=1270;trait=Scrotal circumference;breed=Tropical Composite;FlankMarkers=rs134596545;VTO_name=scrotum circumference;Map_Type=Genome;Model=Mendelian;Test_Base=Experiment-wise;Significance=Significant;P-value=<0.05;Variance=13.63;Additive_Effect=1.775
Chr.X	Animal QTLdb	Reproduction_Association	59765698	59765738	.	.	.	QTL_ID=75462;Name=Scrotal circumference;Abbrev=SCRCIR;PUBMED_ID=23785023;trait_ID=1270;trait=Scrotal circumference;breed=Tropical Composite;FlankMarkers=rs133730591;VTO_name=scrotum circumference;Map_Type=Genome;Model=Mendelian;Test_Base=Experiment-wise;Significance=Significant;P-value=<0.05;Variance=13.63;Additive_Effect=1.775
Chr.X	Animal QTLdb	Reproduction_Association	59769571	59769611	.	.	.	QTL_ID=75463;Name=Scrotal circumference;Abbrev=SCRCIR;PUBMED_ID=23785023;trait_ID=1270;trait=Scrotal circumference;breed=Tropical Composite;FlankMarkers=rs136967562;VTO_name=scrotum circumference;Map_Type=Genome;Model=Mendelian;Test_Base=Experiment-wise;Significance=Significant;P-value=<0.05;Variance=12.59;Additive_Effect=1.775
Chr.X	Animal QTLdb	Reproduction_Association	59778192	59778232	.	.	.	QTL_ID=75464;Name=Scrotal circumference;Abbrev=SCRCIR;PUBMED_ID=23785023;trait_ID=1270;trait=Scrotal circumference;breed=Tropical Composite;FlankMarkers=rs136034507;VTO_name=scrotum circumference;Map_Type=Genome;Model=Mendelian;Test_Base=Experiment-wise;Significance=Significant;P-value=<0.05;Variance=13.63;Additive_Effect=1.775
Chr.X	Animal QTLdb	Reproduction_Association	93372137	93372177	.	.	.	QTL_ID=75465;Name=Scrotal circumference;Abbrev=SCRCIR;PUBMED_ID=23785023;trait_ID=1270;trait=Scrotal circumference;breed=Tropical Composite;FlankMarkers=rs136590114;VTO_name=scrotum circumference;Map_Type=Genome;Model=Mendelian;Test_Base=Experiment-wise;Significance=Significant;P-value=<0.05;Variance=15.20;Additive_Effect=-1.51
Chr.X	Animal QTLdb	Reproduction_Association	93388881	93388921	.	.	.	QTL_ID=75466;Name=Scrotal circumference;Abbrev=SCRCIR;PUBMED_ID=23785023;trait_ID=1270;trait=Scrotal circumference;breed=Tropical Composite;FlankMarkers=rs134496742;VTO_name=scrotum circumference;Map_Type=Genome;Model=Mendelian;Test_Base=Experiment-wise;Significance=Significant;P-value=<0.05;Variance=8.28;Additive_Effect=-1.51
Chr.X	Animal QTLdb	Reproduction_Association	62158494	62158534	.	.	.	QTL_ID=75467;Name=Scrotal circumference;Abbrev=SCRCIR;PUBMED_ID=23785023;trait_ID=1270;trait=Scrotal circumference;breed=Tropical Composite;FlankMarkers=rs134814287;VTO_name=scrotum circumference;Map_Type=Genome;Model=Mendelian;Test_Base=Experiment-wise;Significance=Significant;P-value=<0.05;Variance=9.54;Additive_Effect=-1.362
Chr.X	Animal QTLdb	Reproduction_Association	93791369	93791409	.	.	.	QTL_ID=75468;Name=Scrotal circumference;Abbrev=SCRCIR;PUBMED_ID=23785023;trait_ID=1270;trait=Scrotal circumference;breed=Tropical Composite;FlankMarkers=rs134210962;VTO_name=scrotum circumference;Map_Type=Genome;Model=Mendelian;Test_Base=Experiment-wise;Significance=Significant;P-value=<0.05;Variance=13.51;Additive_Effect=-1.351
Chr.X	Animal QTLdb	Reproduction_Association	93803084	93803124	.	.	.	QTL_ID=75469;Name=Scrotal circumference;Abbrev=SCRCIR;PUBMED_ID=23785023;trait_ID=1270;trait=Scrotal circumference;breed=Tropical Composite;FlankMarkers=rs134069915;VTO_name=scrotum circumference;Map_Type=Genome;Model=Mendelian;Test_Base=Experiment-wise;Significance=Significant;P-value=<0.05;Variance=8.60;Additive_Effect=-1.351
Chr.X	Animal QTLdb	Reproduction_Association	93859284	93859324	.	.	.	QTL_ID=75470;Name=Scrotal circumference;Abbrev=SCRCIR;PUBMED_ID=23785023;trait_ID=1270;trait=Scrotal circumference;breed=Tropical Composite;FlankMarkers=rs134906088;VTO_name=scrotum circumference;Map_Type=Genome;Model=Mendelian;Test_Base=Experiment-wise;Significance=Significant;P-value=<0.05;Variance=10.81;Additive_Effect=-1.351
Chr.X	Animal QTLdb	Reproduction_Association	93883592	93883632	.	.	.	QTL_ID=75472;Name=Scrotal circumference;Abbrev=SCRCIR;PUBMED_ID=23785023;trait_ID=1270;trait=Scrotal circumference;breed=Tropical Composite;FlankMarkers=rs136228334;VTO_name=scrotum circumference;Map_Type=Genome;Model=Mendelian;Test_Base=Experiment-wise;Significance=Significant;P-value=<0.05;Variance=7.09;Additive_Effect=-1.351
Chr.X	Animal QTLdb	Reproduction_Association	93887486	93887526	.	.	.	QTL_ID=75473;Name=Scrotal circumference;Abbrev=SCRCIR;PUBMED_ID=23785023;trait_ID=1270;trait=Scrotal circumference;breed=Tropical Composite;FlankMarkers=rs133513475;VTO_name=scrotum circumference;Map_Type=Genome;Model=Mendelian;Test_Base=Experiment-wise;Significance=Significant;P-value=<0.05;Variance=7.13;Additive_Effect=-1.351
Chr.X	Animal QTLdb	Reproduction_Association	93914953	93914993	.	.	.	QTL_ID=75474;Name=Scrotal circumference;Abbrev=SCRCIR;PUBMED_ID=23785023;trait_ID=1270;trait=Scrotal circumference;breed=Tropical Composite;FlankMarkers=rs135948280;VTO_name=scrotum circumference;Map_Type=Genome;Model=Mendelian;Test_Base=Experiment-wise;Significance=Significant;P-value=<0.05;Variance=10.81;Additive_Effect=-1.351
Chr.X	Animal QTLdb	Reproduction_Association	93931978	93932018	.	.	.	QTL_ID=75476;Name=Scrotal circumference;Abbrev=SCRCIR;PUBMED_ID=23785023;trait_ID=1270;trait=Scrotal circumference;breed=Tropical Composite;FlankMarkers=rs134478014;VTO_name=scrotum circumference;Map_Type=Genome;Model=Mendelian;Test_Base=Experiment-wise;Significance=Significant;P-value=<0.05;Variance=6.71;Additive_Effect=-1.351
Chr.X	Animal QTLdb	Reproduction_Association	93935121	93935161	.	.	.	QTL_ID=75477;Name=Scrotal circumference;Abbrev=SCRCIR;PUBMED_ID=23785023;trait_ID=1270;trait=Scrotal circumference;breed=Tropical Composite;FlankMarkers=rs133812797;VTO_name=scrotum circumference;Map_Type=Genome;Model=Mendelian;Test_Base=Experiment-wise;Significance=Significant;P-value=<0.05;Variance=10.63;Additive_Effect=-1.351
Chr.X	Animal QTLdb	Reproduction_Association	93942134	93942174	.	.	.	QTL_ID=75478;Name=Scrotal circumference;Abbrev=SCRCIR;PUBMED_ID=23785023;trait_ID=1270;trait=Scrotal circumference;breed=Tropical Composite;FlankMarkers=rs110518050;VTO_name=scrotum circumference;Map_Type=Genome;Model=Mendelian;Test_Base=Experiment-wise;Significance=Significant;P-value=<0.05;Variance=14.28;Additive_Effect=-1.351
Chr.X	Animal QTLdb	Reproduction_Association	93966265	93966305	.	.	.	QTL_ID=75480;Name=Scrotal circumference;Abbrev=SCRCIR;PUBMED_ID=23785023;trait_ID=1270;trait=Scrotal circumference;breed=Tropical Composite;FlankMarkers=rs132726502;VTO_name=scrotum circumference;Map_Type=Genome;Model=Mendelian;Test_Base=Experiment-wise;Significance=Significant;P-value=<0.05;Variance=10.65;Additive_Effect=-1.351
Chr.X	Animal QTLdb	Reproduction_Association	93969510	93969550	.	.	.	QTL_ID=75481;Name=Scrotal circumference;Abbrev=SCRCIR;PUBMED_ID=23785023;trait_ID=1270;trait=Scrotal circumference;breed=Tropical Composite;FlankMarkers=rs134218801;VTO_name=scrotum circumference;Map_Type=Genome;Model=Mendelian;Test_Base=Experiment-wise;Significance=Significant;P-value=<0.05;Variance=10.65;Additive_Effect=-1.351
Chr.X	Animal QTLdb	Reproduction_Association	93973380	93973420	.	.	.	QTL_ID=75482;Name=Scrotal circumference;Abbrev=SCRCIR;PUBMED_ID=23785023;trait_ID=1270;trait=Scrotal circumference;breed=Tropical Composite;FlankMarkers=rs133543791;VTO_name=scrotum circumference;Map_Type=Genome;Model=Mendelian;Test_Base=Experiment-wise;Significance=Significant;P-value=<0.05;Variance=10.65;Additive_Effect=-1.351
Chr.X	Animal QTLdb	Reproduction_Association	93988854	93988894	.	.	.	QTL_ID=75483;Name=Scrotal circumference;Abbrev=SCRCIR;PUBMED_ID=23785023;trait_ID=1270;trait=Scrotal circumference;breed=Tropical Composite;FlankMarkers=rs134810951;VTO_name=scrotum circumference;Map_Type=Genome;Model=Mendelian;Test_Base=Experiment-wise;Significance=Significant;P-value=<0.05;Variance=9.44;Additive_Effect=-1.351
Chr.X	Animal QTLdb	Reproduction_Association	93998129	93998169	.	.	.	QTL_ID=75485;Name=Scrotal circumference;Abbrev=SCRCIR;PUBMED_ID=23785023;trait_ID=1270;trait=Scrotal circumference;breed=Tropical Composite;FlankMarkers=rs133917905;VTO_name=scrotum circumference;Map_Type=Genome;Model=Mendelian;Test_Base=Experiment-wise;Significance=Significant;P-value=<0.05;Variance=7.84;Additive_Effect=-1.351
Chr.X	Animal QTLdb	Reproduction_Association	94008678	94008718	.	.	.	QTL_ID=75486;Name=Scrotal circumference;Abbrev=SCRCIR;PUBMED_ID=23785023;trait_ID=1270;trait=Scrotal circumference;breed=Tropical Composite;FlankMarkers=rs133098826;VTO_name=scrotum circumference;Map_Type=Genome;Model=Mendelian;Test_Base=Experiment-wise;Significance=Significant;P-value=<0.05;Variance=7.59;Additive_Effect=-1.351
Chr.X	Animal QTLdb	Reproduction_Association	94018227	94018267	.	.	.	QTL_ID=75487;Name=Scrotal circumference;Abbrev=SCRCIR;PUBMED_ID=23785023;trait_ID=1270;trait=Scrotal circumference;breed=Tropical Composite;FlankMarkers=rs135061321;VTO_name=scrotum circumference;Map_Type=Genome;Model=Mendelian;Test_Base=Experiment-wise;Significance=Significant;P-value=<0.05;Variance=8.08;Additive_Effect=-1.351
Chr.X	Animal QTLdb	Reproduction_Association	61224648	61224688	.	.	.	QTL_ID=75488;Name=Scrotal circumference;Abbrev=SCRCIR;PUBMED_ID=23785023;trait_ID=1270;trait=Scrotal circumference;breed=Tropical Composite;FlankMarkers=rs133565116;VTO_name=scrotum circumference;Map_Type=Genome;Model=Mendelian;Test_Base=Experiment-wise;Significance=Significant;P-value=<0.05;Variance=6.22;Additive_Effect=1.465
Chr.X	Animal QTLdb	Reproduction_Association	79960756	79960796	.	.	.	QTL_ID=75490;Name=Scrotal circumference;Abbrev=SCRCIR;PUBMED_ID=23785023;trait_ID=1270;trait=Scrotal circumference;breed=Tropical Composite;FlankMarkers=rs136983634;VTO_name=scrotum circumference;Map_Type=Genome;Model=Mendelian;Test_Base=Experiment-wise;Significance=Significant;P-value=<0.05;Variance=11.26;Additive_Effect=1.364
Chr.X	Animal QTLdb	Reproduction_Association	62231236	62231276	.	.	.	QTL_ID=75492;Name=Scrotal circumference;Abbrev=SCRCIR;PUBMED_ID=23785023;trait_ID=1270;trait=Scrotal circumference;breed=Tropical Composite;FlankMarkers=rs137648011;VTO_name=scrotum circumference;Map_Type=Genome;Model=Mendelian;Test_Base=Experiment-wise;Significance=Significant;P-value=<0.05;Variance=10.26;Additive_Effect=-1.433
Chr.X	Animal QTLdb	Reproduction_Association	62250975	62251015	.	.	.	QTL_ID=75493;Name=Scrotal circumference;Abbrev=SCRCIR;PUBMED_ID=23785023;trait_ID=1270;trait=Scrotal circumference;breed=Tropical Composite;FlankMarkers=rs133459181;VTO_name=scrotum circumference;Map_Type=Genome;Model=Mendelian;Test_Base=Experiment-wise;Significance=Significant;P-value=<0.05;Variance=14.02;Additive_Effect=-1.433
Chr.X	Animal QTLdb	Reproduction_Association	52751099	52751139	.	.	.	QTL_ID=75494;Name=Scrotal circumference;Abbrev=SCRCIR;PUBMED_ID=23785023;trait_ID=1270;trait=Scrotal circumference;breed=Tropical Composite;FlankMarkers=rs133658770;VTO_name=scrotum circumference;Map_Type=Genome;Model=Mendelian;Test_Base=Experiment-wise;Significance=Significant;P-value=<0.05;Variance=9.46;Additive_Effect=1.578
Chr.X	Animal QTLdb	Reproduction_Association	47546421	47546461	.	.	.	QTL_ID=75495;Name=Scrotal circumference;Abbrev=SCRCIR;PUBMED_ID=23785023;trait_ID=1270;trait=Scrotal circumference;breed=Tropical Composite;FlankMarkers=rs133013907;VTO_name=scrotum circumference;Map_Type=Genome;Model=Mendelian;Test_Base=Experiment-wise;Significance=Significant;P-value=<0.05;Variance=12.05;Additive_Effect=1.476
Chr.X	Animal QTLdb	Reproduction_Association	93485429	93485469	.	.	.	QTL_ID=75496;Name=Scrotal circumference;Abbrev=SCRCIR;PUBMED_ID=23785023;trait_ID=1270;trait=Scrotal circumference;breed=Tropical Composite;FlankMarkers=rs135093810;VTO_name=scrotum circumference;Map_Type=Genome;Model=Mendelian;Test_Base=Experiment-wise;Significance=Significant;P-value=<0.05;Variance=12.25;Additive_Effect=-1.485
Chr.X	Animal QTLdb	Reproduction_Association	66452885	66452925	.	.	.	QTL_ID=75497;Name=Scrotal circumference;Abbrev=SCRCIR;PUBMED_ID=23785023;trait_ID=1270;trait=Scrotal circumference;breed=Tropical Composite;FlankMarkers=rs134684432;VTO_name=scrotum circumference;Map_Type=Genome;Model=Mendelian;Test_Base=Experiment-wise;Significance=Significant;P-value=<0.05;Variance=22.11;Additive_Effect=1.982
Chr.X	Animal QTLdb	Reproduction_Association	49232542	49232582	.	.	.	QTL_ID=75500;Name=Scrotal circumference;Abbrev=SCRCIR;PUBMED_ID=23785023;trait_ID=1270;trait=Scrotal circumference;breed=Tropical Composite;FlankMarkers=rs137818242;VTO_name=scrotum circumference;Map_Type=Genome;Model=Mendelian;Test_Base=Experiment-wise;Significance=Significant;P-value=<0.05;Variance=16.48;Additive_Effect=1.454
Chr.X	Animal QTLdb	Reproduction_Association	106362454	106362494	.	.	.	QTL_ID=75503;Name=Scrotal circumference;Abbrev=SCRCIR;PUBMED_ID=23785023;trait_ID=1270;trait=Scrotal circumference;breed=Tropical Composite;FlankMarkers=rs137209870;VTO_name=scrotum circumference;Map_Type=Genome;Model=Mendelian;Test_Base=Experiment-wise;Significance=Significant;P-value=<0.05;Variance=10.38;Additive_Effect=1.418
Chr.X	Animal QTLdb	Reproduction_Association	102063762	102063802	.	.	.	QTL_ID=75504;Name=Scrotal circumference;Abbrev=SCRCIR;PUBMED_ID=23785023;trait_ID=1270;trait=Scrotal circumference;breed=Tropical Composite;FlankMarkers=rs133782519;VTO_name=scrotum circumference;Map_Type=Genome;Model=Mendelian;Test_Base=Experiment-wise;Significance=Significant;P-value=<0.05;Variance=27.61;Additive_Effect=1.886
Chr.X	Animal QTLdb	Reproduction_Association	53405140	53405180	.	.	.	QTL_ID=75505;Name=Scrotal circumference;Abbrev=SCRCIR;PUBMED_ID=23785023;trait_ID=1270;trait=Scrotal circumference;breed=Tropical Composite;FlankMarkers=rs135676838;VTO_name=scrotum circumference;Map_Type=Genome;Model=Mendelian;Test_Base=Experiment-wise;Significance=Significant;P-value=<0.05;Variance=12.13;Additive_Effect=1.332
Chr.X	Animal QTLdb	Reproduction_Association	106250299	106250339	.	.	.	QTL_ID=75506;Name=Scrotal circumference;Abbrev=SCRCIR;PUBMED_ID=23785023;trait_ID=1270;trait=Scrotal circumference;breed=Tropical Composite;FlankMarkers=rs134586887;VTO_name=scrotum circumference;Map_Type=Genome;Model=Mendelian;Test_Base=Experiment-wise;Significance=Significant;P-value=<0.05;Variance=14.39;Additive_Effect=1.419
Chr.X	Animal QTLdb	Reproduction_Association	52314711	52314751	.	.	.	QTL_ID=75508;Name=Scrotal circumference;Abbrev=SCRCIR;PUBMED_ID=23785023;trait_ID=1270;trait=Scrotal circumference;breed=Tropical Composite;FlankMarkers=rs136363425;VTO_name=scrotum circumference;Map_Type=Genome;Model=Mendelian;Test_Base=Experiment-wise;Significance=Significant;P-value=<0.05;Variance=17.02;Additive_Effect=1.757
Chr.X	Animal QTLdb	Reproduction_Association	71339990	71340030	.	.	.	QTL_ID=75516;Name=Scrotal circumference;Abbrev=SCRCIR;PUBMED_ID=23785023;trait_ID=1270;trait=Scrotal circumference;breed=Tropical Composite;FlankMarkers=rs135443548;VTO_name=scrotum circumference;Map_Type=Genome;Model=Mendelian;Test_Base=Experiment-wise;Significance=Significant;P-value=<0.05;Variance=18.22;Additive_Effect=-1.534
Chr.X	Animal QTLdb	Reproduction_Association	71406430	71406470	.	.	.	QTL_ID=75517;Name=Scrotal circumference;Abbrev=SCRCIR;PUBMED_ID=23785023;trait_ID=1270;trait=Scrotal circumference;breed=Tropical Composite;FlankMarkers=rs137102507;VTO_name=scrotum circumference;Map_Type=Genome;Model=Mendelian;Test_Base=Experiment-wise;Significance=Significant;P-value=<0.05;Variance=18.34;Additive_Effect=-1.534
Chr.X	Animal QTLdb	Reproduction_Association	71508805	71508845	.	.	.	QTL_ID=75518;Name=Scrotal circumference;Abbrev=SCRCIR;PUBMED_ID=23785023;trait_ID=1270;trait=Scrotal circumference;breed=Tropical Composite;FlankMarkers=rs136309560;VTO_name=scrotum circumference;Map_Type=Genome;Model=Mendelian;Test_Base=Experiment-wise;Significance=Significant;P-value=<0.05;Variance=14.20;Additive_Effect=-1.534
Chr.X	Animal QTLdb	Reproduction_Association	71541055	71541095	.	.	.	QTL_ID=75519;Name=Scrotal circumference;Abbrev=SCRCIR;PUBMED_ID=23785023;trait_ID=1270;trait=Scrotal circumference;breed=Tropical Composite;FlankMarkers=rs133685288;VTO_name=scrotum circumference;Map_Type=Genome;Model=Mendelian;Test_Base=Experiment-wise;Significance=Significant;P-value=<0.05;Variance=13.32;Additive_Effect=-1.534
Chr.X	Animal QTLdb	Reproduction_Association	70968485	70968525	.	.	.	QTL_ID=75520;Name=Scrotal circumference;Abbrev=SCRCIR;PUBMED_ID=23785023;trait_ID=1270;trait=Scrotal circumference;breed=Tropical Composite;FlankMarkers=rs136815185;VTO_name=scrotum circumference;Map_Type=Genome;Model=Mendelian;Test_Base=Experiment-wise;Significance=Significant;P-value=<0.05;Variance=14.16;Additive_Effect=-1.541
Chr.X	Animal QTLdb	Reproduction_Association	87053875	87053915	.	.	.	QTL_ID=75522;Name=Scrotal circumference;Abbrev=SCRCIR;PUBMED_ID=23785023;trait_ID=1270;trait=Scrotal circumference;breed=Tropical Composite;FlankMarkers=rs137306846;VTO_name=scrotum circumference;Map_Type=Genome;Model=Mendelian;Test_Base=Experiment-wise;Significance=Significant;P-value=<0.05;Variance=11.59;Additive_Effect=1.433
Chr.X	Animal QTLdb	Reproduction_Association	86342493	86342533	.	.	.	QTL_ID=75523;Name=Scrotal circumference;Abbrev=SCRCIR;PUBMED_ID=23785023;trait_ID=1270;trait=Scrotal circumference;breed=Tropical Composite;FlankMarkers=rs133622509;VTO_name=scrotum circumference;Map_Type=Genome;Model=Mendelian;Test_Base=Experiment-wise;Significance=Significant;P-value=<0.05;Variance=4.71;Additive_Effect=1.284
Chr.X	Animal QTLdb	Reproduction_Association	63531085	63531125	.	.	.	QTL_ID=75524;Name=Scrotal circumference;Abbrev=SCRCIR;PUBMED_ID=23785023;trait_ID=1270;trait=Scrotal circumference;breed=Tropical Composite;FlankMarkers=rs135606518;VTO_name=scrotum circumference;Map_Type=Genome;Model=Mendelian;Test_Base=Experiment-wise;Significance=Significant;P-value=<0.05;Variance=28.89;Additive_Effect=1.93
Chr.X	Animal QTLdb	Reproduction_Association	52943490	52943530	.	.	.	QTL_ID=75526;Name=Scrotal circumference;Abbrev=SCRCIR;PUBMED_ID=23785023;trait_ID=1270;trait=Scrotal circumference;breed=Tropical Composite;FlankMarkers=rs109596219;VTO_name=scrotum circumference;Map_Type=Genome;Model=Mendelian;Test_Base=Experiment-wise;Significance=Significant;P-value=<0.05;Variance=16.60;Additive_Effect=1.474
Chr.X	Animal QTLdb	Reproduction_Association	54515356	54515396	.	.	.	QTL_ID=75527;Name=Scrotal circumference;Abbrev=SCRCIR;PUBMED_ID=23785023;trait_ID=1270;trait=Scrotal circumference;breed=Tropical Composite;FlankMarkers=rs137547248;VTO_name=scrotum circumference;Map_Type=Genome;Model=Mendelian;Test_Base=Experiment-wise;Significance=Significant;P-value=<0.05;Variance=21.15;Additive_Effect=1.879
Chr.X	Animal QTLdb	Reproduction_Association	70942325	70942365	.	.	.	QTL_ID=75529;Name=Scrotal circumference;Abbrev=SCRCIR;PUBMED_ID=23785023;trait_ID=1270;trait=Scrotal circumference;breed=Tropical Composite;FlankMarkers=rs133195350;VTO_name=scrotum circumference;Map_Type=Genome;Model=Mendelian;Test_Base=Experiment-wise;Significance=Significant;P-value=<0.05;Variance=14.45;Additive_Effect=-1.536
Chr.X	Animal QTLdb	Reproduction_Association	99377103	99377143	.	.	.	QTL_ID=75531;Name=Scrotal circumference;Abbrev=SCRCIR;PUBMED_ID=23785023;trait_ID=1270;trait=Scrotal circumference;breed=Tropical Composite;FlankMarkers=rs135683391;VTO_name=scrotum circumference;Map_Type=Genome;Model=Mendelian;Test_Base=Experiment-wise;Significance=Significant;P-value=<0.05;Variance=10.11;Additive_Effect=1.349
Chr.X	Animal QTLdb	Reproduction_Association	67953144	67953184	.	.	.	QTL_ID=75532;Name=Scrotal circumference;Abbrev=SCRCIR;PUBMED_ID=23785023;trait_ID=1270;trait=Scrotal circumference;breed=Tropical Composite;FlankMarkers=rs133892296;VTO_name=scrotum circumference;Map_Type=Genome;Model=Mendelian;Test_Base=Experiment-wise;Significance=Significant;P-value=<0.05;Variance=12.87;Additive_Effect=-1.556
Chr.X	Animal QTLdb	Reproduction_Association	67657700	67657740	.	.	.	QTL_ID=75533;Name=Scrotal circumference;Abbrev=SCRCIR;PUBMED_ID=23785023;trait_ID=1270;trait=Scrotal circumference;breed=Tropical Composite;FlankMarkers=rs110503813;VTO_name=scrotum circumference;Map_Type=Genome;Model=Mendelian;Test_Base=Experiment-wise;Significance=Significant;P-value=<0.05;Variance=11.49;Additive_Effect=1.226
Chr.X	Animal QTLdb	Reproduction_Association	67689585	67689625	.	.	.	QTL_ID=75534;Name=Scrotal circumference;Abbrev=SCRCIR;PUBMED_ID=23785023;trait_ID=1270;trait=Scrotal circumference;breed=Tropical Composite;FlankMarkers=rs137140152;VTO_name=scrotum circumference;Map_Type=Genome;Model=Mendelian;Test_Base=Experiment-wise;Significance=Significant;P-value=<0.05;Variance=10.62;Additive_Effect=1.226
Chr.X	Animal QTLdb	Reproduction_Association	109492619	109492659	.	.	.	QTL_ID=75536;Name=Scrotal circumference;Abbrev=SCRCIR;PUBMED_ID=23785023;trait_ID=1270;trait=Scrotal circumference;breed=Tropical Composite;FlankMarkers=rs137188364;VTO_name=scrotum circumference;Map_Type=Genome;Model=Mendelian;Test_Base=Experiment-wise;Significance=Significant;P-value=<0.05;Variance=13.67;Additive_Effect=1.457
Chr.X	Animal QTLdb	Reproduction_Association	85674440	85674480	.	.	.	QTL_ID=75537;Name=Scrotal circumference;Abbrev=SCRCIR;PUBMED_ID=23785023;trait_ID=1270;trait=Scrotal circumference;breed=Tropical Composite;FlankMarkers=rs135573946;VTO_name=scrotum circumference;Map_Type=Genome;Model=Mendelian;Test_Base=Experiment-wise;Significance=Significant;P-value=<0.05;Variance=9.08;Additive_Effect=-1.567
Chr.X	Animal QTLdb	Reproduction_Association	85675554	85675594	.	.	.	QTL_ID=75538;Name=Scrotal circumference;Abbrev=SCRCIR;PUBMED_ID=23785023;trait_ID=1270;trait=Scrotal circumference;breed=Tropical Composite;FlankMarkers=rs133277545;VTO_name=scrotum circumference;Map_Type=Genome;Model=Mendelian;Test_Base=Experiment-wise;Significance=Significant;P-value=<0.05;Variance=9.14;Additive_Effect=-1.567
Chr.X	Animal QTLdb	Reproduction_Association	85676997	85677037	.	.	.	QTL_ID=75539;Name=Scrotal circumference;Abbrev=SCRCIR;PUBMED_ID=23785023;trait_ID=1270;trait=Scrotal circumference;breed=Tropical Composite;FlankMarkers=rs134558662;VTO_name=scrotum circumference;Map_Type=Genome;Model=Mendelian;Test_Base=Experiment-wise;Significance=Significant;P-value=<0.05;Variance=13.86;Additive_Effect=-1.567
Chr.X	Animal QTLdb	Reproduction_Association	85677876	85677916	.	.	.	QTL_ID=75540;Name=Scrotal circumference;Abbrev=SCRCIR;PUBMED_ID=23785023;trait_ID=1270;trait=Scrotal circumference;breed=Tropical Composite;FlankMarkers=rs137531112;VTO_name=scrotum circumference;Map_Type=Genome;Model=Mendelian;Test_Base=Experiment-wise;Significance=Significant;P-value=<0.05;Variance=13.86;Additive_Effect=-1.567
Chr.X	Animal QTLdb	Reproduction_Association	85682834	85682874	.	.	.	QTL_ID=75541;Name=Scrotal circumference;Abbrev=SCRCIR;PUBMED_ID=23785023;trait_ID=1270;trait=Scrotal circumference;breed=Tropical Composite;FlankMarkers=rs137408879;VTO_name=scrotum circumference;Map_Type=Genome;Model=Mendelian;Test_Base=Experiment-wise;Significance=Significant;P-value=<0.05;Variance=19.16;Additive_Effect=-1.567
Chr.X	Animal QTLdb	Reproduction_Association	55782672	55782712	.	.	.	QTL_ID=75542;Name=Scrotal circumference;Abbrev=SCRCIR;PUBMED_ID=23785023;trait_ID=1270;trait=Scrotal circumference;breed=Tropical Composite;FlankMarkers=rs137103480;VTO_name=scrotum circumference;Map_Type=Genome;Model=Mendelian;Test_Base=Experiment-wise;Significance=Significant;P-value=<0.05;Variance=11.71;Additive_Effect=1.736
Chr.X	Animal QTLdb	Reproduction_Association	55789154	55789194	.	.	.	QTL_ID=75543;Name=Scrotal circumference;Abbrev=SCRCIR;PUBMED_ID=23785023;trait_ID=1270;trait=Scrotal circumference;breed=Tropical Composite;FlankMarkers=rs133522061;VTO_name=scrotum circumference;Map_Type=Genome;Model=Mendelian;Test_Base=Experiment-wise;Significance=Significant;P-value=<0.05;Variance=17.16;Additive_Effect=1.736
Chr.X	Animal QTLdb	Reproduction_Association	104618950	104618990	.	.	.	QTL_ID=75544;Name=Scrotal circumference;Abbrev=SCRCIR;PUBMED_ID=23785023;trait_ID=1270;trait=Scrotal circumference;breed=Tropical Composite;FlankMarkers=rs137496664;VTO_name=scrotum circumference;Map_Type=Genome;Model=Mendelian;Test_Base=Experiment-wise;Significance=Significant;P-value=<0.05;Variance=12.24;Additive_Effect=1.431
Chr.X	Animal QTLdb	Reproduction_Association	41721962	41722002	.	.	.	QTL_ID=75545;Name=Scrotal circumference;Abbrev=SCRCIR;PUBMED_ID=23785023;trait_ID=1270;trait=Scrotal circumference;breed=Tropical Composite;FlankMarkers=rs134329947;VTO_name=scrotum circumference;Map_Type=Genome;Model=Mendelian;Test_Base=Experiment-wise;Significance=Significant;P-value=<0.05;Variance=11.63;Additive_Effect=1.45
Chr.X	Animal QTLdb	Reproduction_Association	71387481	71387521	.	.	.	QTL_ID=75547;Name=Scrotal circumference;Abbrev=SCRCIR;PUBMED_ID=23785023;trait_ID=1270;trait=Scrotal circumference;breed=Tropical Composite;FlankMarkers=rs136427166;VTO_name=scrotum circumference;Map_Type=Genome;Model=Mendelian;Test_Base=Experiment-wise;Significance=Significant;P-value=<0.05;Variance=13.09;Additive_Effect=1.3
Chr.X	Animal QTLdb	Reproduction_Association	81951051	81951091	.	.	.	QTL_ID=75549;Name=Scrotal circumference;Abbrev=SCRCIR;PUBMED_ID=23785023;trait_ID=1270;trait=Scrotal circumference;breed=Tropical Composite;FlankMarkers=rs137280185;VTO_name=scrotum circumference;Map_Type=Genome;Model=Mendelian;Test_Base=Experiment-wise;Significance=Significant;P-value=<0.05;Variance=12.68;Additive_Effect=1.335
Chr.X	Animal QTLdb	Reproduction_Association	66174412	66174452	.	.	.	QTL_ID=75550;Name=Scrotal circumference;Abbrev=SCRCIR;PUBMED_ID=23785023;trait_ID=1270;trait=Scrotal circumference;breed=Tropical Composite;FlankMarkers=rs135464595;VTO_name=scrotum circumference;Map_Type=Genome;Model=Mendelian;Test_Base=Experiment-wise;Significance=Significant;P-value=<0.05;Variance=15.22;Additive_Effect=-1.539
Chr.X	Animal QTLdb	Reproduction_Association	85991614	85991654	.	.	.	QTL_ID=75553;Name=Scrotal circumference;Abbrev=SCRCIR;PUBMED_ID=23785023;trait_ID=1270;trait=Scrotal circumference;breed=Tropical Composite;FlankMarkers=rs135828295;VTO_name=scrotum circumference;Map_Type=Genome;Model=Mendelian;Test_Base=Experiment-wise;Significance=Significant;P-value=<0.05;Variance=23.01;Additive_Effect=1.763
Chr.X	Animal QTLdb	Reproduction_Association	60760719	60760759	.	.	.	QTL_ID=75555;Name=Scrotal circumference;Abbrev=SCRCIR;PUBMED_ID=23785023;trait_ID=1270;trait=Scrotal circumference;breed=Tropical Composite;FlankMarkers=rs133103474;VTO_name=scrotum circumference;Map_Type=Genome;Model=Mendelian;Test_Base=Experiment-wise;Significance=Significant;P-value=<0.05;Variance=6.94;Additive_Effect=-1.368
Chr.X	Animal QTLdb	Reproduction_Association	60789385	60789425	.	.	.	QTL_ID=75556;Name=Scrotal circumference;Abbrev=SCRCIR;PUBMED_ID=23785023;trait_ID=1270;trait=Scrotal circumference;breed=Tropical Composite;FlankMarkers=rs136506915;VTO_name=scrotum circumference;Map_Type=Genome;Model=Mendelian;Test_Base=Experiment-wise;Significance=Significant;P-value=<0.05;Variance=10.06;Additive_Effect=-1.368
Chr.X	Animal QTLdb	Reproduction_Association	83980380	83980420	.	.	.	QTL_ID=75559;Name=Scrotal circumference;Abbrev=SCRCIR;PUBMED_ID=23785023;trait_ID=1270;trait=Scrotal circumference;breed=Tropical Composite;FlankMarkers=rs134244310;VTO_name=scrotum circumference;Map_Type=Genome;Model=Mendelian;Test_Base=Experiment-wise;Significance=Significant;P-value=<0.05;Variance=9.97;Additive_Effect=1.273
Chr.X	Animal QTLdb	Reproduction_Association	83991564	83991604	.	.	.	QTL_ID=75560;Name=Scrotal circumference;Abbrev=SCRCIR;PUBMED_ID=23785023;trait_ID=1270;trait=Scrotal circumference;breed=Tropical Composite;FlankMarkers=rs135840376;VTO_name=scrotum circumference;Map_Type=Genome;Model=Mendelian;Test_Base=Experiment-wise;Significance=Significant;P-value=<0.05;Variance=10.95;Additive_Effect=1.273
Chr.X	Animal QTLdb	Reproduction_Association	91841383	91841423	.	.	.	QTL_ID=75561;Name=Scrotal circumference;Abbrev=SCRCIR;PUBMED_ID=23785023;trait_ID=1270;trait=Scrotal circumference;breed=Tropical Composite;FlankMarkers=rs136918037;VTO_name=scrotum circumference;Map_Type=Genome;Model=Mendelian;Test_Base=Experiment-wise;Significance=Significant;P-value=<0.05;Variance=11.73;Additive_Effect=-1.528
Chr.X	Animal QTLdb	Reproduction_Association	53269057	53269097	.	.	.	QTL_ID=75563;Name=Scrotal circumference;Abbrev=SCRCIR;PUBMED_ID=23785023;trait_ID=1270;trait=Scrotal circumference;breed=Tropical Composite;FlankMarkers=rs134033506;VTO_name=scrotum circumference;Map_Type=Genome;Model=Mendelian;Test_Base=Experiment-wise;Significance=Significant;P-value=<0.05;Variance=12.23;Additive_Effect=1.531
Chr.X	Animal QTLdb	Reproduction_Association	109141656	109141696	.	.	.	QTL_ID=75565;Name=Scrotal circumference;Abbrev=SCRCIR;PUBMED_ID=23785023;trait_ID=1270;trait=Scrotal circumference;breed=Tropical Composite;FlankMarkers=rs109335409;VTO_name=scrotum circumference;Map_Type=Genome;Model=Mendelian;Test_Base=Experiment-wise;Significance=Significant;P-value=<0.05;Variance=15.07;Additive_Effect=1.459
Chr.X	Animal QTLdb	Reproduction_Association	109160785	109160825	.	.	.	QTL_ID=75566;Name=Scrotal circumference;Abbrev=SCRCIR;PUBMED_ID=23785023;trait_ID=1270;trait=Scrotal circumference;breed=Tropical Composite;FlankMarkers=rs135178548;VTO_name=scrotum circumference;Map_Type=Genome;Model=Mendelian;Test_Base=Experiment-wise;Significance=Significant;P-value=<0.05;Variance=13.20;Additive_Effect=1.459
Chr.X	Animal QTLdb	Reproduction_Association	91598126	91598166	.	.	.	QTL_ID=75568;Name=Scrotal circumference;Abbrev=SCRCIR;PUBMED_ID=23785023;trait_ID=1270;trait=Scrotal circumference;breed=Tropical Composite;FlankMarkers=rs134667304;VTO_name=scrotum circumference;Map_Type=Genome;Model=Mendelian;Test_Base=Experiment-wise;Significance=Significant;P-value=<0.05;Variance=22.40;Additive_Effect=1.798
Chr.X	Animal QTLdb	Reproduction_Association	41909353	41909393	.	.	.	QTL_ID=75572;Name=Scrotal circumference;Abbrev=SCRCIR;PUBMED_ID=23785023;trait_ID=1270;trait=Scrotal circumference;breed=Tropical Composite;FlankMarkers=rs134758412;VTO_name=scrotum circumference;Map_Type=Genome;Model=Mendelian;Test_Base=Experiment-wise;Significance=Significant;P-value=<0.05;Variance=16.53;Additive_Effect=1.729
Chr.X	Animal QTLdb	Reproduction_Association	60116867	60116907	.	.	.	QTL_ID=75573;Name=Scrotal circumference;Abbrev=SCRCIR;PUBMED_ID=23785023;trait_ID=1270;trait=Scrotal circumference;breed=Tropical Composite;FlankMarkers=rs137370933;VTO_name=scrotum circumference;Map_Type=Genome;Model=Mendelian;Test_Base=Experiment-wise;Significance=Significant;P-value=<0.05;Variance=10.21;Additive_Effect=1.392
Chr.X	Animal QTLdb	Reproduction_Association	60252141	60252181	.	.	.	QTL_ID=75574;Name=Scrotal circumference;Abbrev=SCRCIR;PUBMED_ID=23785023;trait_ID=1270;trait=Scrotal circumference;breed=Tropical Composite;FlankMarkers=rs137350757;VTO_name=scrotum circumference;Map_Type=Genome;Model=Mendelian;Test_Base=Experiment-wise;Significance=Significant;P-value=<0.05;Variance=9.72;Additive_Effect=1.392
Chr.X	Animal QTLdb	Reproduction_Association	67947606	67947646	.	.	.	QTL_ID=75575;Name=Scrotal circumference;Abbrev=SCRCIR;PUBMED_ID=23785023;trait_ID=1270;trait=Scrotal circumference;breed=Tropical Composite;FlankMarkers=rs133173104;VTO_name=scrotum circumference;Map_Type=Genome;Model=Mendelian;Test_Base=Experiment-wise;Significance=Significant;P-value=<0.05;Variance=21.49;Additive_Effect=2.053
Chr.X	Animal QTLdb	Reproduction_Association	52704282	52704322	.	.	.	QTL_ID=75576;Name=Scrotal circumference;Abbrev=SCRCIR;PUBMED_ID=23785023;trait_ID=1270;trait=Scrotal circumference;breed=Tropical Composite;FlankMarkers=rs135279652;VTO_name=scrotum circumference;Map_Type=Genome;Model=Mendelian;Test_Base=Experiment-wise;Significance=Significant;P-value=<0.05;Variance=12.27;Additive_Effect=1.561
Chr.X	Animal QTLdb	Reproduction_Association	59330529	59330569	.	.	.	QTL_ID=75577;Name=Scrotal circumference;Abbrev=SCRCIR;PUBMED_ID=23785023;trait_ID=1270;trait=Scrotal circumference;breed=Tropical Composite;FlankMarkers=rs135069257;VTO_name=scrotum circumference;Map_Type=Genome;Model=Mendelian;Test_Base=Experiment-wise;Significance=Significant;P-value=<0.05;Variance=10.51;Additive_Effect=1.696
Chr.X	Animal QTLdb	Reproduction_Association	71479700	71479740	.	.	.	QTL_ID=75578;Name=Scrotal circumference;Abbrev=SCRCIR;PUBMED_ID=23785023;trait_ID=1270;trait=Scrotal circumference;breed=Tropical Composite;FlankMarkers=rs133558295;VTO_name=scrotum circumference;Map_Type=Genome;Model=Mendelian;Test_Base=Experiment-wise;Significance=Significant;P-value=<0.05;Variance=16.69;Additive_Effect=-1.527
Chr.X	Animal QTLdb	Reproduction_Association	52469924	52469964	.	.	.	QTL_ID=75582;Name=Scrotal circumference;Abbrev=SCRCIR;PUBMED_ID=23785023;trait_ID=1270;trait=Scrotal circumference;breed=Tropical Composite;FlankMarkers=rs137642497;VTO_name=scrotum circumference;Map_Type=Genome;Model=Mendelian;Test_Base=Experiment-wise;Significance=Significant;P-value=<0.05;Variance=12.11;Additive_Effect=1.567
Chr.X	Animal QTLdb	Reproduction_Association	52473887	52473927	.	.	.	QTL_ID=75583;Name=Scrotal circumference;Abbrev=SCRCIR;PUBMED_ID=23785023;trait_ID=1270;trait=Scrotal circumference;breed=Tropical Composite;FlankMarkers=rs132777138;VTO_name=scrotum circumference;Map_Type=Genome;Model=Mendelian;Test_Base=Experiment-wise;Significance=Significant;P-value=<0.05;Variance=13.54;Additive_Effect=1.567
Chr.X	Animal QTLdb	Reproduction_Association	52563794	52563834	.	.	.	QTL_ID=75585;Name=Scrotal circumference;Abbrev=SCRCIR;PUBMED_ID=23785023;trait_ID=1270;trait=Scrotal circumference;breed=Tropical Composite;FlankMarkers=rs134305460;VTO_name=scrotum circumference;Map_Type=Genome;Model=Mendelian;Test_Base=Experiment-wise;Significance=Significant;P-value=<0.05;Variance=12.11;Additive_Effect=1.567
Chr.X	Animal QTLdb	Reproduction_Association	106476527	106476567	.	.	.	QTL_ID=75586;Name=Scrotal circumference;Abbrev=SCRCIR;PUBMED_ID=23785023;trait_ID=1270;trait=Scrotal circumference;breed=Tropical Composite;FlankMarkers=rs134738396;VTO_name=scrotum circumference;Map_Type=Genome;Model=Mendelian;Test_Base=Experiment-wise;Significance=Significant;P-value=<0.05;Variance=14.50;Additive_Effect=1.41
Chr.X	Animal QTLdb	Reproduction_Association	81946189	81946229	.	.	.	QTL_ID=75587;Name=Scrotal circumference;Abbrev=SCRCIR;PUBMED_ID=23785023;trait_ID=1270;trait=Scrotal circumference;breed=Tropical Composite;FlankMarkers=rs137678659;VTO_name=scrotum circumference;Map_Type=Genome;Model=Mendelian;Test_Base=Experiment-wise;Significance=Significant;P-value=<0.05;Variance=10.17;Additive_Effect=1.327
Chr.X	Animal QTLdb	Reproduction_Association	104495771	104495811	.	.	.	QTL_ID=75588;Name=Scrotal circumference;Abbrev=SCRCIR;PUBMED_ID=23785023;trait_ID=1270;trait=Scrotal circumference;breed=Tropical Composite;FlankMarkers=rs134833839;VTO_name=scrotum circumference;Map_Type=Genome;Model=Mendelian;Test_Base=Experiment-wise;Significance=Significant;P-value=<0.05;Variance=15.10;Additive_Effect=1.453
Chr.X	Animal QTLdb	Reproduction_Association	60767057	60767097	.	.	.	QTL_ID=75589;Name=Scrotal circumference;Abbrev=SCRCIR;PUBMED_ID=23785023;trait_ID=1270;trait=Scrotal circumference;breed=Tropical Composite;FlankMarkers=rs135574063;VTO_name=scrotum circumference;Map_Type=Genome;Model=Mendelian;Test_Base=Experiment-wise;Significance=Significant;P-value=<0.05;Variance=10.78;Additive_Effect=1.723
Chr.X	Animal QTLdb	Reproduction_Association	105286489	105286529	.	.	.	QTL_ID=75594;Name=Scrotal circumference;Abbrev=SCRCIR;PUBMED_ID=23785023;trait_ID=1270;trait=Scrotal circumference;breed=Tropical Composite;FlankMarkers=rs135037120;VTO_name=scrotum circumference;Map_Type=Genome;Model=Mendelian;Test_Base=Experiment-wise;Significance=Significant;P-value=<0.05;Variance=15.72;Additive_Effect=1.418
Chr.X	Animal QTLdb	Reproduction_Association	105291383	105291423	.	.	.	QTL_ID=75595;Name=Scrotal circumference;Abbrev=SCRCIR;PUBMED_ID=23785023;trait_ID=1270;trait=Scrotal circumference;breed=Tropical Composite;FlankMarkers=rs136630548;VTO_name=scrotum circumference;Map_Type=Genome;Model=Mendelian;Test_Base=Experiment-wise;Significance=Significant;P-value=<0.05;Variance=15.26;Additive_Effect=1.418
Chr.X	Animal QTLdb	Reproduction_Association	105298040	105298080	.	.	.	QTL_ID=75596;Name=Scrotal circumference;Abbrev=SCRCIR;PUBMED_ID=23785023;trait_ID=1270;trait=Scrotal circumference;breed=Tropical Composite;FlankMarkers=rs133272044;VTO_name=scrotum circumference;Map_Type=Genome;Model=Mendelian;Test_Base=Experiment-wise;Significance=Significant;P-value=<0.05;Variance=11.12;Additive_Effect=1.418
Chr.X	Animal QTLdb	Reproduction_Association	47461778	47461818	.	.	.	QTL_ID=75597;Name=Scrotal circumference;Abbrev=SCRCIR;PUBMED_ID=23785023;trait_ID=1270;trait=Scrotal circumference;breed=Tropical Composite;FlankMarkers=rs137708797;VTO_name=scrotum circumference;Map_Type=Genome;Model=Mendelian;Test_Base=Experiment-wise;Significance=Significant;P-value=<0.05;Variance=12.61;Additive_Effect=1.584
Chr.X	Animal QTLdb	Reproduction_Association	86686239	86686279	.	.	.	QTL_ID=75598;Name=Scrotal circumference;Abbrev=SCRCIR;PUBMED_ID=23785023;trait_ID=1270;trait=Scrotal circumference;breed=Tropical Composite;FlankMarkers=rs134458124;VTO_name=scrotum circumference;Map_Type=Genome;Model=Mendelian;Test_Base=Experiment-wise;Significance=Significant;P-value=<0.05;Variance=21.92;Additive_Effect=1.755
Chr.X	Animal QTLdb	Reproduction_Association	86692659	86692699	.	.	.	QTL_ID=75599;Name=Scrotal circumference;Abbrev=SCRCIR;PUBMED_ID=23785023;trait_ID=1270;trait=Scrotal circumference;breed=Tropical Composite;FlankMarkers=rs137251330;VTO_name=scrotum circumference;Map_Type=Genome;Model=Mendelian;Test_Base=Experiment-wise;Significance=Significant;P-value=<0.05;Variance=17.44;Additive_Effect=1.755
Chr.X	Animal QTLdb	Reproduction_Association	86708145	86708185	.	.	.	QTL_ID=75600;Name=Scrotal circumference;Abbrev=SCRCIR;PUBMED_ID=23785023;trait_ID=1270;trait=Scrotal circumference;breed=Tropical Composite;FlankMarkers=rs136911290;VTO_name=scrotum circumference;Map_Type=Genome;Model=Mendelian;Test_Base=Experiment-wise;Significance=Significant;P-value=<0.05;Variance=17.44;Additive_Effect=1.755
Chr.X	Animal QTLdb	Reproduction_Association	65174296	65174336	.	.	.	QTL_ID=75602;Name=Scrotal circumference;Abbrev=SCRCIR;PUBMED_ID=23785023;trait_ID=1270;trait=Scrotal circumference;breed=Tropical Composite;FlankMarkers=rs134594131;VTO_name=scrotum circumference;Map_Type=Genome;Model=Mendelian;Test_Base=Experiment-wise;Significance=Significant;P-value=<0.05;Variance=12.61;Additive_Effect=-1.543
Chr.X	Animal QTLdb	Reproduction_Association	65177211	65177251	.	.	.	QTL_ID=75603;Name=Scrotal circumference;Abbrev=SCRCIR;PUBMED_ID=23785023;trait_ID=1270;trait=Scrotal circumference;breed=Tropical Composite;FlankMarkers=rs41600847;VTO_name=scrotum circumference;Map_Type=Genome;Model=Mendelian;Test_Base=Experiment-wise;Significance=Significant;P-value=<0.05;Variance=12.61;Additive_Effect=-1.543
Chr.X	Animal QTLdb	Reproduction_Association	40382693	40382733	.	.	.	QTL_ID=75604;Name=Scrotal circumference;Abbrev=SCRCIR;PUBMED_ID=23785023;trait_ID=1270;trait=Scrotal circumference;breed=Tropical Composite;FlankMarkers=rs110173133;VTO_name=scrotum circumference;Map_Type=Genome;Model=Mendelian;Test_Base=Experiment-wise;Significance=Significant;P-value=<0.05;Variance=16.02;Additive_Effect=1.519
Chr.X	Animal QTLdb	Reproduction_Association	68691325	68691365	.	.	.	QTL_ID=75607;Name=Scrotal circumference;Abbrev=SCRCIR;PUBMED_ID=23785023;trait_ID=1270;trait=Scrotal circumference;breed=Tropical Composite;FlankMarkers=rs136547810;VTO_name=scrotum circumference;Map_Type=Genome;Model=Mendelian;Test_Base=Experiment-wise;Significance=Significant;P-value=<0.05;Variance=25.58;Additive_Effect=1.989
Chr.X	Animal QTLdb	Reproduction_Association	83661479	83661519	.	.	.	QTL_ID=75609;Name=Scrotal circumference;Abbrev=SCRCIR;PUBMED_ID=23785023;trait_ID=1270;trait=Scrotal circumference;breed=Tropical Composite;FlankMarkers=rs136997712;VTO_name=scrotum circumference;Map_Type=Genome;Model=Mendelian;Test_Base=Experiment-wise;Significance=Significant;P-value=<0.05;Variance=26.35;Additive_Effect=1.863
Chr.X	Animal QTLdb	Reproduction_Association	62180483	62180523	.	.	.	QTL_ID=75610;Name=Scrotal circumference;Abbrev=SCRCIR;PUBMED_ID=23785023;trait_ID=1270;trait=Scrotal circumference;breed=Tropical Composite;FlankMarkers=rs109736687;VTO_name=scrotum circumference;Map_Type=Genome;Model=Mendelian;Test_Base=Experiment-wise;Significance=Significant;P-value=<0.05;Variance=9.37;Additive_Effect=-1.367
Chr.X	Animal QTLdb	Reproduction_Association	66476899	66476939	.	.	.	QTL_ID=75611;Name=Scrotal circumference;Abbrev=SCRCIR;PUBMED_ID=23785023;trait_ID=1270;trait=Scrotal circumference;breed=Tropical Composite;FlankMarkers=rs135118851;VTO_name=scrotum circumference;Map_Type=Genome;Model=Mendelian;Test_Base=Experiment-wise;Significance=Significant;P-value=<0.05;Variance=22.25;Additive_Effect=1.932
Chr.X	Animal QTLdb	Reproduction_Association	106444007	106444047	.	.	.	QTL_ID=75612;Name=Scrotal circumference;Abbrev=SCRCIR;PUBMED_ID=23785023;trait_ID=1270;trait=Scrotal circumference;breed=Tropical Composite;FlankMarkers=rs134747645;VTO_name=scrotum circumference;Map_Type=Genome;Model=Mendelian;Test_Base=Experiment-wise;Significance=Significant;P-value=<0.05;Variance=11.40;Additive_Effect=1.403
Chr.X	Animal QTLdb	Reproduction_Association	106448320	106448360	.	.	.	QTL_ID=75613;Name=Scrotal circumference;Abbrev=SCRCIR;PUBMED_ID=23785023;trait_ID=1270;trait=Scrotal circumference;breed=Tropical Composite;FlankMarkers=rs133680555;VTO_name=scrotum circumference;Map_Type=Genome;Model=Mendelian;Test_Base=Experiment-wise;Significance=Significant;P-value=<0.05;Variance=10.34;Additive_Effect=1.403
Chr.X	Animal QTLdb	Reproduction_Association	40114634	40114674	.	.	.	QTL_ID=75615;Name=Scrotal circumference;Abbrev=SCRCIR;PUBMED_ID=23785023;trait_ID=1270;trait=Scrotal circumference;breed=Tropical Composite;FlankMarkers=rs137364000;VTO_name=scrotum circumference;Map_Type=Genome;Model=Mendelian;Test_Base=Experiment-wise;Significance=Significant;P-value=<0.05;Variance=12.52;Additive_Effect=1.544
Chr.X	Animal QTLdb	Reproduction_Association	113567541	113567581	.	.	.	QTL_ID=75619;Name=Scrotal circumference;Abbrev=SCRCIR;PUBMED_ID=23785023;trait_ID=1270;trait=Scrotal circumference;breed=Tropical Composite;FlankMarkers=rs134482866;VTO_name=scrotum circumference;Map_Type=Genome;Model=Mendelian;Test_Base=Experiment-wise;Significance=Significant;P-value=<0.05;Variance=8.56;Additive_Effect=1.277
Chr.X	Animal QTLdb	Reproduction_Association	65314003	65314043	.	.	.	QTL_ID=75620;Name=Scrotal circumference;Abbrev=SCRCIR;PUBMED_ID=23785023;trait_ID=1270;trait=Scrotal circumference;breed=Tropical Composite;FlankMarkers=rs135658975;VTO_name=scrotum circumference;Map_Type=Genome;Model=Mendelian;Test_Base=Experiment-wise;Significance=Significant;P-value=<0.05;Variance=11.93;Additive_Effect=-1.531
Chr.X	Animal QTLdb	Reproduction_Association	66608515	66608555	.	.	.	QTL_ID=75626;Name=Scrotal circumference;Abbrev=SCRCIR;PUBMED_ID=23785023;trait_ID=1270;trait=Scrotal circumference;breed=Tropical Composite;FlankMarkers=rs134731674;VTO_name=scrotum circumference;Map_Type=Genome;Model=Mendelian;Test_Base=Experiment-wise;Significance=Significant;P-value=<0.05;Variance=10.13;Additive_Effect=-1.156
Chr.X	Animal QTLdb	Reproduction_Association	106141441	106141481	.	.	.	QTL_ID=75627;Name=Scrotal circumference;Abbrev=SCRCIR;PUBMED_ID=23785023;trait_ID=1270;trait=Scrotal circumference;breed=Tropical Composite;FlankMarkers=rs137309785;VTO_name=scrotum circumference;Map_Type=Genome;Model=Mendelian;Test_Base=Experiment-wise;Significance=Significant;P-value=<0.05;Variance=12.45;Additive_Effect=1.393
Chr.X	Animal QTLdb	Reproduction_Association	59161264	59161304	.	.	.	QTL_ID=75628;Name=Scrotal circumference;Abbrev=SCRCIR;PUBMED_ID=23785023;trait_ID=1270;trait=Scrotal circumference;breed=Tropical Composite;FlankMarkers=rs136962868;VTO_name=scrotum circumference;Map_Type=Genome;Model=Mendelian;Test_Base=Experiment-wise;Significance=Significant;P-value=<0.05;Variance=16.92;Additive_Effect=1.649
Chr.X	Animal QTLdb	Reproduction_Association	64616280	64616320	.	.	.	QTL_ID=75629;Name=Scrotal circumference;Abbrev=SCRCIR;PUBMED_ID=23785023;trait_ID=1270;trait=Scrotal circumference;breed=Tropical Composite;FlankMarkers=rs137352215;VTO_name=scrotum circumference;Map_Type=Genome;Model=Mendelian;Test_Base=Experiment-wise;Significance=Significant;P-value=<0.05;Variance=11.54;Additive_Effect=1.247
Chr.X	Animal QTLdb	Reproduction_Association	84714277	84714317	.	.	.	QTL_ID=75631;Name=Scrotal circumference;Abbrev=SCRCIR;PUBMED_ID=23785023;trait_ID=1270;trait=Scrotal circumference;breed=Tropical Composite;FlankMarkers=rs136728366;VTO_name=scrotum circumference;Map_Type=Genome;Model=Mendelian;Test_Base=Experiment-wise;Significance=Significant;P-value=<0.05;Variance=10.22;Additive_Effect=-1.17
Chr.X	Animal QTLdb	Reproduction_Association	109066361	109066401	.	.	.	QTL_ID=75632;Name=Scrotal circumference;Abbrev=SCRCIR;PUBMED_ID=23785023;trait_ID=1270;trait=Scrotal circumference;breed=Tropical Composite;FlankMarkers=rs135794940;VTO_name=scrotum circumference;Map_Type=Genome;Model=Mendelian;Test_Base=Experiment-wise;Significance=Significant;P-value=<0.05;Variance=13.17;Additive_Effect=1.436
Chr.X	Animal QTLdb	Reproduction_Association	43339918	43339958	.	.	.	QTL_ID=75635;Name=Scrotal circumference;Abbrev=SCRCIR;PUBMED_ID=23785023;trait_ID=1270;trait=Scrotal circumference;breed=Tropical Composite;FlankMarkers=rs133486656;VTO_name=scrotum circumference;Map_Type=Genome;Model=Mendelian;Test_Base=Experiment-wise;Significance=Significant;P-value=<0.05;Variance=17.82;Additive_Effect=1.531
Chr.X	Animal QTLdb	Reproduction_Association	43345031	43345071	.	.	.	QTL_ID=75636;Name=Scrotal circumference;Abbrev=SCRCIR;PUBMED_ID=23785023;trait_ID=1270;trait=Scrotal circumference;breed=Tropical Composite;FlankMarkers=rs137310874;VTO_name=scrotum circumference;Map_Type=Genome;Model=Mendelian;Test_Base=Experiment-wise;Significance=Significant;P-value=<0.05;Variance=12.96;Additive_Effect=1.531
Chr.X	Animal QTLdb	Reproduction_Association	43390904	43390944	.	.	.	QTL_ID=75637;Name=Scrotal circumference;Abbrev=SCRCIR;PUBMED_ID=23785023;trait_ID=1270;trait=Scrotal circumference;breed=Tropical Composite;FlankMarkers=rs134313057;VTO_name=scrotum circumference;Map_Type=Genome;Model=Mendelian;Test_Base=Experiment-wise;Significance=Significant;P-value=<0.05;Variance=12.96;Additive_Effect=1.531
Chr.X	Animal QTLdb	Reproduction_Association	43417869	43417909	.	.	.	QTL_ID=75638;Name=Scrotal circumference;Abbrev=SCRCIR;PUBMED_ID=23785023;trait_ID=1270;trait=Scrotal circumference;breed=Tropical Composite;FlankMarkers=rs133044919;VTO_name=scrotum circumference;Map_Type=Genome;Model=Mendelian;Test_Base=Experiment-wise;Significance=Significant;P-value=<0.05;Variance=12.23;Additive_Effect=1.531
Chr.X	Animal QTLdb	Reproduction_Association	43561273	43561313	.	.	.	QTL_ID=75639;Name=Scrotal circumference;Abbrev=SCRCIR;PUBMED_ID=23785023;trait_ID=1270;trait=Scrotal circumference;breed=Tropical Composite;FlankMarkers=rs132772619;VTO_name=scrotum circumference;Map_Type=Genome;Model=Mendelian;Test_Base=Experiment-wise;Significance=Significant;P-value=<0.05;Variance=12.96;Additive_Effect=1.531
Chr.X	Animal QTLdb	Reproduction_Association	43596889	43596929	.	.	.	QTL_ID=75640;Name=Scrotal circumference;Abbrev=SCRCIR;PUBMED_ID=23785023;trait_ID=1270;trait=Scrotal circumference;breed=Tropical Composite;FlankMarkers=rs135409573;VTO_name=scrotum circumference;Map_Type=Genome;Model=Mendelian;Test_Base=Experiment-wise;Significance=Significant;P-value=<0.05;Variance=12.96;Additive_Effect=1.531
Chr.X	Animal QTLdb	Reproduction_Association	43649480	43649520	.	.	.	QTL_ID=75641;Name=Scrotal circumference;Abbrev=SCRCIR;PUBMED_ID=23785023;trait_ID=1270;trait=Scrotal circumference;breed=Tropical Composite;FlankMarkers=rs137170543;VTO_name=scrotum circumference;Map_Type=Genome;Model=Mendelian;Test_Base=Experiment-wise;Significance=Significant;P-value=<0.05;Variance=12.23;Additive_Effect=1.531
Chr.X	Animal QTLdb	Reproduction_Association	43654664	43654704	.	.	.	QTL_ID=75642;Name=Scrotal circumference;Abbrev=SCRCIR;PUBMED_ID=23785023;trait_ID=1270;trait=Scrotal circumference;breed=Tropical Composite;FlankMarkers=rs136320762;VTO_name=scrotum circumference;Map_Type=Genome;Model=Mendelian;Test_Base=Experiment-wise;Significance=Significant;P-value=<0.05;Variance=12.23;Additive_Effect=1.531
Chr.X	Animal QTLdb	Reproduction_Association	43659535	43659575	.	.	.	QTL_ID=75643;Name=Scrotal circumference;Abbrev=SCRCIR;PUBMED_ID=23785023;trait_ID=1270;trait=Scrotal circumference;breed=Tropical Composite;FlankMarkers=rs134616967;VTO_name=scrotum circumference;Map_Type=Genome;Model=Mendelian;Test_Base=Experiment-wise;Significance=Significant;P-value=<0.05;Variance=12.68;Additive_Effect=1.531
Chr.X	Animal QTLdb	Reproduction_Association	43718088	43718128	.	.	.	QTL_ID=75644;Name=Scrotal circumference;Abbrev=SCRCIR;PUBMED_ID=23785023;trait_ID=1270;trait=Scrotal circumference;breed=Tropical Composite;FlankMarkers=rs133842738;VTO_name=scrotum circumference;Map_Type=Genome;Model=Mendelian;Test_Base=Experiment-wise;Significance=Significant;P-value=<0.05;Variance=12.96;Additive_Effect=1.531
Chr.X	Animal QTLdb	Reproduction_Association	43783903	43783943	.	.	.	QTL_ID=75646;Name=Scrotal circumference;Abbrev=SCRCIR;PUBMED_ID=23785023;trait_ID=1270;trait=Scrotal circumference;breed=Tropical Composite;FlankMarkers=rs134655947;VTO_name=scrotum circumference;Map_Type=Genome;Model=Mendelian;Test_Base=Experiment-wise;Significance=Significant;P-value=<0.05;Variance=9.69;Additive_Effect=1.531
Chr.X	Animal QTLdb	Reproduction_Association	43823117	43823157	.	.	.	QTL_ID=75647;Name=Scrotal circumference;Abbrev=SCRCIR;PUBMED_ID=23785023;trait_ID=1270;trait=Scrotal circumference;breed=Tropical Composite;FlankMarkers=rs136190892;VTO_name=scrotum circumference;Map_Type=Genome;Model=Mendelian;Test_Base=Experiment-wise;Significance=Significant;P-value=<0.05;Variance=12.96;Additive_Effect=1.531
Chr.X	Animal QTLdb	Reproduction_Association	43828596	43828636	.	.	.	QTL_ID=75648;Name=Scrotal circumference;Abbrev=SCRCIR;PUBMED_ID=23785023;trait_ID=1270;trait=Scrotal circumference;breed=Tropical Composite;FlankMarkers=rs134210191;VTO_name=scrotum circumference;Map_Type=Genome;Model=Mendelian;Test_Base=Experiment-wise;Significance=Significant;P-value=<0.05;Variance=12.23;Additive_Effect=1.531
Chr.X	Animal QTLdb	Reproduction_Association	43856821	43856861	.	.	.	QTL_ID=75649;Name=Scrotal circumference;Abbrev=SCRCIR;PUBMED_ID=23785023;trait_ID=1270;trait=Scrotal circumference;breed=Tropical Composite;FlankMarkers=rs134004421;VTO_name=scrotum circumference;Map_Type=Genome;Model=Mendelian;Test_Base=Experiment-wise;Significance=Significant;P-value=<0.05;Variance=12.96;Additive_Effect=1.531
Chr.X	Animal QTLdb	Reproduction_Association	43869803	43869843	.	.	.	QTL_ID=75650;Name=Scrotal circumference;Abbrev=SCRCIR;PUBMED_ID=23785023;trait_ID=1270;trait=Scrotal circumference;breed=Tropical Composite;FlankMarkers=rs135478140;VTO_name=scrotum circumference;Map_Type=Genome;Model=Mendelian;Test_Base=Experiment-wise;Significance=Significant;P-value=<0.05;Variance=12.96;Additive_Effect=1.531
Chr.X	Animal QTLdb	Reproduction_Association	43947504	43947544	.	.	.	QTL_ID=75651;Name=Scrotal circumference;Abbrev=SCRCIR;PUBMED_ID=23785023;trait_ID=1270;trait=Scrotal circumference;breed=Tropical Composite;FlankMarkers=rs136284916;VTO_name=scrotum circumference;Map_Type=Genome;Model=Mendelian;Test_Base=Experiment-wise;Significance=Significant;P-value=<0.05;Variance=12.96;Additive_Effect=1.531
Chr.X	Animal QTLdb	Reproduction_Association	43949882	43949922	.	.	.	QTL_ID=75652;Name=Scrotal circumference;Abbrev=SCRCIR;PUBMED_ID=23785023;trait_ID=1270;trait=Scrotal circumference;breed=Tropical Composite;FlankMarkers=rs136991056;VTO_name=scrotum circumference;Map_Type=Genome;Model=Mendelian;Test_Base=Experiment-wise;Significance=Significant;P-value=<0.05;Variance=12.96;Additive_Effect=1.531
Chr.X	Animal QTLdb	Reproduction_Association	43961513	43961553	.	.	.	QTL_ID=75653;Name=Scrotal circumference;Abbrev=SCRCIR;PUBMED_ID=23785023;trait_ID=1270;trait=Scrotal circumference;breed=Tropical Composite;FlankMarkers=rs135197579;VTO_name=scrotum circumference;Map_Type=Genome;Model=Mendelian;Test_Base=Experiment-wise;Significance=Significant;P-value=<0.05;Variance=12.23;Additive_Effect=1.531
Chr.X	Animal QTLdb	Reproduction_Association	44006793	44006833	.	.	.	QTL_ID=75654;Name=Scrotal circumference;Abbrev=SCRCIR;PUBMED_ID=23785023;trait_ID=1270;trait=Scrotal circumference;breed=Tropical Composite;FlankMarkers=rs137145547;VTO_name=scrotum circumference;Map_Type=Genome;Model=Mendelian;Test_Base=Experiment-wise;Significance=Significant;P-value=<0.05;Variance=12.23;Additive_Effect=1.531
Chr.X	Animal QTLdb	Reproduction_Association	44033543	44033583	.	.	.	QTL_ID=75655;Name=Scrotal circumference;Abbrev=SCRCIR;PUBMED_ID=23785023;trait_ID=1270;trait=Scrotal circumference;breed=Tropical Composite;FlankMarkers=rs133577843;VTO_name=scrotum circumference;Map_Type=Genome;Model=Mendelian;Test_Base=Experiment-wise;Significance=Significant;P-value=<0.05;Variance=12.96;Additive_Effect=1.531
Chr.X	Animal QTLdb	Reproduction_Association	44060810	44060850	.	.	.	QTL_ID=75657;Name=Scrotal circumference;Abbrev=SCRCIR;PUBMED_ID=23785023;trait_ID=1270;trait=Scrotal circumference;breed=Tropical Composite;FlankMarkers=rs137458746;VTO_name=scrotum circumference;Map_Type=Genome;Model=Mendelian;Test_Base=Experiment-wise;Significance=Significant;P-value=<0.05;Variance=9.69;Additive_Effect=1.531
Chr.X	Animal QTLdb	Reproduction_Association	44097479	44097519	.	.	.	QTL_ID=75659;Name=Scrotal circumference;Abbrev=SCRCIR;PUBMED_ID=23785023;trait_ID=1270;trait=Scrotal circumference;breed=Tropical Composite;FlankMarkers=rs136559562;VTO_name=scrotum circumference;Map_Type=Genome;Model=Mendelian;Test_Base=Experiment-wise;Significance=Significant;P-value=<0.05;Variance=12.96;Additive_Effect=1.531
Chr.X	Animal QTLdb	Reproduction_Association	44108555	44108595	.	.	.	QTL_ID=75660;Name=Scrotal circumference;Abbrev=SCRCIR;PUBMED_ID=23785023;trait_ID=1270;trait=Scrotal circumference;breed=Tropical Composite;FlankMarkers=rs136305198;VTO_name=scrotum circumference;Map_Type=Genome;Model=Mendelian;Test_Base=Experiment-wise;Significance=Significant;P-value=<0.05;Variance=12.23;Additive_Effect=1.531
Chr.X	Animal QTLdb	Reproduction_Association	44113704	44113744	.	.	.	QTL_ID=75661;Name=Scrotal circumference;Abbrev=SCRCIR;PUBMED_ID=23785023;trait_ID=1270;trait=Scrotal circumference;breed=Tropical Composite;FlankMarkers=rs133345594;VTO_name=scrotum circumference;Map_Type=Genome;Model=Mendelian;Test_Base=Experiment-wise;Significance=Significant;P-value=<0.05;Variance=12.23;Additive_Effect=1.531
Chr.X	Animal QTLdb	Reproduction_Association	44115193	44115233	.	.	.	QTL_ID=75662;Name=Scrotal circumference;Abbrev=SCRCIR;PUBMED_ID=23785023;trait_ID=1270;trait=Scrotal circumference;breed=Tropical Composite;FlankMarkers=rs134611639;VTO_name=scrotum circumference;Map_Type=Genome;Model=Mendelian;Test_Base=Experiment-wise;Significance=Significant;P-value=<0.05;Variance=12.23;Additive_Effect=1.531
Chr.X	Animal QTLdb	Reproduction_Association	44136411	44136451	.	.	.	QTL_ID=75663;Name=Scrotal circumference;Abbrev=SCRCIR;PUBMED_ID=23785023;trait_ID=1270;trait=Scrotal circumference;breed=Tropical Composite;FlankMarkers=rs135631926;VTO_name=scrotum circumference;Map_Type=Genome;Model=Mendelian;Test_Base=Experiment-wise;Significance=Significant;P-value=<0.05;Variance=12.96;Additive_Effect=1.531
Chr.X	Animal QTLdb	Reproduction_Association	44144534	44144574	.	.	.	QTL_ID=75664;Name=Scrotal circumference;Abbrev=SCRCIR;PUBMED_ID=23785023;trait_ID=1270;trait=Scrotal circumference;breed=Tropical Composite;FlankMarkers=rs135956621;VTO_name=scrotum circumference;Map_Type=Genome;Model=Mendelian;Test_Base=Experiment-wise;Significance=Significant;P-value=<0.05;Variance=12.96;Additive_Effect=1.531
Chr.X	Animal QTLdb	Reproduction_Association	44187902	44187942	.	.	.	QTL_ID=75665;Name=Scrotal circumference;Abbrev=SCRCIR;PUBMED_ID=23785023;trait_ID=1270;trait=Scrotal circumference;breed=Tropical Composite;FlankMarkers=rs133166944;VTO_name=scrotum circumference;Map_Type=Genome;Model=Mendelian;Test_Base=Experiment-wise;Significance=Significant;P-value=<0.05;Variance=12.23;Additive_Effect=1.531
Chr.X	Animal QTLdb	Reproduction_Association	44260581	44260621	.	.	.	QTL_ID=75668;Name=Scrotal circumference;Abbrev=SCRCIR;PUBMED_ID=23785023;trait_ID=1270;trait=Scrotal circumference;breed=Tropical Composite;FlankMarkers=rs136092776;VTO_name=scrotum circumference;Map_Type=Genome;Model=Mendelian;Test_Base=Experiment-wise;Significance=Significant;P-value=<0.05;Variance=12.23;Additive_Effect=1.531
Chr.X	Animal QTLdb	Reproduction_Association	44300608	44300648	.	.	.	QTL_ID=75669;Name=Scrotal circumference;Abbrev=SCRCIR;PUBMED_ID=23785023;trait_ID=1270;trait=Scrotal circumference;breed=Tropical Composite;FlankMarkers=rs132694299;VTO_name=scrotum circumference;Map_Type=Genome;Model=Mendelian;Test_Base=Experiment-wise;Significance=Significant;P-value=<0.05;Variance=12.96;Additive_Effect=1.531
Chr.X	Animal QTLdb	Reproduction_Association	44304357	44304397	.	.	.	QTL_ID=75670;Name=Scrotal circumference;Abbrev=SCRCIR;PUBMED_ID=23785023;trait_ID=1270;trait=Scrotal circumference;breed=Tropical Composite;FlankMarkers=rs134270356;VTO_name=scrotum circumference;Map_Type=Genome;Model=Mendelian;Test_Base=Experiment-wise;Significance=Significant;P-value=<0.05;Variance=12.23;Additive_Effect=1.531
Chr.X	Animal QTLdb	Reproduction_Association	90727133	90727173	.	.	.	QTL_ID=75674;Name=Scrotal circumference;Abbrev=SCRCIR;PUBMED_ID=23785023;trait_ID=1270;trait=Scrotal circumference;breed=Tropical Composite;FlankMarkers=rs137290304;VTO_name=scrotum circumference;Map_Type=Genome;Model=Mendelian;Test_Base=Experiment-wise;Significance=Significant;P-value=<0.05;Variance=10.74;Additive_Effect=-1.362
Chr.X	Animal QTLdb	Reproduction_Association	90733963	90734003	.	.	.	QTL_ID=75676;Name=Scrotal circumference;Abbrev=SCRCIR;PUBMED_ID=23785023;trait_ID=1270;trait=Scrotal circumference;breed=Tropical Composite;FlankMarkers=rs134537628;VTO_name=scrotum circumference;Map_Type=Genome;Model=Mendelian;Test_Base=Experiment-wise;Significance=Significant;P-value=<0.05;Variance=10.74;Additive_Effect=-1.362
Chr.X	Animal QTLdb	Reproduction_Association	59904599	59904639	.	.	.	QTL_ID=75682;Name=Scrotal circumference;Abbrev=SCRCIR;PUBMED_ID=23785023;trait_ID=1270;trait=Scrotal circumference;breed=Tropical Composite;FlankMarkers=rs136496503;VTO_name=scrotum circumference;Map_Type=Genome;Model=Mendelian;Test_Base=Experiment-wise;Significance=Significant;P-value=<0.05;Variance=9.18;Additive_Effect=1.72
Chr.X	Animal QTLdb	Reproduction_Association	40083053	40083093	.	.	.	QTL_ID=75683;Name=Scrotal circumference;Abbrev=SCRCIR;PUBMED_ID=23785023;trait_ID=1270;trait=Scrotal circumference;breed=Tropical Composite;FlankMarkers=rs136900743;VTO_name=scrotum circumference;Map_Type=Genome;Model=Mendelian;Test_Base=Experiment-wise;Significance=Significant;P-value=<0.05;Variance=12.83;Additive_Effect=1.528
Chr.X	Animal QTLdb	Reproduction_Association	91143068	91143108	.	.	.	QTL_ID=75684;Name=Scrotal circumference;Abbrev=SCRCIR;PUBMED_ID=23785023;trait_ID=1270;trait=Scrotal circumference;breed=Tropical Composite;FlankMarkers=rs133226556;VTO_name=scrotum circumference;Map_Type=Genome;Model=Mendelian;Test_Base=Experiment-wise;Significance=Significant;P-value=<0.05;Variance=11.60;Additive_Effect=-1.37
Chr.X	Animal QTLdb	Reproduction_Association	40128434	40128474	.	.	.	QTL_ID=75685;Name=Scrotal circumference;Abbrev=SCRCIR;PUBMED_ID=23785023;trait_ID=1270;trait=Scrotal circumference;breed=Tropical Composite;FlankMarkers=rs133154216;VTO_name=scrotum circumference;Map_Type=Genome;Model=Mendelian;Test_Base=Experiment-wise;Significance=Significant;P-value=<0.05;Variance=14.95;Additive_Effect=1.486
Chr.X	Animal QTLdb	Reproduction_Association	104587870	104587910	.	.	.	QTL_ID=75686;Name=Scrotal circumference;Abbrev=SCRCIR;PUBMED_ID=23785023;trait_ID=1270;trait=Scrotal circumference;breed=Tropical Composite;FlankMarkers=rs134256480;VTO_name=scrotum circumference;Map_Type=Genome;Model=Mendelian;Test_Base=Experiment-wise;Significance=Significant;P-value=<0.05;Variance=6.83;Additive_Effect=1.304
Chr.X	Animal QTLdb	Reproduction_Association	65439295	65439335	.	.	.	QTL_ID=75687;Name=Scrotal circumference;Abbrev=SCRCIR;PUBMED_ID=23785023;trait_ID=1270;trait=Scrotal circumference;breed=Tropical Composite;FlankMarkers=rs133278873;VTO_name=scrotum circumference;Map_Type=Genome;Model=Mendelian;Test_Base=Experiment-wise;Significance=Significant;P-value=<0.05;Variance=12.75;Additive_Effect=-1.535
Chr.X	Animal QTLdb	Reproduction_Association	65537848	65537888	.	.	.	QTL_ID=75688;Name=Scrotal circumference;Abbrev=SCRCIR;PUBMED_ID=23785023;trait_ID=1270;trait=Scrotal circumference;breed=Tropical Composite;FlankMarkers=rs133097760;VTO_name=scrotum circumference;Map_Type=Genome;Model=Mendelian;Test_Base=Experiment-wise;Significance=Significant;P-value=<0.05;Variance=15.59;Additive_Effect=-1.535
Chr.X	Animal QTLdb	Reproduction_Association	91675400	91675440	.	.	.	QTL_ID=75689;Name=Scrotal circumference;Abbrev=SCRCIR;PUBMED_ID=23785023;trait_ID=1270;trait=Scrotal circumference;breed=Tropical Composite;FlankMarkers=rs133203519;VTO_name=scrotum circumference;Map_Type=Genome;Model=Mendelian;Test_Base=Experiment-wise;Significance=Significant;P-value=<0.05;Variance=13.10;Additive_Effect=-1.374
Chr.X	Animal QTLdb	Reproduction_Association	105788726	105788766	.	.	.	QTL_ID=75690;Name=Scrotal circumference;Abbrev=SCRCIR;PUBMED_ID=23785023;trait_ID=1270;trait=Scrotal circumference;breed=Tropical Composite;FlankMarkers=rs134098533;VTO_name=scrotum circumference;Map_Type=Genome;Model=Mendelian;Test_Base=Experiment-wise;Significance=Significant;P-value=<0.05;Variance=13.10;Additive_Effect=1.35
Chr.X	Animal QTLdb	Reproduction_Association	105799379	105799419	.	.	.	QTL_ID=75691;Name=Scrotal circumference;Abbrev=SCRCIR;PUBMED_ID=23785023;trait_ID=1270;trait=Scrotal circumference;breed=Tropical Composite;FlankMarkers=rs137675315;VTO_name=scrotum circumference;Map_Type=Genome;Model=Mendelian;Test_Base=Experiment-wise;Significance=Significant;P-value=<0.05;Variance=11.60;Additive_Effect=1.35
Chr.X	Animal QTLdb	Reproduction_Association	61939774	61939814	.	.	.	QTL_ID=75696;Name=Scrotal circumference;Abbrev=SCRCIR;PUBMED_ID=23785023;trait_ID=1270;trait=Scrotal circumference;breed=Tropical Composite;FlankMarkers=rs137006218;VTO_name=scrotum circumference;Map_Type=Genome;Model=Mendelian;Test_Base=Experiment-wise;Significance=Significant;P-value=<0.05;Variance=9.95;Additive_Effect=-1.363
Chr.X	Animal QTLdb	Reproduction_Association	61839951	61839991	.	.	.	QTL_ID=75697;Name=Scrotal circumference;Abbrev=SCRCIR;PUBMED_ID=23785023;trait_ID=1270;trait=Scrotal circumference;breed=Tropical Composite;FlankMarkers=rs136003909;VTO_name=scrotum circumference;Map_Type=Genome;Model=Mendelian;Test_Base=Experiment-wise;Significance=Significant;P-value=<0.05;Variance=4.13;Additive_Effect=-1.355
Chr.X	Animal QTLdb	Reproduction_Association	61855731	61855771	.	.	.	QTL_ID=75698;Name=Scrotal circumference;Abbrev=SCRCIR;PUBMED_ID=23785023;trait_ID=1270;trait=Scrotal circumference;breed=Tropical Composite;FlankMarkers=rs136029130;VTO_name=scrotum circumference;Map_Type=Genome;Model=Mendelian;Test_Base=Experiment-wise;Significance=Significant;P-value=<0.05;Variance=5.23;Additive_Effect=-1.355
Chr.X	Animal QTLdb	Reproduction_Association	61872649	61872689	.	.	.	QTL_ID=75699;Name=Scrotal circumference;Abbrev=SCRCIR;PUBMED_ID=23785023;trait_ID=1270;trait=Scrotal circumference;breed=Tropical Composite;FlankMarkers=rs137164404;VTO_name=scrotum circumference;Map_Type=Genome;Model=Mendelian;Test_Base=Experiment-wise;Significance=Significant;P-value=<0.05;Variance=14.02;Additive_Effect=-1.355
Chr.X	Animal QTLdb	Reproduction_Association	62023521	62023561	.	.	.	QTL_ID=75700;Name=Scrotal circumference;Abbrev=SCRCIR;PUBMED_ID=23785023;trait_ID=1270;trait=Scrotal circumference;breed=Tropical Composite;FlankMarkers=rs135238506;VTO_name=scrotum circumference;Map_Type=Genome;Model=Mendelian;Test_Base=Experiment-wise;Significance=Significant;P-value=<0.05;Variance=9.44;Additive_Effect=-1.355
Chr.X	Animal QTLdb	Reproduction_Association	62026054	62026094	.	.	.	QTL_ID=75701;Name=Scrotal circumference;Abbrev=SCRCIR;PUBMED_ID=23785023;trait_ID=1270;trait=Scrotal circumference;breed=Tropical Composite;FlankMarkers=rs137735081;VTO_name=scrotum circumference;Map_Type=Genome;Model=Mendelian;Test_Base=Experiment-wise;Significance=Significant;P-value=<0.05;Variance=7.75;Additive_Effect=-1.355
Chr.X	Animal QTLdb	Reproduction_Association	100221935	100221975	.	.	.	QTL_ID=75702;Name=Scrotal circumference;Abbrev=SCRCIR;PUBMED_ID=23785023;trait_ID=1270;trait=Scrotal circumference;breed=Tropical Composite;FlankMarkers=rs134415623;VTO_name=scrotum circumference;Map_Type=Genome;Model=Mendelian;Test_Base=Experiment-wise;Significance=Significant;P-value=<0.05;Variance=17.34;Additive_Effect=1.712
Chr.X	Animal QTLdb	Reproduction_Association	93264995	93265035	.	.	.	QTL_ID=75703;Name=Scrotal circumference;Abbrev=SCRCIR;PUBMED_ID=23785023;trait_ID=1270;trait=Scrotal circumference;breed=Tropical Composite;FlankMarkers=rs133813109;VTO_name=scrotum circumference;Map_Type=Genome;Model=Mendelian;Test_Base=Experiment-wise;Significance=Significant;P-value=<0.05;Variance=14.10;Additive_Effect=-1.365
Chr.X	Animal QTLdb	Reproduction_Association	60131914	60131954	.	.	.	QTL_ID=75706;Name=Scrotal circumference;Abbrev=SCRCIR;PUBMED_ID=23785023;trait_ID=1270;trait=Scrotal circumference;breed=Tropical Composite;FlankMarkers=rs135207151;VTO_name=scrotum circumference;Map_Type=Genome;Model=Mendelian;Test_Base=Experiment-wise;Significance=Significant;P-value=<0.05;Variance=13.86;Additive_Effect=1.365
Chr.X	Animal QTLdb	Reproduction_Association	62047551	62047591	.	.	.	QTL_ID=75708;Name=Scrotal circumference;Abbrev=SCRCIR;PUBMED_ID=23785023;trait_ID=1270;trait=Scrotal circumference;breed=Tropical Composite;FlankMarkers=rs136223439;VTO_name=scrotum circumference;Map_Type=Genome;Model=Mendelian;Test_Base=Experiment-wise;Significance=Significant;P-value=<0.05;Variance=9.48;Additive_Effect=-1.358
Chr.X	Animal QTLdb	Reproduction_Association	62052701	62052741	.	.	.	QTL_ID=75709;Name=Scrotal circumference;Abbrev=SCRCIR;PUBMED_ID=23785023;trait_ID=1270;trait=Scrotal circumference;breed=Tropical Composite;FlankMarkers=rs135110355;VTO_name=scrotum circumference;Map_Type=Genome;Model=Mendelian;Test_Base=Experiment-wise;Significance=Significant;P-value=<0.05;Variance=7.80;Additive_Effect=-1.358
Chr.X	Animal QTLdb	Reproduction_Association	81760172	81760212	.	.	.	QTL_ID=75712;Name=Scrotal circumference;Abbrev=SCRCIR;PUBMED_ID=23785023;trait_ID=1270;trait=Scrotal circumference;breed=Tropical Composite;FlankMarkers=rs135791803;VTO_name=scrotum circumference;Map_Type=Genome;Model=Mendelian;Test_Base=Experiment-wise;Significance=Significant;P-value=<0.05;Variance=12.27;Additive_Effect=1.282
Chr.X	Animal QTLdb	Reproduction_Association	81768636	81768676	.	.	.	QTL_ID=75713;Name=Scrotal circumference;Abbrev=SCRCIR;PUBMED_ID=23785023;trait_ID=1270;trait=Scrotal circumference;breed=Tropical Composite;FlankMarkers=rs110504574;VTO_name=scrotum circumference;Map_Type=Genome;Model=Mendelian;Test_Base=Experiment-wise;Significance=Significant;P-value=<0.05;Variance=9.06;Additive_Effect=1.282
Chr.X	Animal QTLdb	Reproduction_Association	81784043	81784083	.	.	.	QTL_ID=75714;Name=Scrotal circumference;Abbrev=SCRCIR;PUBMED_ID=23785023;trait_ID=1270;trait=Scrotal circumference;breed=Tropical Composite;FlankMarkers=rs136929687;VTO_name=scrotum circumference;Map_Type=Genome;Model=Mendelian;Test_Base=Experiment-wise;Significance=Significant;P-value=<0.05;Variance=8.50;Additive_Effect=1.282
Chr.X	Animal QTLdb	Reproduction_Association	62268416	62268456	.	.	.	QTL_ID=75717;Name=Scrotal circumference;Abbrev=SCRCIR;PUBMED_ID=23785023;trait_ID=1270;trait=Scrotal circumference;breed=Tropical Composite;FlankMarkers=rs132659580;VTO_name=scrotum circumference;Map_Type=Genome;Model=Mendelian;Test_Base=Experiment-wise;Significance=Significant;P-value=<0.05;Variance=19.95;Additive_Effect=1.936
Chr.X	Animal QTLdb	Reproduction_Association	94107305	94107345	.	.	.	QTL_ID=75718;Name=Scrotal circumference;Abbrev=SCRCIR;PUBMED_ID=23785023;trait_ID=1270;trait=Scrotal circumference;breed=Tropical Composite;FlankMarkers=rs137531143;VTO_name=scrotum circumference;Map_Type=Genome;Model=Mendelian;Test_Base=Experiment-wise;Significance=Significant;P-value=<0.05;Variance=14.65;Additive_Effect=1.584
Chr.X	Animal QTLdb	Reproduction_Association	67199413	67199453	.	.	.	QTL_ID=75726;Name=Scrotal circumference;Abbrev=SCRCIR;PUBMED_ID=23785023;trait_ID=1270;trait=Scrotal circumference;breed=Tropical Composite;FlankMarkers=rs137664187;VTO_name=scrotum circumference;Map_Type=Genome;Model=Mendelian;Test_Base=Experiment-wise;Significance=Significant;P-value=<0.05;Variance=12.80;Additive_Effect=-1.515
Chr.X	Animal QTLdb	Reproduction_Association	48304763	48304803	.	.	.	QTL_ID=75727;Name=Scrotal circumference;Abbrev=SCRCIR;PUBMED_ID=23785023;trait_ID=1270;trait=Scrotal circumference;breed=Tropical Composite;FlankMarkers=rs136674714;VTO_name=scrotum circumference;Map_Type=Genome;Model=Mendelian;Test_Base=Experiment-wise;Significance=Significant;P-value=<0.05;Variance=16.70;Additive_Effect=1.638
Chr.X	Animal QTLdb	Reproduction_Association	42121869	42121909	.	.	.	QTL_ID=75728;Name=Scrotal circumference;Abbrev=SCRCIR;PUBMED_ID=23785023;trait_ID=1270;trait=Scrotal circumference;breed=Tropical Composite;FlankMarkers=rs132698803;VTO_name=scrotum circumference;Map_Type=Genome;Model=Mendelian;Test_Base=Experiment-wise;Significance=Significant;P-value=<0.05;Variance=19.16;Additive_Effect=1.769
Chr.X	Animal QTLdb	Reproduction_Association	42123430	42123470	.	.	.	QTL_ID=75729;Name=Scrotal circumference;Abbrev=SCRCIR;PUBMED_ID=23785023;trait_ID=1270;trait=Scrotal circumference;breed=Tropical Composite;FlankMarkers=rs134406176;VTO_name=scrotum circumference;Map_Type=Genome;Model=Mendelian;Test_Base=Experiment-wise;Significance=Significant;P-value=<0.05;Variance=17.30;Additive_Effect=1.769
Chr.X	Animal QTLdb	Reproduction_Association	42387577	42387617	.	.	.	QTL_ID=75730;Name=Scrotal circumference;Abbrev=SCRCIR;PUBMED_ID=23785023;trait_ID=1270;trait=Scrotal circumference;breed=Tropical Composite;FlankMarkers=rs135543754;VTO_name=scrotum circumference;Map_Type=Genome;Model=Mendelian;Test_Base=Experiment-wise;Significance=Significant;P-value=<0.05;Variance=17.30;Additive_Effect=1.769
Chr.X	Animal QTLdb	Reproduction_Association	42390683	42390723	.	.	.	QTL_ID=75731;Name=Scrotal circumference;Abbrev=SCRCIR;PUBMED_ID=23785023;trait_ID=1270;trait=Scrotal circumference;breed=Tropical Composite;FlankMarkers=rs134457596;VTO_name=scrotum circumference;Map_Type=Genome;Model=Mendelian;Test_Base=Experiment-wise;Significance=Significant;P-value=<0.05;Variance=17.30;Additive_Effect=1.769
Chr.X	Animal QTLdb	Reproduction_Association	57651224	57651264	.	.	.	QTL_ID=75733;Name=Scrotal circumference;Abbrev=SCRCIR;PUBMED_ID=23785023;trait_ID=1270;trait=Scrotal circumference;breed=Tropical Composite;FlankMarkers=rs134199939;VTO_name=scrotum circumference;Map_Type=Genome;Model=Mendelian;Test_Base=Experiment-wise;Significance=Significant;P-value=<0.05;Variance=15.69;Additive_Effect=1.695
Chr.X	Animal QTLdb	Reproduction_Association	40159776	40159816	.	.	.	QTL_ID=75734;Name=Scrotal circumference;Abbrev=SCRCIR;PUBMED_ID=23785023;trait_ID=1270;trait=Scrotal circumference;breed=Tropical Composite;FlankMarkers=rs132830533;VTO_name=scrotum circumference;Map_Type=Genome;Model=Mendelian;Test_Base=Experiment-wise;Significance=Significant;P-value=<0.05;Variance=14.51;Additive_Effect=1.464
Chr.X	Animal QTLdb	Reproduction_Association	93316929	93316969	.	.	.	QTL_ID=75735;Name=Scrotal circumference;Abbrev=SCRCIR;PUBMED_ID=23785023;trait_ID=1270;trait=Scrotal circumference;breed=Tropical Composite;FlankMarkers=rs134435236;VTO_name=scrotum circumference;Map_Type=Genome;Model=Mendelian;Test_Base=Experiment-wise;Significance=Significant;P-value=<0.05;Variance=14.58;Additive_Effect=-1.365
Chr.X	Animal QTLdb	Reproduction_Association	93319308	93319348	.	.	.	QTL_ID=75736;Name=Scrotal circumference;Abbrev=SCRCIR;PUBMED_ID=23785023;trait_ID=1270;trait=Scrotal circumference;breed=Tropical Composite;FlankMarkers=rs136256832;VTO_name=scrotum circumference;Map_Type=Genome;Model=Mendelian;Test_Base=Experiment-wise;Significance=Significant;P-value=<0.05;Variance=14.58;Additive_Effect=-1.365
Chr.X	Animal QTLdb	Reproduction_Association	93349535	93349575	.	.	.	QTL_ID=75737;Name=Scrotal circumference;Abbrev=SCRCIR;PUBMED_ID=23785023;trait_ID=1270;trait=Scrotal circumference;breed=Tropical Composite;FlankMarkers=rs137744212;VTO_name=scrotum circumference;Map_Type=Genome;Model=Mendelian;Test_Base=Experiment-wise;Significance=Significant;P-value=<0.05;Variance=14.53;Additive_Effect=-1.365
Chr.X	Animal QTLdb	Reproduction_Association	93352307	93352347	.	.	.	QTL_ID=75738;Name=Scrotal circumference;Abbrev=SCRCIR;PUBMED_ID=23785023;trait_ID=1270;trait=Scrotal circumference;breed=Tropical Composite;FlankMarkers=rs109125563;VTO_name=scrotum circumference;Map_Type=Genome;Model=Mendelian;Test_Base=Experiment-wise;Significance=Significant;P-value=<0.05;Variance=11.98;Additive_Effect=-1.365
Chr.X	Animal QTLdb	Reproduction_Association	57649877	57649917	.	.	.	QTL_ID=75740;Name=Scrotal circumference;Abbrev=SCRCIR;PUBMED_ID=23785023;trait_ID=1270;trait=Scrotal circumference;breed=Tropical Composite;FlankMarkers=rs136654684;VTO_name=scrotum circumference;Map_Type=Genome;Model=Mendelian;Test_Base=Experiment-wise;Significance=Significant;P-value=<0.05;Variance=15.75;Additive_Effect=1.698
Chr.X	Animal QTLdb	Reproduction_Association	57652505	57652545	.	.	.	QTL_ID=75741;Name=Scrotal circumference;Abbrev=SCRCIR;PUBMED_ID=23785023;trait_ID=1270;trait=Scrotal circumference;breed=Tropical Composite;FlankMarkers=rs137562693;VTO_name=scrotum circumference;Map_Type=Genome;Model=Mendelian;Test_Base=Experiment-wise;Significance=Significant;P-value=<0.05;Variance=15.75;Additive_Effect=1.698
Chr.X	Animal QTLdb	Reproduction_Association	105089212	105089252	.	.	.	QTL_ID=75744;Name=Scrotal circumference;Abbrev=SCRCIR;PUBMED_ID=23785023;trait_ID=1270;trait=Scrotal circumference;breed=Tropical Composite;FlankMarkers=rs136605892;VTO_name=scrotum circumference;Map_Type=Genome;Model=Mendelian;Test_Base=Experiment-wise;Significance=Significant;P-value=<0.05;Variance=14.93;Additive_Effect=1.462
Chr.X	Animal QTLdb	Reproduction_Association	90999920	90999960	.	.	.	QTL_ID=75747;Name=Scrotal circumference;Abbrev=SCRCIR;PUBMED_ID=23785023;trait_ID=1270;trait=Scrotal circumference;breed=Tropical Composite;FlankMarkers=rs135015030;VTO_name=scrotum circumference;Map_Type=Genome;Model=Mendelian;Test_Base=Experiment-wise;Significance=Significant;P-value=<0.05;Variance=11.09;Additive_Effect=-1.373
Chr.X	Animal QTLdb	Reproduction_Association	91009268	91009308	.	.	.	QTL_ID=75748;Name=Scrotal circumference;Abbrev=SCRCIR;PUBMED_ID=23785023;trait_ID=1270;trait=Scrotal circumference;breed=Tropical Composite;FlankMarkers=rs137656362;VTO_name=scrotum circumference;Map_Type=Genome;Model=Mendelian;Test_Base=Experiment-wise;Significance=Significant;P-value=<0.05;Variance=9.29;Additive_Effect=-1.373
Chr.X	Animal QTLdb	Reproduction_Association	71298004	71298044	.	.	.	QTL_ID=75750;Name=Scrotal circumference;Abbrev=SCRCIR;PUBMED_ID=23785023;trait_ID=1270;trait=Scrotal circumference;breed=Tropical Composite;FlankMarkers=rs132652776;VTO_name=scrotum circumference;Map_Type=Genome;Model=Mendelian;Test_Base=Experiment-wise;Significance=Significant;P-value=<0.05;Variance=22.79;Additive_Effect=1.715
Chr.X	Animal QTLdb	Reproduction_Association	81172712	81172752	.	.	.	QTL_ID=75751;Name=Scrotal circumference;Abbrev=SCRCIR;PUBMED_ID=23785023;trait_ID=1270;trait=Scrotal circumference;breed=Tropical Composite;FlankMarkers=rs136485333;VTO_name=scrotum circumference;Map_Type=Genome;Model=Mendelian;Test_Base=Experiment-wise;Significance=Significant;P-value=<0.05;Variance=21.94;Additive_Effect=2.001
Chr.X	Animal QTLdb	Reproduction_Association	81181376	81181416	.	.	.	QTL_ID=75752;Name=Scrotal circumference;Abbrev=SCRCIR;PUBMED_ID=23785023;trait_ID=1270;trait=Scrotal circumference;breed=Tropical Composite;FlankMarkers=rs136695145;VTO_name=scrotum circumference;Map_Type=Genome;Model=Mendelian;Test_Base=Experiment-wise;Significance=Significant;P-value=<0.05;Variance=21.94;Additive_Effect=2.001
Chr.X	Animal QTLdb	Reproduction_Association	81196693	81196733	.	.	.	QTL_ID=75753;Name=Scrotal circumference;Abbrev=SCRCIR;PUBMED_ID=23785023;trait_ID=1270;trait=Scrotal circumference;breed=Tropical Composite;FlankMarkers=rs134056985;VTO_name=scrotum circumference;Map_Type=Genome;Model=Mendelian;Test_Base=Experiment-wise;Significance=Significant;P-value=<0.05;Variance=31.08;Additive_Effect=2.001
Chr.X	Animal QTLdb	Reproduction_Association	81200372	81200412	.	.	.	QTL_ID=75754;Name=Scrotal circumference;Abbrev=SCRCIR;PUBMED_ID=23785023;trait_ID=1270;trait=Scrotal circumference;breed=Tropical Composite;FlankMarkers=rs132921530;VTO_name=scrotum circumference;Map_Type=Genome;Model=Mendelian;Test_Base=Experiment-wise;Significance=Significant;P-value=<0.05;Variance=21.94;Additive_Effect=2.001
Chr.X	Animal QTLdb	Reproduction_Association	81227828	81227868	.	.	.	QTL_ID=75755;Name=Scrotal circumference;Abbrev=SCRCIR;PUBMED_ID=23785023;trait_ID=1270;trait=Scrotal circumference;breed=Tropical Composite;FlankMarkers=rs134981661;VTO_name=scrotum circumference;Map_Type=Genome;Model=Mendelian;Test_Base=Experiment-wise;Significance=Significant;P-value=<0.05;Variance=21.94;Additive_Effect=2.001
Chr.X	Animal QTLdb	Reproduction_Association	71520149	71520189	.	.	.	QTL_ID=75756;Name=Scrotal circumference;Abbrev=SCRCIR;PUBMED_ID=23785023;trait_ID=1270;trait=Scrotal circumference;breed=Tropical Composite;FlankMarkers=rs136369205;VTO_name=scrotum circumference;Map_Type=Genome;Model=Mendelian;Test_Base=Experiment-wise;Significance=Significant;P-value=<0.05;Variance=9.30;Additive_Effect=1.282
Chr.X	Animal QTLdb	Reproduction_Association	42503778	42503818	.	.	.	QTL_ID=75757;Name=Scrotal circumference;Abbrev=SCRCIR;PUBMED_ID=23785023;trait_ID=1270;trait=Scrotal circumference;breed=Tropical Composite;FlankMarkers=rs133251132;VTO_name=scrotum circumference;Map_Type=Genome;Model=Mendelian;Test_Base=Experiment-wise;Significance=Significant;P-value=<0.05;Variance=17.92;Additive_Effect=1.8
Chr.X	Animal QTLdb	Reproduction_Association	42517834	42517874	.	.	.	QTL_ID=75758;Name=Scrotal circumference;Abbrev=SCRCIR;PUBMED_ID=23785023;trait_ID=1270;trait=Scrotal circumference;breed=Tropical Composite;FlankMarkers=rs135302658;VTO_name=scrotum circumference;Map_Type=Genome;Model=Mendelian;Test_Base=Experiment-wise;Significance=Significant;P-value=<0.05;Variance=17.92;Additive_Effect=1.8
Chr.X	Animal QTLdb	Reproduction_Association	42540650	42540690	.	.	.	QTL_ID=75759;Name=Scrotal circumference;Abbrev=SCRCIR;PUBMED_ID=23785023;trait_ID=1270;trait=Scrotal circumference;breed=Tropical Composite;FlankMarkers=rs136891771;VTO_name=scrotum circumference;Map_Type=Genome;Model=Mendelian;Test_Base=Experiment-wise;Significance=Significant;P-value=<0.05;Variance=17.92;Additive_Effect=1.8
Chr.X	Animal QTLdb	Reproduction_Association	109544408	109544448	.	.	.	QTL_ID=75760;Name=Scrotal circumference;Abbrev=SCRCIR;PUBMED_ID=23785023;trait_ID=1270;trait=Scrotal circumference;breed=Tropical Composite;FlankMarkers=rs135851379;VTO_name=scrotum circumference;Map_Type=Genome;Model=Mendelian;Test_Base=Experiment-wise;Significance=Significant;P-value=<0.05;Variance=9.22;Additive_Effect=1.417
Chr.X	Animal QTLdb	Reproduction_Association	53375615	53375655	.	.	.	QTL_ID=75762;Name=Scrotal circumference;Abbrev=SCRCIR;PUBMED_ID=23785023;trait_ID=1270;trait=Scrotal circumference;breed=Tropical Composite;FlankMarkers=rs137138679;VTO_name=scrotum circumference;Map_Type=Genome;Model=Mendelian;Test_Base=Experiment-wise;Significance=Significant;P-value=<0.05;Variance=15.73;Additive_Effect=1.722
Chr.X	Animal QTLdb	Reproduction_Association	91395735	91395775	.	.	.	QTL_ID=75763;Name=Scrotal circumference;Abbrev=SCRCIR;PUBMED_ID=23785023;trait_ID=1270;trait=Scrotal circumference;breed=Tropical Composite;FlankMarkers=rs136123914;VTO_name=scrotum circumference;Map_Type=Genome;Model=Mendelian;Test_Base=Experiment-wise;Significance=Significant;P-value=<0.05;Variance=13.55;Additive_Effect=-1.53
Chr.X	Animal QTLdb	Reproduction_Association	91402754	91402794	.	.	.	QTL_ID=75764;Name=Scrotal circumference;Abbrev=SCRCIR;PUBMED_ID=23785023;trait_ID=1270;trait=Scrotal circumference;breed=Tropical Composite;FlankMarkers=rs137288713;VTO_name=scrotum circumference;Map_Type=Genome;Model=Mendelian;Test_Base=Experiment-wise;Significance=Significant;P-value=<0.05;Variance=14.11;Additive_Effect=-1.53
Chr.X	Animal QTLdb	Reproduction_Association	91593813	91593853	.	.	.	QTL_ID=75765;Name=Scrotal circumference;Abbrev=SCRCIR;PUBMED_ID=23785023;trait_ID=1270;trait=Scrotal circumference;breed=Tropical Composite;FlankMarkers=rs135739708;VTO_name=scrotum circumference;Map_Type=Genome;Model=Mendelian;Test_Base=Experiment-wise;Significance=Significant;P-value=<0.05;Variance=8.07;Additive_Effect=-1.53
Chr.X	Animal QTLdb	Reproduction_Association	48217851	48217891	.	.	.	QTL_ID=75766;Name=Scrotal circumference;Abbrev=SCRCIR;PUBMED_ID=23785023;trait_ID=1270;trait=Scrotal circumference;breed=Tropical Composite;FlankMarkers=rs136953435;VTO_name=scrotum circumference;Map_Type=Genome;Model=Mendelian;Test_Base=Experiment-wise;Significance=Significant;P-value=<0.05;Variance=14.93;Additive_Effect=1.392
Chr.X	Animal QTLdb	Reproduction_Association	104597192	104597232	.	.	.	QTL_ID=75770;Name=Scrotal circumference;Abbrev=SCRCIR;PUBMED_ID=23785023;trait_ID=1270;trait=Scrotal circumference;breed=Tropical Composite;FlankMarkers=rs134106894;VTO_name=scrotum circumference;Map_Type=Genome;Model=Mendelian;Test_Base=Experiment-wise;Significance=Significant;P-value=<0.05;Variance=11.57;Additive_Effect=1.297
Chr.X	Animal QTLdb	Reproduction_Association	102250736	102250776	.	.	.	QTL_ID=75771;Name=Scrotal circumference;Abbrev=SCRCIR;PUBMED_ID=23785023;trait_ID=1270;trait=Scrotal circumference;breed=Tropical Composite;FlankMarkers=rs135891037;VTO_name=scrotum circumference;Map_Type=Genome;Model=Mendelian;Test_Base=Experiment-wise;Significance=Significant;P-value=<0.05;Variance=10.80;Additive_Effect=1.34
Chr.X	Animal QTLdb	Reproduction_Association	102278194	102278234	.	.	.	QTL_ID=75772;Name=Scrotal circumference;Abbrev=SCRCIR;PUBMED_ID=23785023;trait_ID=1270;trait=Scrotal circumference;breed=Tropical Composite;FlankMarkers=rs134813197;VTO_name=scrotum circumference;Map_Type=Genome;Model=Mendelian;Test_Base=Experiment-wise;Significance=Significant;P-value=<0.05;Variance=10.80;Additive_Effect=1.34
Chr.X	Animal QTLdb	Reproduction_Association	59066011	59066051	.	.	.	QTL_ID=75773;Name=Scrotal circumference;Abbrev=SCRCIR;PUBMED_ID=23785023;trait_ID=1270;trait=Scrotal circumference;breed=Tropical Composite;FlankMarkers=rs137234256;VTO_name=scrotum circumference;Map_Type=Genome;Model=Mendelian;Test_Base=Experiment-wise;Significance=Significant;P-value=<0.05;Variance=8.42;Additive_Effect=1.61
Chr.X	Animal QTLdb	Reproduction_Association	91795688	91795728	.	.	.	QTL_ID=75779;Name=Scrotal circumference;Abbrev=SCRCIR;PUBMED_ID=23785023;trait_ID=1270;trait=Scrotal circumference;breed=Tropical Composite;FlankMarkers=rs135009553;VTO_name=scrotum circumference;Map_Type=Genome;Model=Mendelian;Test_Base=Experiment-wise;Significance=Significant;P-value=<0.05;Variance=12.00;Additive_Effect=-1.419
Chr.X	Animal QTLdb	Reproduction_Association	85484059	85484099	.	.	.	QTL_ID=75780;Name=Scrotal circumference;Abbrev=SCRCIR;PUBMED_ID=23785023;trait_ID=1270;trait=Scrotal circumference;breed=Tropical Composite;FlankMarkers=rs137584112;VTO_name=scrotum circumference;Map_Type=Genome;Model=Mendelian;Test_Base=Experiment-wise;Significance=Significant;P-value=<0.05;Variance=12.16;Additive_Effect=-1.472
Chr.X	Animal QTLdb	Reproduction_Association	85491053	85491093	.	.	.	QTL_ID=75781;Name=Scrotal circumference;Abbrev=SCRCIR;PUBMED_ID=23785023;trait_ID=1270;trait=Scrotal circumference;breed=Tropical Composite;FlankMarkers=rs136334811;VTO_name=scrotum circumference;Map_Type=Genome;Model=Mendelian;Test_Base=Experiment-wise;Significance=Significant;P-value=<0.05;Variance=12.16;Additive_Effect=-1.472
Chr.X	Animal QTLdb	Reproduction_Association	85499665	85499705	.	.	.	QTL_ID=75783;Name=Scrotal circumference;Abbrev=SCRCIR;PUBMED_ID=23785023;trait_ID=1270;trait=Scrotal circumference;breed=Tropical Composite;FlankMarkers=rs136390884;VTO_name=scrotum circumference;Map_Type=Genome;Model=Mendelian;Test_Base=Experiment-wise;Significance=Significant;P-value=<0.05;Variance=12.20;Additive_Effect=-1.472
Chr.X	Animal QTLdb	Reproduction_Association	65442925	65442965	.	.	.	QTL_ID=75784;Name=Scrotal circumference;Abbrev=SCRCIR;PUBMED_ID=23785023;trait_ID=1270;trait=Scrotal circumference;breed=Tropical Composite;FlankMarkers=rs137831321;VTO_name=scrotum circumference;Map_Type=Genome;Model=Mendelian;Test_Base=Experiment-wise;Significance=Significant;P-value=<0.05;Variance=19.29;Additive_Effect=2.024
Chr.X	Animal QTLdb	Reproduction_Association	65568983	65569023	.	.	.	QTL_ID=75785;Name=Scrotal circumference;Abbrev=SCRCIR;PUBMED_ID=23785023;trait_ID=1270;trait=Scrotal circumference;breed=Tropical Composite;FlankMarkers=rs133086580;VTO_name=scrotum circumference;Map_Type=Genome;Model=Mendelian;Test_Base=Experiment-wise;Significance=Significant;P-value=<0.05;Variance=22.16;Additive_Effect=2.024
Chr.X	Animal QTLdb	Reproduction_Association	66783366	66783406	.	.	.	QTL_ID=75786;Name=Scrotal circumference;Abbrev=SCRCIR;PUBMED_ID=23785023;trait_ID=1270;trait=Scrotal circumference;breed=Tropical Composite;FlankMarkers=rs110724857;VTO_name=scrotum circumference;Map_Type=Genome;Model=Mendelian;Test_Base=Experiment-wise;Significance=Significant;P-value=<0.05;Variance=27.93;Additive_Effect=1.916
Chr.X	Animal QTLdb	Reproduction_Association	48512543	48512583	.	.	.	QTL_ID=75787;Name=Scrotal circumference;Abbrev=SCRCIR;PUBMED_ID=23785023;trait_ID=1270;trait=Scrotal circumference;breed=Tropical Composite;FlankMarkers=rs134051335;VTO_name=scrotum circumference;Map_Type=Genome;Model=Mendelian;Test_Base=Experiment-wise;Significance=Significant;P-value=<0.05;Variance=14.33;Additive_Effect=1.52
Chr.X	Animal QTLdb	Reproduction_Association	48541085	48541125	.	.	.	QTL_ID=75788;Name=Scrotal circumference;Abbrev=SCRCIR;PUBMED_ID=23785023;trait_ID=1270;trait=Scrotal circumference;breed=Tropical Composite;FlankMarkers=rs137528640;VTO_name=scrotum circumference;Map_Type=Genome;Model=Mendelian;Test_Base=Experiment-wise;Significance=Significant;P-value=<0.05;Variance=14.33;Additive_Effect=1.52
Chr.X	Animal QTLdb	Reproduction_Association	61719038	61719078	.	.	.	QTL_ID=75789;Name=Scrotal circumference;Abbrev=SCRCIR;PUBMED_ID=23785023;trait_ID=1270;trait=Scrotal circumference;breed=Tropical Composite;FlankMarkers=rs136661495;VTO_name=scrotum circumference;Map_Type=Genome;Model=Mendelian;Test_Base=Experiment-wise;Significance=Significant;P-value=<0.05;Variance=9.52;Additive_Effect=1.335
Chr.X	Animal QTLdb	Reproduction_Association	57250684	57250724	.	.	.	QTL_ID=75790;Name=Scrotal circumference;Abbrev=SCRCIR;PUBMED_ID=23785023;trait_ID=1270;trait=Scrotal circumference;breed=Tropical Composite;FlankMarkers=rs134250498;VTO_name=scrotum circumference;Map_Type=Genome;Model=Mendelian;Test_Base=Experiment-wise;Significance=Significant;P-value=<0.05;Variance=11.76;Additive_Effect=1.68
Chr.X	Animal QTLdb	Reproduction_Association	65361907	65361947	.	.	.	QTL_ID=75792;Name=Scrotal circumference;Abbrev=SCRCIR;PUBMED_ID=23785023;trait_ID=1270;trait=Scrotal circumference;breed=Tropical Composite;FlankMarkers=rs136736151;VTO_name=scrotum circumference;Map_Type=Genome;Model=Mendelian;Test_Base=Experiment-wise;Significance=Significant;P-value=<0.05;Variance=6.79;Additive_Effect=-1.357
Chr.X	Animal QTLdb	Reproduction_Association	96584404	96584444	.	.	.	QTL_ID=75794;Name=Scrotal circumference;Abbrev=SCRCIR;PUBMED_ID=23785023;trait_ID=1270;trait=Scrotal circumference;breed=Tropical Composite;FlankMarkers=rs135613690;VTO_name=scrotum circumference;Map_Type=Genome;Model=Mendelian;Test_Base=Experiment-wise;Significance=Significant;P-value=<0.05;Variance=15.33;Additive_Effect=1.627
Chr.X	Animal QTLdb	Reproduction_Association	96728060	96728100	.	.	.	QTL_ID=75795;Name=Scrotal circumference;Abbrev=SCRCIR;PUBMED_ID=23785023;trait_ID=1270;trait=Scrotal circumference;breed=Tropical Composite;FlankMarkers=rs134321421;VTO_name=scrotum circumference;Map_Type=Genome;Model=Mendelian;Test_Base=Experiment-wise;Significance=Significant;P-value=<0.05;Variance=15.33;Additive_Effect=1.627
Chr.X	Animal QTLdb	Reproduction_Association	96820369	96820409	.	.	.	QTL_ID=75796;Name=Scrotal circumference;Abbrev=SCRCIR;PUBMED_ID=23785023;trait_ID=1270;trait=Scrotal circumference;breed=Tropical Composite;FlankMarkers=rs136470540;VTO_name=scrotum circumference;Map_Type=Genome;Model=Mendelian;Test_Base=Experiment-wise;Significance=Significant;P-value=<0.05;Variance=15.28;Additive_Effect=1.627
Chr.X	Animal QTLdb	Reproduction_Association	96833216	96833256	.	.	.	QTL_ID=75797;Name=Scrotal circumference;Abbrev=SCRCIR;PUBMED_ID=23785023;trait_ID=1270;trait=Scrotal circumference;breed=Tropical Composite;FlankMarkers=rs136936027;VTO_name=scrotum circumference;Map_Type=Genome;Model=Mendelian;Test_Base=Experiment-wise;Significance=Significant;P-value=<0.05;Variance=7.17;Additive_Effect=1.627
Chr.X	Animal QTLdb	Reproduction_Association	96838793	96838833	.	.	.	QTL_ID=75798;Name=Scrotal circumference;Abbrev=SCRCIR;PUBMED_ID=23785023;trait_ID=1270;trait=Scrotal circumference;breed=Tropical Composite;FlankMarkers=rs134031093;VTO_name=scrotum circumference;Map_Type=Genome;Model=Mendelian;Test_Base=Experiment-wise;Significance=Significant;P-value=<0.05;Variance=15.28;Additive_Effect=1.627
Chr.X	Animal QTLdb	Reproduction_Association	96850533	96850573	.	.	.	QTL_ID=75799;Name=Scrotal circumference;Abbrev=SCRCIR;PUBMED_ID=23785023;trait_ID=1270;trait=Scrotal circumference;breed=Tropical Composite;FlankMarkers=rs135671862;VTO_name=scrotum circumference;Map_Type=Genome;Model=Mendelian;Test_Base=Experiment-wise;Significance=Significant;P-value=<0.05;Variance=15.33;Additive_Effect=1.627
Chr.X	Animal QTLdb	Reproduction_Association	96930152	96930192	.	.	.	QTL_ID=75801;Name=Scrotal circumference;Abbrev=SCRCIR;PUBMED_ID=23785023;trait_ID=1270;trait=Scrotal circumference;breed=Tropical Composite;FlankMarkers=rs133903448;VTO_name=scrotum circumference;Map_Type=Genome;Model=Mendelian;Test_Base=Experiment-wise;Significance=Significant;P-value=<0.05;Variance=15.33;Additive_Effect=1.627
Chr.X	Animal QTLdb	Reproduction_Association	54732168	54732208	.	.	.	QTL_ID=75802;Name=Scrotal circumference;Abbrev=SCRCIR;PUBMED_ID=23785023;trait_ID=1270;trait=Scrotal circumference;breed=Tropical Composite;FlankMarkers=rs136156005;VTO_name=scrotum circumference;Map_Type=Genome;Model=Mendelian;Test_Base=Experiment-wise;Significance=Significant;P-value=<0.05;Variance=9.92;Additive_Effect=1.352
Chr.X	Animal QTLdb	Reproduction_Association	54753319	54753359	.	.	.	QTL_ID=75803;Name=Scrotal circumference;Abbrev=SCRCIR;PUBMED_ID=23785023;trait_ID=1270;trait=Scrotal circumference;breed=Tropical Composite;FlankMarkers=rs135329494;VTO_name=scrotum circumference;Map_Type=Genome;Model=Mendelian;Test_Base=Experiment-wise;Significance=Significant;P-value=<0.05;Variance=9.92;Additive_Effect=1.352
Chr.X	Animal QTLdb	Reproduction_Association	68449847	68449887	.	.	.	QTL_ID=75804;Name=Scrotal circumference;Abbrev=SCRCIR;PUBMED_ID=23785023;trait_ID=1270;trait=Scrotal circumference;breed=Tropical Composite;FlankMarkers=rs135093842;VTO_name=scrotum circumference;Map_Type=Genome;Model=Mendelian;Test_Base=Experiment-wise;Significance=Significant;P-value=<0.05;Variance=13.49;Additive_Effect=-1.333
Chr.X	Animal QTLdb	Reproduction_Association	67470375	67470415	.	.	.	QTL_ID=75809;Name=Scrotal circumference;Abbrev=SCRCIR;PUBMED_ID=23785023;trait_ID=1270;trait=Scrotal circumference;breed=Tropical Composite;FlankMarkers=rs108999831;VTO_name=scrotum circumference;Map_Type=Genome;Model=Mendelian;Test_Base=Experiment-wise;Significance=Significant;P-value=<0.05;Variance=16.56;Additive_Effect=-1.542
Chr.X	Animal QTLdb	Reproduction_Association	67520360	67520400	.	.	.	QTL_ID=75810;Name=Scrotal circumference;Abbrev=SCRCIR;PUBMED_ID=23785023;trait_ID=1270;trait=Scrotal circumference;breed=Tropical Composite;FlankMarkers=rs133707067;VTO_name=scrotum circumference;Map_Type=Genome;Model=Mendelian;Test_Base=Experiment-wise;Significance=Significant;P-value=<0.05;Variance=12.51;Additive_Effect=-1.542
Chr.X	Animal QTLdb	Reproduction_Association	90227697	90227737	.	.	.	QTL_ID=75811;Name=Scrotal circumference;Abbrev=SCRCIR;PUBMED_ID=23785023;trait_ID=1270;trait=Scrotal circumference;breed=Tropical Composite;FlankMarkers=rs134134956;VTO_name=scrotum circumference;Map_Type=Genome;Model=Mendelian;Test_Base=Experiment-wise;Significance=Significant;P-value=<0.05;Variance=15.89;Additive_Effect=-1.527
Chr.X	Animal QTLdb	Reproduction_Association	39751296	39751336	.	.	.	QTL_ID=75813;Name=Scrotal circumference;Abbrev=SCRCIR;PUBMED_ID=23785023;trait_ID=1270;trait=Scrotal circumference;breed=Tropical Composite;FlankMarkers=rs137211785;VTO_name=scrotum circumference;Map_Type=Genome;Model=Mendelian;Test_Base=Experiment-wise;Significance=Significant;P-value=<0.05;Variance=9.04;Additive_Effect=1.471
Chr.X	Animal QTLdb	Reproduction_Association	39766043	39766083	.	.	.	QTL_ID=75814;Name=Scrotal circumference;Abbrev=SCRCIR;PUBMED_ID=23785023;trait_ID=1270;trait=Scrotal circumference;breed=Tropical Composite;FlankMarkers=rs133603431;VTO_name=scrotum circumference;Map_Type=Genome;Model=Mendelian;Test_Base=Experiment-wise;Significance=Significant;P-value=<0.05;Variance=11.82;Additive_Effect=1.471
Chr.X	Animal QTLdb	Reproduction_Association	39767844	39767884	.	.	.	QTL_ID=75815;Name=Scrotal circumference;Abbrev=SCRCIR;PUBMED_ID=23785023;trait_ID=1270;trait=Scrotal circumference;breed=Tropical Composite;FlankMarkers=rs135294827;VTO_name=scrotum circumference;Map_Type=Genome;Model=Mendelian;Test_Base=Experiment-wise;Significance=Significant;P-value=<0.05;Variance=9.04;Additive_Effect=1.471
Chr.X	Animal QTLdb	Reproduction_Association	39811054	39811094	.	.	.	QTL_ID=75816;Name=Scrotal circumference;Abbrev=SCRCIR;PUBMED_ID=23785023;trait_ID=1270;trait=Scrotal circumference;breed=Tropical Composite;FlankMarkers=rs133494702;VTO_name=scrotum circumference;Map_Type=Genome;Model=Mendelian;Test_Base=Experiment-wise;Significance=Significant;P-value=<0.05;Variance=11.82;Additive_Effect=1.471
Chr.X	Animal QTLdb	Reproduction_Association	39843521	39843561	.	.	.	QTL_ID=75817;Name=Scrotal circumference;Abbrev=SCRCIR;PUBMED_ID=23785023;trait_ID=1270;trait=Scrotal circumference;breed=Tropical Composite;FlankMarkers=rs134472591;VTO_name=scrotum circumference;Map_Type=Genome;Model=Mendelian;Test_Base=Experiment-wise;Significance=Significant;P-value=<0.05;Variance=11.82;Additive_Effect=1.471
Chr.X	Animal QTLdb	Reproduction_Association	39846313	39846353	.	.	.	QTL_ID=75818;Name=Scrotal circumference;Abbrev=SCRCIR;PUBMED_ID=23785023;trait_ID=1270;trait=Scrotal circumference;breed=Tropical Composite;FlankMarkers=rs137032098;VTO_name=scrotum circumference;Map_Type=Genome;Model=Mendelian;Test_Base=Experiment-wise;Significance=Significant;P-value=<0.05;Variance=11.82;Additive_Effect=1.471
Chr.X	Animal QTLdb	Reproduction_Association	39853046	39853086	.	.	.	QTL_ID=75819;Name=Scrotal circumference;Abbrev=SCRCIR;PUBMED_ID=23785023;trait_ID=1270;trait=Scrotal circumference;breed=Tropical Composite;FlankMarkers=rs136614687;VTO_name=scrotum circumference;Map_Type=Genome;Model=Mendelian;Test_Base=Experiment-wise;Significance=Significant;P-value=<0.05;Variance=11.82;Additive_Effect=1.471
Chr.X	Animal QTLdb	Reproduction_Association	39856073	39856113	.	.	.	QTL_ID=75820;Name=Scrotal circumference;Abbrev=SCRCIR;PUBMED_ID=23785023;trait_ID=1270;trait=Scrotal circumference;breed=Tropical Composite;FlankMarkers=rs137501721;VTO_name=scrotum circumference;Map_Type=Genome;Model=Mendelian;Test_Base=Experiment-wise;Significance=Significant;P-value=<0.05;Variance=11.82;Additive_Effect=1.471
Chr.X	Animal QTLdb	Reproduction_Association	39886173	39886213	.	.	.	QTL_ID=75821;Name=Scrotal circumference;Abbrev=SCRCIR;PUBMED_ID=23785023;trait_ID=1270;trait=Scrotal circumference;breed=Tropical Composite;FlankMarkers=rs137343483;VTO_name=scrotum circumference;Map_Type=Genome;Model=Mendelian;Test_Base=Experiment-wise;Significance=Significant;P-value=<0.05;Variance=11.82;Additive_Effect=1.471
Chr.X	Animal QTLdb	Reproduction_Association	39916303	39916343	.	.	.	QTL_ID=75822;Name=Scrotal circumference;Abbrev=SCRCIR;PUBMED_ID=23785023;trait_ID=1270;trait=Scrotal circumference;breed=Tropical Composite;FlankMarkers=rs134357694;VTO_name=scrotum circumference;Map_Type=Genome;Model=Mendelian;Test_Base=Experiment-wise;Significance=Significant;P-value=<0.05;Variance=11.82;Additive_Effect=1.471
Chr.X	Animal QTLdb	Reproduction_Association	39923265	39923305	.	.	.	QTL_ID=75823;Name=Scrotal circumference;Abbrev=SCRCIR;PUBMED_ID=23785023;trait_ID=1270;trait=Scrotal circumference;breed=Tropical Composite;FlankMarkers=rs136617031;VTO_name=scrotum circumference;Map_Type=Genome;Model=Mendelian;Test_Base=Experiment-wise;Significance=Significant;P-value=<0.05;Variance=11.82;Additive_Effect=1.471
Chr.X	Animal QTLdb	Reproduction_Association	39924292	39924332	.	.	.	QTL_ID=75824;Name=Scrotal circumference;Abbrev=SCRCIR;PUBMED_ID=23785023;trait_ID=1270;trait=Scrotal circumference;breed=Tropical Composite;FlankMarkers=rs134056477;VTO_name=scrotum circumference;Map_Type=Genome;Model=Mendelian;Test_Base=Experiment-wise;Significance=Significant;P-value=<0.05;Variance=14.16;Additive_Effect=1.471
Chr.X	Animal QTLdb	Reproduction_Association	39957603	39957643	.	.	.	QTL_ID=75825;Name=Scrotal circumference;Abbrev=SCRCIR;PUBMED_ID=23785023;trait_ID=1270;trait=Scrotal circumference;breed=Tropical Composite;FlankMarkers=rs135335929;VTO_name=scrotum circumference;Map_Type=Genome;Model=Mendelian;Test_Base=Experiment-wise;Significance=Significant;P-value=<0.05;Variance=11.82;Additive_Effect=1.471
Chr.X	Animal QTLdb	Reproduction_Association	98640439	98640479	.	.	.	QTL_ID=75826;Name=Scrotal circumference;Abbrev=SCRCIR;PUBMED_ID=23785023;trait_ID=1270;trait=Scrotal circumference;breed=Tropical Composite;FlankMarkers=rs133235506;VTO_name=scrotum circumference;Map_Type=Genome;Model=Mendelian;Test_Base=Experiment-wise;Significance=Significant;P-value=<0.05;Variance=12.41;Additive_Effect=1.441
Chr.X	Animal QTLdb	Reproduction_Association	98673643	98673683	.	.	.	QTL_ID=75827;Name=Scrotal circumference;Abbrev=SCRCIR;PUBMED_ID=23785023;trait_ID=1270;trait=Scrotal circumference;breed=Tropical Composite;FlankMarkers=rs136049667;VTO_name=scrotum circumference;Map_Type=Genome;Model=Mendelian;Test_Base=Experiment-wise;Significance=Significant;P-value=<0.05;Variance=12.44;Additive_Effect=1.441
Chr.X	Animal QTLdb	Reproduction_Association	98707268	98707308	.	.	.	QTL_ID=75828;Name=Scrotal circumference;Abbrev=SCRCIR;PUBMED_ID=23785023;trait_ID=1270;trait=Scrotal circumference;breed=Tropical Composite;FlankMarkers=rs134007286;VTO_name=scrotum circumference;Map_Type=Genome;Model=Mendelian;Test_Base=Experiment-wise;Significance=Significant;P-value=<0.05;Variance=12.41;Additive_Effect=1.441
Chr.X	Animal QTLdb	Reproduction_Association	95707007	95707047	.	.	.	QTL_ID=75829;Name=Scrotal circumference;Abbrev=SCRCIR;PUBMED_ID=23785023;trait_ID=1270;trait=Scrotal circumference;breed=Tropical Composite;FlankMarkers=rs134061313;VTO_name=scrotum circumference;Map_Type=Genome;Model=Mendelian;Test_Base=Experiment-wise;Significance=Significant;P-value=<0.05;Variance=8.66;Additive_Effect=1.318
Chr.X	Animal QTLdb	Reproduction_Association	103499612	103499652	.	.	.	QTL_ID=75830;Name=Scrotal circumference;Abbrev=SCRCIR;PUBMED_ID=23785023;trait_ID=1270;trait=Scrotal circumference;breed=Tropical Composite;FlankMarkers=rs132678111;VTO_name=scrotum circumference;Map_Type=Genome;Model=Mendelian;Test_Base=Experiment-wise;Significance=Significant;P-value=<0.05;Variance=10.22;Additive_Effect=1.566
Chr.X	Animal QTLdb	Reproduction_Association	103509239	103509279	.	.	.	QTL_ID=75831;Name=Scrotal circumference;Abbrev=SCRCIR;PUBMED_ID=23785023;trait_ID=1270;trait=Scrotal circumference;breed=Tropical Composite;FlankMarkers=rs135056594;VTO_name=scrotum circumference;Map_Type=Genome;Model=Mendelian;Test_Base=Experiment-wise;Significance=Significant;P-value=<0.05;Variance=18.74;Additive_Effect=1.566
Chr.X	Animal QTLdb	Reproduction_Association	88381266	88381306	.	.	.	QTL_ID=75841;Name=Scrotal circumference;Abbrev=SCRCIR;PUBMED_ID=23785023;trait_ID=1270;trait=Scrotal circumference;breed=Tropical Composite;FlankMarkers=rs133075184;VTO_name=scrotum circumference;Map_Type=Genome;Model=Mendelian;Test_Base=Experiment-wise;Significance=Significant;P-value=<0.05;Variance=11.87;Additive_Effect=1.885
Chr.X	Animal QTLdb	Reproduction_Association	88389747	88389787	.	.	.	QTL_ID=75842;Name=Scrotal circumference;Abbrev=SCRCIR;PUBMED_ID=23785023;trait_ID=1270;trait=Scrotal circumference;breed=Tropical Composite;FlankMarkers=rs137353136;VTO_name=scrotum circumference;Map_Type=Genome;Model=Mendelian;Test_Base=Experiment-wise;Significance=Significant;P-value=<0.05;Variance=26.25;Additive_Effect=1.885
Chr.X	Animal QTLdb	Reproduction_Association	55364894	55364934	.	.	.	QTL_ID=75851;Name=Scrotal circumference;Abbrev=SCRCIR;PUBMED_ID=23785023;trait_ID=1270;trait=Scrotal circumference;breed=Tropical Composite;FlankMarkers=rs135581995;VTO_name=scrotum circumference;Map_Type=Genome;Model=Mendelian;Test_Base=Experiment-wise;Significance=Significant;P-value=<0.05;Variance=14.48;Additive_Effect=1.626
Chr.X	Animal QTLdb	Reproduction_Association	55492936	55492976	.	.	.	QTL_ID=75853;Name=Scrotal circumference;Abbrev=SCRCIR;PUBMED_ID=23785023;trait_ID=1270;trait=Scrotal circumference;breed=Tropical Composite;FlankMarkers=rs135680148;VTO_name=scrotum circumference;Map_Type=Genome;Model=Mendelian;Test_Base=Experiment-wise;Significance=Significant;P-value=<0.05;Variance=15.65;Additive_Effect=1.69
Chr.X	Animal QTLdb	Reproduction_Association	64707834	64707874	.	.	.	QTL_ID=75854;Name=Scrotal circumference;Abbrev=SCRCIR;PUBMED_ID=23785023;trait_ID=1270;trait=Scrotal circumference;breed=Tropical Composite;FlankMarkers=rs133058630;VTO_name=scrotum circumference;Map_Type=Genome;Model=Mendelian;Test_Base=Experiment-wise;Significance=Significant;P-value=<0.05;Variance=10.14;Additive_Effect=-1.52
Chr.X	Animal QTLdb	Reproduction_Association	64731184	64731224	.	.	.	QTL_ID=75855;Name=Scrotal circumference;Abbrev=SCRCIR;PUBMED_ID=23785023;trait_ID=1270;trait=Scrotal circumference;breed=Tropical Composite;FlankMarkers=rs136160649;VTO_name=scrotum circumference;Map_Type=Genome;Model=Mendelian;Test_Base=Experiment-wise;Significance=Significant;P-value=<0.05;Variance=10.14;Additive_Effect=-1.52
Chr.X	Animal QTLdb	Reproduction_Association	90264767	90264807	.	.	.	QTL_ID=75856;Name=Scrotal circumference;Abbrev=SCRCIR;PUBMED_ID=23785023;trait_ID=1270;trait=Scrotal circumference;breed=Tropical Composite;FlankMarkers=rs137763507;VTO_name=scrotum circumference;Map_Type=Genome;Model=Mendelian;Test_Base=Experiment-wise;Significance=Significant;P-value=<0.05;Variance=12.17;Additive_Effect=-1.426
Chr.X	Animal QTLdb	Reproduction_Association	83849332	83849372	.	.	.	QTL_ID=75858;Name=Scrotal circumference;Abbrev=SCRCIR;PUBMED_ID=23785023;trait_ID=1270;trait=Scrotal circumference;breed=Tropical Composite;FlankMarkers=rs135303627;VTO_name=scrotum circumference;Map_Type=Genome;Model=Mendelian;Test_Base=Experiment-wise;Significance=Significant;P-value=<0.05;Variance=16.74;Additive_Effect=-1.521
Chr.X	Animal QTLdb	Reproduction_Association	91259088	91259128	.	.	.	QTL_ID=75859;Name=Scrotal circumference;Abbrev=SCRCIR;PUBMED_ID=23785023;trait_ID=1270;trait=Scrotal circumference;breed=Tropical Composite;FlankMarkers=rs136349387;VTO_name=scrotum circumference;Map_Type=Genome;Model=Mendelian;Test_Base=Experiment-wise;Significance=Significant;P-value=<0.05;Variance=14.62;Additive_Effect=1.619
Chr.X	Animal QTLdb	Reproduction_Association	91299073	91299113	.	.	.	QTL_ID=75860;Name=Scrotal circumference;Abbrev=SCRCIR;PUBMED_ID=23785023;trait_ID=1270;trait=Scrotal circumference;breed=Tropical Composite;FlankMarkers=rs136979420;VTO_name=scrotum circumference;Map_Type=Genome;Model=Mendelian;Test_Base=Experiment-wise;Significance=Significant;P-value=<0.05;Variance=5.20;Additive_Effect=1.619
Chr.X	Animal QTLdb	Reproduction_Association	79273632	79273672	.	.	.	QTL_ID=75861;Name=Scrotal circumference;Abbrev=SCRCIR;PUBMED_ID=23785023;trait_ID=1270;trait=Scrotal circumference;breed=Tropical Composite;FlankMarkers=rs135798765;VTO_name=scrotum circumference;Map_Type=Genome;Model=Mendelian;Test_Base=Experiment-wise;Significance=Significant;P-value=<0.05;Variance=16.16;Additive_Effect=-1.445
Chr.X	Animal QTLdb	Reproduction_Association	93324481	93324521	.	.	.	QTL_ID=75864;Name=Scrotal circumference;Abbrev=SCRCIR;PUBMED_ID=23785023;trait_ID=1270;trait=Scrotal circumference;breed=Tropical Composite;FlankMarkers=rs133390946;VTO_name=scrotum circumference;Map_Type=Genome;Model=Mendelian;Test_Base=Experiment-wise;Significance=Significant;P-value=<0.05;Variance=17.49;Additive_Effect=-1.495
Chr.X	Animal QTLdb	Reproduction_Association	71593914	71593954	.	.	.	QTL_ID=75865;Name=Scrotal circumference;Abbrev=SCRCIR;PUBMED_ID=23785023;trait_ID=1270;trait=Scrotal circumference;breed=Tropical Composite;FlankMarkers=rs136246947;VTO_name=scrotum circumference;Map_Type=Genome;Model=Mendelian;Test_Base=Experiment-wise;Significance=Significant;P-value=<0.05;Variance=27.07;Additive_Effect=1.956
Chr.X	Animal QTLdb	Reproduction_Association	71856116	71856156	.	.	.	QTL_ID=75867;Name=Scrotal circumference;Abbrev=SCRCIR;PUBMED_ID=23785023;trait_ID=1270;trait=Scrotal circumference;breed=Tropical Composite;FlankMarkers=rs132911185;VTO_name=scrotum circumference;Map_Type=Genome;Model=Mendelian;Test_Base=Experiment-wise;Significance=Significant;P-value=<0.05;Variance=28.54;Additive_Effect=1.956
Chr.X	Animal QTLdb	Reproduction_Association	72181436	72181476	.	.	.	QTL_ID=75871;Name=Scrotal circumference;Abbrev=SCRCIR;PUBMED_ID=23785023;trait_ID=1270;trait=Scrotal circumference;breed=Tropical Composite;FlankMarkers=rs109324096;VTO_name=scrotum circumference;Map_Type=Genome;Model=Mendelian;Test_Base=Experiment-wise;Significance=Significant;P-value=<0.05;Variance=29.44;Additive_Effect=1.956
Chr.X	Animal QTLdb	Reproduction_Association	61699854	61699894	.	.	.	QTL_ID=75872;Name=Scrotal circumference;Abbrev=SCRCIR;PUBMED_ID=23785023;trait_ID=1270;trait=Scrotal circumference;breed=Tropical Composite;FlankMarkers=rs134159845;VTO_name=scrotum circumference;Map_Type=Genome;Model=Mendelian;Test_Base=Experiment-wise;Significance=Significant;P-value=<0.05;Variance=10.76;Additive_Effect=1.294
Chr.X	Animal QTLdb	Reproduction_Association	105515674	105515714	.	.	.	QTL_ID=75873;Name=Scrotal circumference;Abbrev=SCRCIR;PUBMED_ID=23785023;trait_ID=1270;trait=Scrotal circumference;breed=Tropical Composite;FlankMarkers=rs135202158;VTO_name=scrotum circumference;Map_Type=Genome;Model=Mendelian;Test_Base=Experiment-wise;Significance=Significant;P-value=<0.05;Variance=8.99;Additive_Effect=1.373
Chr.X	Animal QTLdb	Reproduction_Association	102206317	102206357	.	.	.	QTL_ID=75874;Name=Scrotal circumference;Abbrev=SCRCIR;PUBMED_ID=23785023;trait_ID=1270;trait=Scrotal circumference;breed=Tropical Composite;FlankMarkers=rs132663801;VTO_name=scrotum circumference;Map_Type=Genome;Model=Mendelian;Test_Base=Experiment-wise;Significance=Significant;P-value=<0.05;Variance=20.42;Additive_Effect=1.912
Chr.X	Animal QTLdb	Reproduction_Association	102208953	102208993	.	.	.	QTL_ID=75875;Name=Scrotal circumference;Abbrev=SCRCIR;PUBMED_ID=23785023;trait_ID=1270;trait=Scrotal circumference;breed=Tropical Composite;FlankMarkers=rs134544337;VTO_name=scrotum circumference;Map_Type=Genome;Model=Mendelian;Test_Base=Experiment-wise;Significance=Significant;P-value=<0.05;Variance=20.42;Additive_Effect=1.912
Chr.X	Animal QTLdb	Reproduction_Association	79589019	79589059	.	.	.	QTL_ID=75876;Name=Scrotal circumference;Abbrev=SCRCIR;PUBMED_ID=23785023;trait_ID=1270;trait=Scrotal circumference;breed=Tropical Composite;FlankMarkers=rs133755856;VTO_name=scrotum circumference;Map_Type=Genome;Model=Mendelian;Test_Base=Experiment-wise;Significance=Significant;P-value=<0.05;Variance=14.94;Additive_Effect=-1.389
Chr.X	Animal QTLdb	Reproduction_Association	59876544	59876584	.	.	.	QTL_ID=75879;Name=Scrotal circumference;Abbrev=SCRCIR;PUBMED_ID=23785023;trait_ID=1270;trait=Scrotal circumference;breed=Tropical Composite;FlankMarkers=rs134913038;VTO_name=scrotum circumference;Map_Type=Genome;Model=Mendelian;Test_Base=Experiment-wise;Significance=Significant;P-value=<0.05;Variance=12.41;Additive_Effect=1.821
Chr.X	Animal QTLdb	Reproduction_Association	109261510	109261550	.	.	.	QTL_ID=75880;Name=Scrotal circumference;Abbrev=SCRCIR;PUBMED_ID=23785023;trait_ID=1270;trait=Scrotal circumference;breed=Tropical Composite;FlankMarkers=rs134490059;VTO_name=scrotum circumference;Map_Type=Genome;Model=Mendelian;Test_Base=Experiment-wise;Significance=Significant;P-value=<0.05;Variance=12.18;Additive_Effect=1.407
Chr.X	Animal QTLdb	Reproduction_Association	60177007	60177047	.	.	.	QTL_ID=75881;Name=Scrotal circumference;Abbrev=SCRCIR;PUBMED_ID=23785023;trait_ID=1270;trait=Scrotal circumference;breed=Tropical Composite;FlankMarkers=rs137753753;VTO_name=scrotum circumference;Map_Type=Genome;Model=Mendelian;Test_Base=Experiment-wise;Significance=Significant;P-value=<0.05;Variance=17.86;Additive_Effect=1.512
Chr.X	Animal QTLdb	Reproduction_Association	114848042	114848082	.	.	.	QTL_ID=75882;Name=Scrotal circumference;Abbrev=SCRCIR;PUBMED_ID=23785023;trait_ID=1270;trait=Scrotal circumference;breed=Tropical Composite;FlankMarkers=rs110852161;VTO_name=scrotum circumference;Map_Type=Genome;Model=Mendelian;Test_Base=Experiment-wise;Significance=Significant;P-value=<0.05;Variance=15.49;Additive_Effect=1.445
Chr.X	Animal QTLdb	Reproduction_Association	95498972	95499012	.	.	.	QTL_ID=75885;Name=Scrotal circumference;Abbrev=SCRCIR;PUBMED_ID=23785023;trait_ID=1270;trait=Scrotal circumference;breed=Tropical Composite;FlankMarkers=rs134017354;VTO_name=scrotum circumference;Map_Type=Genome;Model=Mendelian;Test_Base=Experiment-wise;Significance=Significant;P-value=<0.05;Variance=15.20;Additive_Effect=1.886
Chr.X	Animal QTLdb	Reproduction_Association	95572640	95572680	.	.	.	QTL_ID=75886;Name=Scrotal circumference;Abbrev=SCRCIR;PUBMED_ID=23785023;trait_ID=1270;trait=Scrotal circumference;breed=Tropical Composite;FlankMarkers=rs135820063;VTO_name=scrotum circumference;Map_Type=Genome;Model=Mendelian;Test_Base=Experiment-wise;Significance=Significant;P-value=<0.05;Variance=23.05;Additive_Effect=1.886
Chr.X	Animal QTLdb	Reproduction_Association	95585596	95585636	.	.	.	QTL_ID=75887;Name=Scrotal circumference;Abbrev=SCRCIR;PUBMED_ID=23785023;trait_ID=1270;trait=Scrotal circumference;breed=Tropical Composite;FlankMarkers=rs133663663;VTO_name=scrotum circumference;Map_Type=Genome;Model=Mendelian;Test_Base=Experiment-wise;Significance=Significant;P-value=<0.05;Variance=22.86;Additive_Effect=1.886
Chr.X	Animal QTLdb	Reproduction_Association	107415667	107415707	.	.	.	QTL_ID=75890;Name=Scrotal circumference;Abbrev=SCRCIR;PUBMED_ID=23785023;trait_ID=1270;trait=Scrotal circumference;breed=Tropical Composite;FlankMarkers=rs137246082;VTO_name=scrotum circumference;Map_Type=Genome;Model=Mendelian;Test_Base=Experiment-wise;Significance=Significant;P-value=<0.05;Variance=10.75;Additive_Effect=1.319
Chr.X	Animal QTLdb	Reproduction_Association	39730408	39730448	.	.	.	QTL_ID=75891;Name=Scrotal circumference;Abbrev=SCRCIR;PUBMED_ID=23785023;trait_ID=1270;trait=Scrotal circumference;breed=Tropical Composite;FlankMarkers=rs135906939;VTO_name=scrotum circumference;Map_Type=Genome;Model=Mendelian;Test_Base=Experiment-wise;Significance=Significant;P-value=<0.05;Variance=8.92;Additive_Effect=1.461
Chr.X	Animal QTLdb	Reproduction_Association	102976859	102976899	.	.	.	QTL_ID=75892;Name=Scrotal circumference;Abbrev=SCRCIR;PUBMED_ID=23785023;trait_ID=1270;trait=Scrotal circumference;breed=Tropical Composite;FlankMarkers=rs137062763;VTO_name=scrotum circumference;Map_Type=Genome;Model=Mendelian;Test_Base=Experiment-wise;Significance=Significant;P-value=<0.05;Variance=10.28;Additive_Effect=1.306
Chr.X	Animal QTLdb	Reproduction_Association	109311825	109311865	.	.	.	QTL_ID=75894;Name=Scrotal circumference;Abbrev=SCRCIR;PUBMED_ID=23785023;trait_ID=1270;trait=Scrotal circumference;breed=Tropical Composite;FlankMarkers=rs133170375;VTO_name=scrotum circumference;Map_Type=Genome;Model=Mendelian;Test_Base=Experiment-wise;Significance=Significant;P-value=<0.05;Variance=11.06;Additive_Effect=1.406
Chr.X	Animal QTLdb	Reproduction_Association	50245925	50245965	.	.	.	QTL_ID=75895;Name=Scrotal circumference;Abbrev=SCRCIR;PUBMED_ID=23785023;trait_ID=1270;trait=Scrotal circumference;breed=Tropical Composite;FlankMarkers=rs135870319;VTO_name=scrotum circumference;Map_Type=Genome;Model=Mendelian;Test_Base=Experiment-wise;Significance=Significant;P-value=<0.05;Variance=22.55;Additive_Effect=1.698
Chr.X	Animal QTLdb	Reproduction_Association	50299139	50299179	.	.	.	QTL_ID=75897;Name=Scrotal circumference;Abbrev=SCRCIR;PUBMED_ID=23785023;trait_ID=1270;trait=Scrotal circumference;breed=Tropical Composite;FlankMarkers=rs137538485;VTO_name=scrotum circumference;Map_Type=Genome;Model=Mendelian;Test_Base=Experiment-wise;Significance=Significant;P-value=<0.05;Variance=22.55;Additive_Effect=1.698
Chr.X	Animal QTLdb	Reproduction_Association	103281732	103281772	.	.	.	QTL_ID=75898;Name=Scrotal circumference;Abbrev=SCRCIR;PUBMED_ID=23785023;trait_ID=1270;trait=Scrotal circumference;breed=Tropical Composite;FlankMarkers=rs136079768;VTO_name=scrotum circumference;Map_Type=Genome;Model=Mendelian;Test_Base=Experiment-wise;Significance=Significant;P-value=<0.05;Variance=14.48;Additive_Effect=1.557
Chr.X	Animal QTLdb	Reproduction_Association	90014342	90014382	.	.	.	QTL_ID=75899;Name=Scrotal circumference;Abbrev=SCRCIR;PUBMED_ID=23785023;trait_ID=1270;trait=Scrotal circumference;breed=Tropical Composite;FlankMarkers=rs133592030;VTO_name=scrotum circumference;Map_Type=Genome;Model=Mendelian;Test_Base=Experiment-wise;Significance=Significant;P-value=<0.05;Variance=5.53;Additive_Effect=1.471
Chr.X	Animal QTLdb	Reproduction_Association	65299293	65299333	.	.	.	QTL_ID=75900;Name=Scrotal circumference;Abbrev=SCRCIR;PUBMED_ID=23785023;trait_ID=1270;trait=Scrotal circumference;breed=Tropical Composite;FlankMarkers=rs136133055;VTO_name=scrotum circumference;Map_Type=Genome;Model=Mendelian;Test_Base=Experiment-wise;Significance=Significant;P-value=<0.05;Variance=10.37;Additive_Effect=1.19
Chr.X	Animal QTLdb	Reproduction_Association	97006160	97006200	.	.	.	QTL_ID=75901;Name=Scrotal circumference;Abbrev=SCRCIR;PUBMED_ID=23785023;trait_ID=1270;trait=Scrotal circumference;breed=Tropical Composite;FlankMarkers=rs136108947;VTO_name=scrotum circumference;Map_Type=Genome;Model=Mendelian;Test_Base=Experiment-wise;Significance=Significant;P-value=<0.05;Variance=12.44;Additive_Effect=1.617
Chr.X	Animal QTLdb	Reproduction_Association	71813694	71813734	.	.	.	QTL_ID=75903;Name=Scrotal circumference;Abbrev=SCRCIR;PUBMED_ID=23785023;trait_ID=1270;trait=Scrotal circumference;breed=Tropical Composite;FlankMarkers=rs137223340;VTO_name=scrotum circumference;Map_Type=Genome;Model=Mendelian;Test_Base=Experiment-wise;Significance=Significant;P-value=<0.05;Variance=30.26;Additive_Effect=2.014
Chr.X	Animal QTLdb	Reproduction_Association	71829876	71829916	.	.	.	QTL_ID=75904;Name=Scrotal circumference;Abbrev=SCRCIR;PUBMED_ID=23785023;trait_ID=1270;trait=Scrotal circumference;breed=Tropical Composite;FlankMarkers=rs135140988;VTO_name=scrotum circumference;Map_Type=Genome;Model=Mendelian;Test_Base=Experiment-wise;Significance=Significant;P-value=<0.05;Variance=30.26;Additive_Effect=2.014
Chr.X	Animal QTLdb	Reproduction_Association	99024870	99024910	.	.	.	QTL_ID=75918;Name=Scrotal circumference;Abbrev=SCRCIR;PUBMED_ID=23785023;trait_ID=1270;trait=Scrotal circumference;breed=Tropical Composite;FlankMarkers=rs137291913;VTO_name=scrotum circumference;Map_Type=Genome;Model=Mendelian;Test_Base=Experiment-wise;Significance=Significant;P-value=<0.05;Variance=11.45;Additive_Effect=1.434
Chr.X	Animal QTLdb	Reproduction_Association	99194674	99194714	.	.	.	QTL_ID=75919;Name=Scrotal circumference;Abbrev=SCRCIR;PUBMED_ID=23785023;trait_ID=1270;trait=Scrotal circumference;breed=Tropical Composite;FlankMarkers=rs134167410;VTO_name=scrotum circumference;Map_Type=Genome;Model=Mendelian;Test_Base=Experiment-wise;Significance=Significant;P-value=<0.05;Variance=12.29;Additive_Effect=1.434
Chr.X	Animal QTLdb	Reproduction_Association	99195901	99195941	.	.	.	QTL_ID=75920;Name=Scrotal circumference;Abbrev=SCRCIR;PUBMED_ID=23785023;trait_ID=1270;trait=Scrotal circumference;breed=Tropical Composite;FlankMarkers=rs137611893;VTO_name=scrotum circumference;Map_Type=Genome;Model=Mendelian;Test_Base=Experiment-wise;Significance=Significant;P-value=<0.05;Variance=11.45;Additive_Effect=1.434
Chr.X	Animal QTLdb	Reproduction_Association	53422807	53422847	.	.	.	QTL_ID=75923;Name=Scrotal circumference;Abbrev=SCRCIR;PUBMED_ID=23785023;trait_ID=1270;trait=Scrotal circumference;breed=Tropical Composite;FlankMarkers=rs135122729;VTO_name=scrotum circumference;Map_Type=Genome;Model=Mendelian;Test_Base=Experiment-wise;Significance=Significant;P-value=<0.05;Variance=3.69;Additive_Effect=1.259
Chr.X	Animal QTLdb	Reproduction_Association	96164084	96164124	.	.	.	QTL_ID=75924;Name=Scrotal circumference;Abbrev=SCRCIR;PUBMED_ID=23785023;trait_ID=1270;trait=Scrotal circumference;breed=Tropical Composite;FlankMarkers=rs132869803;VTO_name=scrotum circumference;Map_Type=Genome;Model=Mendelian;Test_Base=Experiment-wise;Significance=Significant;P-value=<0.05;Variance=12.46;Additive_Effect=1.515
Chr.X	Animal QTLdb	Reproduction_Association	55476668	55476708	.	.	.	QTL_ID=75926;Name=Scrotal circumference;Abbrev=SCRCIR;PUBMED_ID=23785023;trait_ID=1270;trait=Scrotal circumference;breed=Tropical Composite;FlankMarkers=rs133149001;VTO_name=scrotum circumference;Map_Type=Genome;Model=Mendelian;Test_Base=Experiment-wise;Significance=Significant;P-value=<0.05;Variance=16.34;Additive_Effect=1.727
Chr.X	Animal QTLdb	Reproduction_Association	48519964	48520004	.	.	.	QTL_ID=75927;Name=Scrotal circumference;Abbrev=SCRCIR;PUBMED_ID=23785023;trait_ID=1270;trait=Scrotal circumference;breed=Tropical Composite;FlankMarkers=rs136242598;VTO_name=scrotum circumference;Map_Type=Genome;Model=Mendelian;Test_Base=Experiment-wise;Significance=Significant;P-value=<0.05;Variance=15.58;Additive_Effect=1.585
Chr.X	Animal QTLdb	Reproduction_Association	55517477	55517517	.	.	.	QTL_ID=75929;Name=Scrotal circumference;Abbrev=SCRCIR;PUBMED_ID=23785023;trait_ID=1270;trait=Scrotal circumference;breed=Tropical Composite;FlankMarkers=rs137172869;VTO_name=scrotum circumference;Map_Type=Genome;Model=Mendelian;Test_Base=Experiment-wise;Significance=Significant;P-value=<0.05;Variance=15.91;Additive_Effect=1.704
Chr.X	Animal QTLdb	Reproduction_Association	105147547	105147587	.	.	.	QTL_ID=75932;Name=Scrotal circumference;Abbrev=SCRCIR;PUBMED_ID=23785023;trait_ID=1270;trait=Scrotal circumference;breed=Tropical Composite;FlankMarkers=rs134223091;VTO_name=scrotum circumference;Map_Type=Genome;Model=Mendelian;Test_Base=Experiment-wise;Significance=Significant;P-value=<0.05;Variance=18.79;Additive_Effect=1.554
Chr.X	Animal QTLdb	Reproduction_Association	88787478	88787518	.	.	.	QTL_ID=75945;Name=Scrotal circumference;Abbrev=SCRCIR;PUBMED_ID=23785023;trait_ID=1270;trait=Scrotal circumference;breed=Tropical Composite;FlankMarkers=rs133394335;VTO_name=scrotum circumference;Map_Type=Genome;Model=Mendelian;Test_Base=Experiment-wise;Significance=Significant;P-value=<0.05;Variance=14.78;Additive_Effect=1.876
Chr.X	Animal QTLdb	Reproduction_Association	88846590	88846630	.	.	.	QTL_ID=75947;Name=Scrotal circumference;Abbrev=SCRCIR;PUBMED_ID=23785023;trait_ID=1270;trait=Scrotal circumference;breed=Tropical Composite;FlankMarkers=rs135376219;VTO_name=scrotum circumference;Map_Type=Genome;Model=Mendelian;Test_Base=Experiment-wise;Significance=Significant;P-value=<0.05;Variance=17.78;Additive_Effect=1.876
Chr.X	Animal QTLdb	Reproduction_Association	61270348	61270388	.	.	.	QTL_ID=75953;Name=Scrotal circumference;Abbrev=SCRCIR;PUBMED_ID=23785023;trait_ID=1270;trait=Scrotal circumference;breed=Tropical Composite;FlankMarkers=rs134839393;VTO_name=scrotum circumference;Map_Type=Genome;Model=Mendelian;Test_Base=Experiment-wise;Significance=Significant;P-value=<0.05;Variance=8.93;Additive_Effect=1.315
Chr.X	Animal QTLdb	Reproduction_Association	95941688	95941728	.	.	.	QTL_ID=75954;Name=Scrotal circumference;Abbrev=SCRCIR;PUBMED_ID=23785023;trait_ID=1270;trait=Scrotal circumference;breed=Tropical Composite;FlankMarkers=rs133506803;VTO_name=scrotum circumference;Map_Type=Genome;Model=Mendelian;Test_Base=Experiment-wise;Significance=Significant;P-value=<0.05;Variance=10.04;Additive_Effect=-1.319
Chr.X	Animal QTLdb	Reproduction_Association	95959611	95959651	.	.	.	QTL_ID=75955;Name=Scrotal circumference;Abbrev=SCRCIR;PUBMED_ID=23785023;trait_ID=1270;trait=Scrotal circumference;breed=Tropical Composite;FlankMarkers=rs136888262;VTO_name=scrotum circumference;Map_Type=Genome;Model=Mendelian;Test_Base=Experiment-wise;Significance=Significant;P-value=<0.05;Variance=11.71;Additive_Effect=-1.319
Chr.X	Animal QTLdb	Reproduction_Association	106777707	106777747	.	.	.	QTL_ID=75956;Name=Scrotal circumference;Abbrev=SCRCIR;PUBMED_ID=23785023;trait_ID=1270;trait=Scrotal circumference;breed=Tropical Composite;FlankMarkers=rs134302918;VTO_name=scrotum circumference;Map_Type=Genome;Model=Mendelian;Test_Base=Experiment-wise;Significance=Significant;P-value=<0.05;Variance=7.74;Additive_Effect=1.382
Chr.X	Animal QTLdb	Reproduction_Association	106813408	106813448	.	.	.	QTL_ID=75957;Name=Scrotal circumference;Abbrev=SCRCIR;PUBMED_ID=23785023;trait_ID=1270;trait=Scrotal circumference;breed=Tropical Composite;FlankMarkers=rs137515026;VTO_name=scrotum circumference;Map_Type=Genome;Model=Mendelian;Test_Base=Experiment-wise;Significance=Significant;P-value=<0.05;Variance=10.26;Additive_Effect=1.382
Chr.X	Animal QTLdb	Reproduction_Association	106815743	106815783	.	.	.	QTL_ID=75958;Name=Scrotal circumference;Abbrev=SCRCIR;PUBMED_ID=23785023;trait_ID=1270;trait=Scrotal circumference;breed=Tropical Composite;FlankMarkers=rs132743115;VTO_name=scrotum circumference;Map_Type=Genome;Model=Mendelian;Test_Base=Experiment-wise;Significance=Significant;P-value=<0.05;Variance=10.26;Additive_Effect=1.382
Chr.X	Animal QTLdb	Reproduction_Association	65640388	65640428	.	.	.	QTL_ID=75959;Name=Scrotal circumference;Abbrev=SCRCIR;PUBMED_ID=23785023;trait_ID=1270;trait=Scrotal circumference;breed=Tropical Composite;FlankMarkers=rs135662830;VTO_name=scrotum circumference;Map_Type=Genome;Model=Mendelian;Test_Base=Experiment-wise;Significance=Significant;P-value=<0.05;Variance=26.36;Additive_Effect=1.836
Chr.X	Animal QTLdb	Reproduction_Association	59148141	59148181	.	.	.	QTL_ID=75960;Name=Scrotal circumference;Abbrev=SCRCIR;PUBMED_ID=23785023;trait_ID=1270;trait=Scrotal circumference;breed=Tropical Composite;FlankMarkers=rs133325303;VTO_name=scrotum circumference;Map_Type=Genome;Model=Mendelian;Test_Base=Experiment-wise;Significance=Significant;P-value=<0.05;Variance=9.59;Additive_Effect=1.296
Chr.X	Animal QTLdb	Reproduction_Association	92326248	92326288	.	.	.	QTL_ID=75961;Name=Scrotal circumference;Abbrev=SCRCIR;PUBMED_ID=23785023;trait_ID=1270;trait=Scrotal circumference;breed=Tropical Composite;FlankMarkers=rs133147468;VTO_name=scrotum circumference;Map_Type=Genome;Model=Mendelian;Test_Base=Experiment-wise;Significance=Significant;P-value=<0.05;Variance=4.55;Additive_Effect=-1.125
Chr.X	Animal QTLdb	Reproduction_Association	49913084	49913124	.	.	.	QTL_ID=75962;Name=Scrotal circumference;Abbrev=SCRCIR;PUBMED_ID=23785023;trait_ID=1270;trait=Scrotal circumference;breed=Tropical Composite;FlankMarkers=rs136055818;VTO_name=scrotum circumference;Map_Type=Genome;Model=Mendelian;Test_Base=Experiment-wise;Significance=Significant;P-value=<0.05;Variance=11.34;Additive_Effect=1.396
Chr.X	Animal QTLdb	Reproduction_Association	91990789	91990829	.	.	.	QTL_ID=75963;Name=Scrotal circumference;Abbrev=SCRCIR;PUBMED_ID=23785023;trait_ID=1270;trait=Scrotal circumference;breed=Tropical Composite;FlankMarkers=rs135485043;VTO_name=scrotum circumference;Map_Type=Genome;Model=Mendelian;Test_Base=Experiment-wise;Significance=Significant;P-value=<0.05;Variance=14.28;Additive_Effect=1.635
Chr.X	Animal QTLdb	Reproduction_Association	39773284	39773324	.	.	.	QTL_ID=75964;Name=Scrotal circumference;Abbrev=SCRCIR;PUBMED_ID=23785023;trait_ID=1270;trait=Scrotal circumference;breed=Tropical Composite;FlankMarkers=rs134144182;VTO_name=scrotum circumference;Map_Type=Genome;Model=Mendelian;Test_Base=Experiment-wise;Significance=Significant;P-value=<0.05;Variance=11.48;Additive_Effect=1.45
Chr.X	Animal QTLdb	Reproduction_Association	110860402	110860442	.	.	.	QTL_ID=75965;Name=Scrotal circumference;Abbrev=SCRCIR;PUBMED_ID=23785023;trait_ID=1270;trait=Scrotal circumference;breed=Tropical Composite;FlankMarkers=rs133463753;VTO_name=scrotum circumference;Map_Type=Genome;Model=Mendelian;Test_Base=Experiment-wise;Significance=Significant;P-value=<0.05;Variance=11.39;Additive_Effect=1.332
Chr.X	Animal QTLdb	Reproduction_Association	82626120	82626160	.	.	.	QTL_ID=75967;Name=Scrotal circumference;Abbrev=SCRCIR;PUBMED_ID=23785023;trait_ID=1270;trait=Scrotal circumference;breed=Tropical Composite;FlankMarkers=rs134823074;VTO_name=scrotum circumference;Map_Type=Genome;Model=Mendelian;Test_Base=Experiment-wise;Significance=Significant;P-value=<0.05;Variance=7.72;Additive_Effect=1.301
Chr.X	Animal QTLdb	Reproduction_Association	59719598	59719638	.	.	.	QTL_ID=75968;Name=Scrotal circumference;Abbrev=SCRCIR;PUBMED_ID=23785023;trait_ID=1270;trait=Scrotal circumference;breed=Tropical Composite;FlankMarkers=rs137237718;VTO_name=scrotum circumference;Map_Type=Genome;Model=Mendelian;Test_Base=Experiment-wise;Significance=Significant;P-value=<0.05;Variance=25.89;Additive_Effect=1.838
Chr.X	Animal QTLdb	Reproduction_Association	48785555	48785595	.	.	.	QTL_ID=75970;Name=Scrotal circumference;Abbrev=SCRCIR;PUBMED_ID=23785023;trait_ID=1270;trait=Scrotal circumference;breed=Tropical Composite;FlankMarkers=rs134257654;VTO_name=scrotum circumference;Map_Type=Genome;Model=Mendelian;Test_Base=Experiment-wise;Significance=Significant;P-value=<0.05;Variance=12.69;Additive_Effect=1.527
Chr.X	Animal QTLdb	Reproduction_Association	52730952	52730992	.	.	.	QTL_ID=75972;Name=Scrotal circumference;Abbrev=SCRCIR;PUBMED_ID=23785023;trait_ID=1270;trait=Scrotal circumference;breed=Tropical Composite;FlankMarkers=rs134782998;VTO_name=scrotum circumference;Map_Type=Genome;Model=Mendelian;Test_Base=Experiment-wise;Significance=Significant;P-value=<0.05;Variance=10.57;Additive_Effect=1.449
Chr.X	Animal QTLdb	Reproduction_Association	81963444	81963484	.	.	.	QTL_ID=75973;Name=Scrotal circumference;Abbrev=SCRCIR;PUBMED_ID=23785023;trait_ID=1270;trait=Scrotal circumference;breed=Tropical Composite;FlankMarkers=rs134001031;VTO_name=scrotum circumference;Map_Type=Genome;Model=Mendelian;Test_Base=Experiment-wise;Significance=Significant;P-value=<0.05;Variance=17.81;Additive_Effect=1.835
Chr.X	Animal QTLdb	Reproduction_Association	94273047	94273087	.	.	.	QTL_ID=75974;Name=Scrotal circumference;Abbrev=SCRCIR;PUBMED_ID=23785023;trait_ID=1270;trait=Scrotal circumference;breed=Tropical Composite;FlankMarkers=rs135807060;VTO_name=scrotum circumference;Map_Type=Genome;Model=Mendelian;Test_Base=Experiment-wise;Significance=Significant;P-value=<0.05;Variance=7.42;Additive_Effect=1.531
Chr.X	Animal QTLdb	Reproduction_Association	94319579	94319619	.	.	.	QTL_ID=75975;Name=Scrotal circumference;Abbrev=SCRCIR;PUBMED_ID=23785023;trait_ID=1270;trait=Scrotal circumference;breed=Tropical Composite;FlankMarkers=rs134809691;VTO_name=scrotum circumference;Map_Type=Genome;Model=Mendelian;Test_Base=Experiment-wise;Significance=Significant;P-value=<0.05;Variance=18.03;Additive_Effect=1.531
Chr.X	Animal QTLdb	Reproduction_Association	94321717	94321757	.	.	.	QTL_ID=75976;Name=Scrotal circumference;Abbrev=SCRCIR;PUBMED_ID=23785023;trait_ID=1270;trait=Scrotal circumference;breed=Tropical Composite;FlankMarkers=rs41597892;VTO_name=scrotum circumference;Map_Type=Genome;Model=Mendelian;Test_Base=Experiment-wise;Significance=Significant;P-value=<0.05;Variance=18.03;Additive_Effect=1.531
Chr.X	Animal QTLdb	Reproduction_Association	94330147	94330187	.	.	.	QTL_ID=75977;Name=Scrotal circumference;Abbrev=SCRCIR;PUBMED_ID=23785023;trait_ID=1270;trait=Scrotal circumference;breed=Tropical Composite;FlankMarkers=rs132717681;VTO_name=scrotum circumference;Map_Type=Genome;Model=Mendelian;Test_Base=Experiment-wise;Significance=Significant;P-value=<0.05;Variance=9.34;Additive_Effect=1.531
Chr.X	Animal QTLdb	Reproduction_Association	48944832	48944872	.	.	.	QTL_ID=75978;Name=Scrotal circumference;Abbrev=SCRCIR;PUBMED_ID=23785023;trait_ID=1270;trait=Scrotal circumference;breed=Tropical Composite;FlankMarkers=rs133774848;VTO_name=scrotum circumference;Map_Type=Genome;Model=Mendelian;Test_Base=Experiment-wise;Significance=Significant;P-value=<0.05;Variance=16.23;Additive_Effect=1.545
Chr.X	Animal QTLdb	Reproduction_Association	49054765	49054805	.	.	.	QTL_ID=75979;Name=Scrotal circumference;Abbrev=SCRCIR;PUBMED_ID=23785023;trait_ID=1270;trait=Scrotal circumference;breed=Tropical Composite;FlankMarkers=rs133849698;VTO_name=scrotum circumference;Map_Type=Genome;Model=Mendelian;Test_Base=Experiment-wise;Significance=Significant;P-value=<0.05;Variance=13.08;Additive_Effect=1.545
Chr.X	Animal QTLdb	Reproduction_Association	49069239	49069279	.	.	.	QTL_ID=75980;Name=Scrotal circumference;Abbrev=SCRCIR;PUBMED_ID=23785023;trait_ID=1270;trait=Scrotal circumference;breed=Tropical Composite;FlankMarkers=rs133067434;VTO_name=scrotum circumference;Map_Type=Genome;Model=Mendelian;Test_Base=Experiment-wise;Significance=Significant;P-value=<0.05;Variance=11.54;Additive_Effect=1.545
Chr.X	Animal QTLdb	Reproduction_Association	49426807	49426847	.	.	.	QTL_ID=75981;Name=Scrotal circumference;Abbrev=SCRCIR;PUBMED_ID=23785023;trait_ID=1270;trait=Scrotal circumference;breed=Tropical Composite;FlankMarkers=rs136683875;VTO_name=scrotum circumference;Map_Type=Genome;Model=Mendelian;Test_Base=Experiment-wise;Significance=Significant;P-value=<0.05;Variance=13.10;Additive_Effect=1.545
Chr.X	Animal QTLdb	Reproduction_Association	49439687	49439727	.	.	.	QTL_ID=75982;Name=Scrotal circumference;Abbrev=SCRCIR;PUBMED_ID=23785023;trait_ID=1270;trait=Scrotal circumference;breed=Tropical Composite;FlankMarkers=rs135115013;VTO_name=scrotum circumference;Map_Type=Genome;Model=Mendelian;Test_Base=Experiment-wise;Significance=Significant;P-value=<0.05;Variance=9.44;Additive_Effect=1.545
Chr.X	Animal QTLdb	Reproduction_Association	64893040	64893080	.	.	.	QTL_ID=75986;Name=Scrotal circumference;Abbrev=SCRCIR;PUBMED_ID=23785023;trait_ID=1270;trait=Scrotal circumference;breed=Tropical Composite;FlankMarkers=rs137089866;VTO_name=scrotum circumference;Map_Type=Genome;Model=Mendelian;Test_Base=Experiment-wise;Significance=Significant;P-value=<0.05;Variance=16.90;Additive_Effect=-1.47
Chr.X	Animal QTLdb	Reproduction_Association	64898895	64898935	.	.	.	QTL_ID=75987;Name=Scrotal circumference;Abbrev=SCRCIR;PUBMED_ID=23785023;trait_ID=1270;trait=Scrotal circumference;breed=Tropical Composite;FlankMarkers=rs136833073;VTO_name=scrotum circumference;Map_Type=Genome;Model=Mendelian;Test_Base=Experiment-wise;Significance=Significant;P-value=<0.05;Variance=16.90;Additive_Effect=-1.47
Chr.X	Animal QTLdb	Reproduction_Association	64925439	64925479	.	.	.	QTL_ID=75988;Name=Scrotal circumference;Abbrev=SCRCIR;PUBMED_ID=23785023;trait_ID=1270;trait=Scrotal circumference;breed=Tropical Composite;FlankMarkers=rs135967092;VTO_name=scrotum circumference;Map_Type=Genome;Model=Mendelian;Test_Base=Experiment-wise;Significance=Significant;P-value=<0.05;Variance=16.90;Additive_Effect=-1.47
Chr.X	Animal QTLdb	Reproduction_Association	62905924	62905964	.	.	.	QTL_ID=75990;Name=Scrotal circumference;Abbrev=SCRCIR;PUBMED_ID=23785023;trait_ID=1270;trait=Scrotal circumference;breed=Tropical Composite;FlankMarkers=rs134608682;VTO_name=scrotum circumference;Map_Type=Genome;Model=Mendelian;Test_Base=Experiment-wise;Significance=Significant;P-value=<0.05;Variance=13.46;Additive_Effect=1.641
Chr.X	Animal QTLdb	Reproduction_Association	62908726	62908766	.	.	.	QTL_ID=75991;Name=Scrotal circumference;Abbrev=SCRCIR;PUBMED_ID=23785023;trait_ID=1270;trait=Scrotal circumference;breed=Tropical Composite;FlankMarkers=rs135739411;VTO_name=scrotum circumference;Map_Type=Genome;Model=Mendelian;Test_Base=Experiment-wise;Significance=Significant;P-value=<0.05;Variance=11.76;Additive_Effect=1.641
Chr.X	Animal QTLdb	Reproduction_Association	62918215	62918255	.	.	.	QTL_ID=75992;Name=Scrotal circumference;Abbrev=SCRCIR;PUBMED_ID=23785023;trait_ID=1270;trait=Scrotal circumference;breed=Tropical Composite;FlankMarkers=rs135135854;VTO_name=scrotum circumference;Map_Type=Genome;Model=Mendelian;Test_Base=Experiment-wise;Significance=Significant;P-value=<0.05;Variance=9.77;Additive_Effect=1.641
Chr.X	Animal QTLdb	Reproduction_Association	62942063	62942103	.	.	.	QTL_ID=75994;Name=Scrotal circumference;Abbrev=SCRCIR;PUBMED_ID=23785023;trait_ID=1270;trait=Scrotal circumference;breed=Tropical Composite;FlankMarkers=rs135363871;VTO_name=scrotum circumference;Map_Type=Genome;Model=Mendelian;Test_Base=Experiment-wise;Significance=Significant;P-value=<0.05;Variance=14.94;Additive_Effect=1.641
Chr.X	Animal QTLdb	Reproduction_Association	85654959	85654999	.	.	.	QTL_ID=75995;Name=Scrotal circumference;Abbrev=SCRCIR;PUBMED_ID=23785023;trait_ID=1270;trait=Scrotal circumference;breed=Tropical Composite;FlankMarkers=rs134284084;VTO_name=scrotum circumference;Map_Type=Genome;Model=Mendelian;Test_Base=Experiment-wise;Significance=Significant;P-value=<0.05;Variance=8.38;Additive_Effect=1.19
Chr.X	Animal QTLdb	Reproduction_Association	55471633	55471673	.	.	.	QTL_ID=75996;Name=Scrotal circumference;Abbrev=SCRCIR;PUBMED_ID=23785023;trait_ID=1270;trait=Scrotal circumference;breed=Tropical Composite;FlankMarkers=rs132814213;VTO_name=scrotum circumference;Map_Type=Genome;Model=Mendelian;Test_Base=Experiment-wise;Significance=Significant;P-value=<0.05;Variance=15.74;Additive_Effect=1.695
Chr.X	Animal QTLdb	Reproduction_Association	105701597	105701637	.	.	.	QTL_ID=75997;Name=Scrotal circumference;Abbrev=SCRCIR;PUBMED_ID=23785023;trait_ID=1270;trait=Scrotal circumference;breed=Tropical Composite;FlankMarkers=rs132724177;VTO_name=scrotum circumference;Map_Type=Genome;Model=Mendelian;Test_Base=Experiment-wise;Significance=Significant;P-value=<0.05;Variance=14.24;Additive_Effect=1.352
Chr.X	Animal QTLdb	Reproduction_Association	105706534	105706574	.	.	.	QTL_ID=75998;Name=Scrotal circumference;Abbrev=SCRCIR;PUBMED_ID=23785023;trait_ID=1270;trait=Scrotal circumference;breed=Tropical Composite;FlankMarkers=rs109195696;VTO_name=scrotum circumference;Map_Type=Genome;Model=Mendelian;Test_Base=Experiment-wise;Significance=Significant;P-value=<0.05;Variance=13.72;Additive_Effect=1.352
Chr.X	Animal QTLdb	Reproduction_Association	105741544	105741584	.	.	.	QTL_ID=75999;Name=Scrotal circumference;Abbrev=SCRCIR;PUBMED_ID=23785023;trait_ID=1270;trait=Scrotal circumference;breed=Tropical Composite;FlankMarkers=rs137044389;VTO_name=scrotum circumference;Map_Type=Genome;Model=Mendelian;Test_Base=Experiment-wise;Significance=Significant;P-value=<0.05;Variance=11.65;Additive_Effect=1.352
Chr.X	Animal QTLdb	Reproduction_Association	105743712	105743752	.	.	.	QTL_ID=76000;Name=Scrotal circumference;Abbrev=SCRCIR;PUBMED_ID=23785023;trait_ID=1270;trait=Scrotal circumference;breed=Tropical Composite;FlankMarkers=rs135608581;VTO_name=scrotum circumference;Map_Type=Genome;Model=Mendelian;Test_Base=Experiment-wise;Significance=Significant;P-value=<0.05;Variance=14.28;Additive_Effect=1.352
Chr.X	Animal QTLdb	Reproduction_Association	105802338	105802378	.	.	.	QTL_ID=76001;Name=Scrotal circumference;Abbrev=SCRCIR;PUBMED_ID=23785023;trait_ID=1270;trait=Scrotal circumference;breed=Tropical Composite;FlankMarkers=rs132708369;VTO_name=scrotum circumference;Map_Type=Genome;Model=Mendelian;Test_Base=Experiment-wise;Significance=Significant;P-value=<0.05;Variance=11.64;Additive_Effect=1.352
Chr.X	Animal QTLdb	Reproduction_Association	105860700	105860740	.	.	.	QTL_ID=76003;Name=Scrotal circumference;Abbrev=SCRCIR;PUBMED_ID=23785023;trait_ID=1270;trait=Scrotal circumference;breed=Tropical Composite;FlankMarkers=rs111022846;VTO_name=scrotum circumference;Map_Type=Genome;Model=Mendelian;Test_Base=Experiment-wise;Significance=Significant;P-value=<0.05;Variance=12.02;Additive_Effect=1.352
Chr.X	Animal QTLdb	Reproduction_Association	105106639	105106679	.	.	.	QTL_ID=76004;Name=Scrotal circumference;Abbrev=SCRCIR;PUBMED_ID=23785023;trait_ID=1270;trait=Scrotal circumference;breed=Tropical Composite;FlankMarkers=rs132876169;VTO_name=scrotum circumference;Map_Type=Genome;Model=Mendelian;Test_Base=Experiment-wise;Significance=Significant;P-value=<0.05;Variance=13.17;Additive_Effect=1.42
[truncated: 48,108,757 more chars]
