# Supplementary material for: GALLO: An R package for genomic annotation and integration of multiple data sources in livestock for positional candidate loci
Source: Gigascience. 2020 Dec 30;9(12):giaa149. doi: 10.1093/gigascience/giaa149 (PMC7772745; doi:10.1093/gigascience/giaa149)
Supplement: giaa149_Supplemental_Files [file giaa149_supplemental_files.zip › Supplementary_file3.R]

#Libraries
library(GALLO)
library(biomaRt)
################

#####Analysis

input.markers<-read.table("~/Desktop/post_doc/Papers/manuscript_GALLO/submission_gigascience/case_study/case_study_fert_GALLO.txt",h=T,sep="\t", stringsAsFactors = F)

input.markers[which(input.markers$Reference=="Feugang et al. (2010)"),"Reference"]<-"Feugang et al. (2009)"

#An example of how to import a QTL annotation file
system.time(qtl.inp <- import_gff_gtf(db_file="~/Desktop/QTL_UMD_3.1.gff.txt",file_type="gff"))

#An example of how to import a gene annotation file
system.time(qtf.inp <- import_gff_gtf(db_file="~/Desktop/Bos_taurus.UMD3.1.94.gtf",file_type="gtf"))


#Running gene annotation
system.time(out.genes<-find_genes_qtls_around_markers(db_file=gtfGenes,
                                          marker_file=input.markers, method = "gene", marker = "snp", interval = 100000, nThreads = NULL))


#Running QTL annotation
system.time(out.qtls<-find_genes_qtls_around_markers(db_file=gffQTLs,
                                         marker_file=input.markers, method = "qtl",marker = "snp", interval = 100000, nThreads = NULL))


##########################################################
########Checking number of shared genes and QTLs##########
##########################################################

########
####Genes
########

#Removing the duplicated records for Gene ID
out.genes.unique<-out.genes[!duplicated(out.genes[c("Reference","gene_id")]),]
#Calculating the number of shared QTLs between different studies
overlap.genes<-overlapping_among_groups(file=out.genes.unique, x="Reference", y="gene_id")
#Creating grouping labels (names of the references)
group.labels<-unique(out.genes.unique$Reference)
#plotting the overlapping information
gene_overlap<-plot_overlapping(overlap.genes, nmatrix=2, ntext=3, group=group.labels, labelcex = 1)

########
####QTLS
########

#Removing the duplicated records for QTL ID
out.qtls.unique<-out.qtls[!duplicated(out.qtls[c("Reference","QTL_ID")]),]
#Calculating the number of shared QTLs between different studies
overlap.qtls<-overlapping_among_groups(file=out.qtls.unique, x="Reference", y="Name")
#Creating grouping labels (names of the references)
group.labels<-unique(out.qtls.unique$Reference)
#plotting the overlapping information
qtl_overlap<-plot_overlapping(overlap.qtls, nmatrix=2, ntext=3, group=group.labels, labelcex = 1)

par(mfrow=c(2,2))
gene_overlap
qtl_overlap

################################################
##########Plotting QTL information##############
################################################

#Feugang et al. (2009)
#plotting the percentage of each QTL class annoatted
par(mar=c(1,15,15,1))
plot_qtl_info(out.qtls[which(out.qtls$Reference=="Feugang et al. (2009)"),], qtl_plot = "qtl_type", cex=1.2)

#Setting margin parameter to better fit the axis labels
par(mar=c(5,30,1,1))
#plotting the percentage of each trait annoatted as a Reproduction QTL
plot_qtl_info(out.qtls[which(out.qtls$Reference=="Feugang et al. (2009)"),], qtl_plot = "qtl_name", qtl_class="Reproduction",n=10, cex.names=2, cex.axis=2)

##Buzankas et al. (2017)
#plotting the percentage of each QTL class annoatted
par(mar=c(1,15,15,1))
plot_qtl_info(out.qtls[which(out.qtls$Reference=="Buzanskas et al. (2017)"),], qtl_plot = "qtl_type", cex=1.2)

#Setting margin parameter to better fit the axis labels
par(mar=c(5,30,1,1))
#plotting the percentage of each trait annoatted as a Reproduction QTL
plot_qtl_info(out.qtls[which(out.qtls$Reference=="Buzanskas et al. (2017)"),], qtl_plot = "qtl_name", qtl_class="Reproduction",n=10, cex.names=2, cex.axis=2)

##Combined analysis
#plotting the percentage of each QTL class annoatted
par(mar=c(1,15,15,1))
plot_qtl_info(out.qtls, qtl_plot = "qtl_type", cex=2)

#Setting margin parameter to better fit the axis labels
par(mar=c(5,20,1,1))
#plotting the percentage of each trait annoatted as a Reproduction QTL
plot_qtl_info(out.qtls, qtl_plot = "qtl_name", qtl_class="Reproduction",n=10, cex.names=2, cex.axis=2)


###########################################
#########QTL Enrichment analysis###########
###########################################

#####
#####QTL enrichment analysis 
######

system.time(out.enrich<-qtl_enrich(qtl_db=qtl.inp, 
                       qtl_file=out.qtls, qtl_type = "Name",
                       enrich_type = "chromosome", chr.subset = NULL, 
                       padj = "fdr",nThreads = NULL))


#######
#######Plotting QTL enrichment analysis
#######

#Creating a new ID composed by the trait and the chromosome
out.enrich$ID<-paste(out.enrich$QTL," - ","BTA",out.enrich$CHR,sep="")

#Match the QTL classes and filtering the Reproduction related QTLs
out.enrich.filtered<-out.enrich[which(out.enrich$adj.pval<0.05),]

#Ordering the results by FDR
out.enrich.filtered<-out.enrich.filtered[order(out.enrich.filtered$adj.pval, decreasing = T),]

#Forcing QTL plot order
out.enrich.filtered$ID<-factor(out.enrich.filtered$ID,levels = unique(out.enrich.filtered$ID))

#Truncating the FDR a minimum of 1e-30 (to allow the better observation of higher p-values)
out.enrich.filtered[which(out.enrich.filtered$adj.pval<1e-30),"adj.pval"]<-1e-30

QTLenrich_plot(out.enrich.filtered[19:28,], x="ID", pval="adj.pval")

###################################################################
######Checking relationship between studies and enriched QTLs######
###################################################################

#Creating a new ID to filter the enriched QTLs in the QTL annotation file
out.qtls$ID<-paste(out.qtls$Name," - ","BTA",out.qtls$CHR,sep="")
out.enrich.filtered<-out.enrich.filtered[order(out.enrich.filtered$adj.pval),]
out.qtls.filtered<-out.qtls[which(out.qtls$ID%in%out.enrich.filtered$ID[1:10]),]

#Creating color scheme based on the References
out.qtls.filtered[which(out.qtls.filtered$Reference=="Feugang et al. (2009)"),
                  "color_ref"]<-"purple"

out.qtls.filtered[which(out.qtls.filtered$Reference== "Buzanskas et al. (2017)"),
                  "color_ref"]<-"pink"

#Creating a new label ID for the plot
out.qtls.filtered$label_ID<-paste(out.qtls.filtered$Abbrev," - ","BTA",out.qtls.filtered$CHR,sep="")


#Creating a color vector filled with black for all the traits abbreviation 
#and with the respective colors for each reference
color.grid<-c(rep("black",length(unique(out.qtls.filtered$label_ID))),
              unique(out.qtls.filtered$color_ref))

#Naming the vector
names(color.grid)<-c(unique(out.qtls.filtered$label_ID),
                     unique(out.qtls.filtered$Reference))

#Plotting the relationship plot using the grid color created above
relationship_plot(qtl_file=out.qtls.filtered, x="label_ID",
                  y="Reference",cex=1,gap=2.5,degree = 90,
                  canvas.xlim = c(-5, 5), 
                  canvas.ylim = c(-3, 3), grid.col = color.grid)


#####################
##Biomart Analysis###
#####################

#First we will connect to the version 94 of Ensembl database and retrive the dataset ID for the bovine reference genome UMD 3.1
ensembl94=useEnsembl(biomart="ensembl",version=94)
listDatasets(ensembl94)[grep("Cow", listDatasets(ensembl94)[,2]),]
# dataset        description version
# 12 btaurus_gene_ensembl Cow genes (UMD3.1)  UMD3.1

#We will choose ENSEMBL_MART_ENSEMBL, which correspond to Ensembl Genes 94
#It is necessary to creat a object of the type "Mart" to load the database information.
#This is performed with the following command:
mart <- useMart("ENSEMBL_MART_ENSEMBL")

#Once the object mart was created using useMart() function, we need to select
#the organism. The following comand can be used to identify the correspondent
#argument to each organism.
#The function useDataset() can be used to insert the organism
#infortation in the mart object.
mart <- useDataset("btaurus_gene_ensembl", mart)

#Here, we will use the chromosome region filter ("chromosomal_region") to retrive
#the genes mapped in the intervals selected
filter<-"chromosomal_region"
#The following command will be used to creat the chromosomal coordinates using a 500Kb
#upstream and downstream for each slected marker
value<-paste(input.markers$CHR, ":", (input.markers$BP)-100000, ":",
             (input.markers$BP)+100000, sep="")

#The attributes to be retrived will be inserted in a object
attributes <- c("ensembl_gene_id","hgnc_symbol","external_gene_name",
                "chromosome_name","start_position","end_position",
                "entrezgene_id")

#Retriving positional candidate genes
system.time(all.genes <- getBM(attributes=attributes, filters=filter, values=value, mart=mart))


################################
######bedtools analysis########
##############################

#Run this command in the terminal
#time Bedtools intersect -wao -a ~/Downloads/input_regions_bed.bed -b ~/Downloads/QTL_db.bed > exit.txt
