# Supplementary material for: GALLO: An R package for genomic annotation and integration of multiple data sources in livestock for positional candidate loci
Source: Gigascience. 2020 Dec 30;9(12):giaa149. doi: 10.1093/gigascience/giaa149 (PMC7772745; doi:10.1093/gigascience/giaa149)
Supplement: giaa149_Supplemental_Files [file giaa149_supplemental_files.zip › Supplementary_Table1.txt]

Associated.marker	Trait	CHR	BP	Breed	Reference
BovineHD0500014163	insulin-like growth factor 1 at 6 months	25	49165125	Tropical Composite	Fortes et al. (2013)
BovineHD0500012370	blood hormone levels of inhibin at 4 months	25	43223629	Tropical Composite	Fortes et al. (2013)
BovineHD1400007105	insulin-like growth factor 1 at 6 months	6	24473841	Tropical Composite	Fortes et al. (2013)
BovineHD0500027585	blood hormone levels of inhibin at 4 months	25	96842924	Tropical Composite	Fortes et al. (2013)
BovineHD0500013380	blood hormone levels of inhibin at 4 months	25	46504698	Tropical Composite	Fortes et al. (2013)
BovineHD1400013124	Scrotal circumference at 420 days	6	46432530	Canchim	Buzanskas et al. (2017)
BTB-01779799	Scrotal circumference	6	25351733	Brahman	Fortes et al. (2012)
BovineHD1400013162	Scrotal circumference at 420 days	6	46530797	Canchim	Buzanskas et al. (2017)
ARS-BFGL-NGS-111395	insulin-like growth factor 1 (IGF1) at 6 mo	6	25731992	Brahman	Fortes et al. (2012)
BTB-02056709	insulin-like growth factor 1 (IGF1) at 6 mo	6	25175950	Brahman	Fortes et al. (2012)
BovineHD0500014290	insulin-like growth factor 1 at 6 months	25	49692274	Tropical Composite	Fortes et al. (2013)
BovineHD0300015742	insulin-like growth factor 1 at 6 months	23	52091993	Tropical Composite	Fortes et al. (2013)
BovineHD1400013414	Scrotal circumference at 420 days	6	47433566	Canchim	Buzanskas et al. (2017)
BTB-01280026	insulin-like growth factor 1 (IGF1) at 6 mo	6	27035971	Brahman	Fortes et al. (2012)
BovineHD1400013308	Scrotal circumference at 420 days	6	47030501	Canchim	Buzanskas et al. (2017)
BovineHD1400013087	Scrotal circumference at 420 days	6	46329798	Canchim	Buzanskas et al. (2017)
BovineHD0500017110	insulin-like growth factor 1 at 6 months	25	61105982	Tropical Composite	Fortes et al. (2013)
BovineHD0500015546	blood hormone levels of inhibin at 4 months	25	54524082	Tropical Composite	Fortes et al. (2013)
BovineHD1400007198	insulin-like growth factor 1 at 6 months	6	24779419	Tropical Composite	Fortes et al. (2013)
BovineHD1400012870	Scrotal circumference at 420 days	6	45495995	Canchim	Buzanskas et al. (2017)
BovineHD4100011520	Scrotal circumference at 420 days	6	47999462	Canchim	Buzanskas et al. (2017)
BovineHD0500014933	blood hormone levels of inhibin at 4 months	25	51910882	Tropical Composite	Fortes et al. (2013)
BovineHD0500036148	blood hormone levels of inhibin at 4 months	25	92718528	Tropical Composite	Fortes et al. (2013)
BovineHD0500017069	insulin-like growth factor 1 at 6 months	25	60906434	Tropical Composite	Fortes et al. (2013)
BovineHD0500013855	Scrotal circumference at 420 days	25	47921750	Canchim	Buzanskas et al. (2017)
BovineHD0500017067	insulin-like growth factor 1 at 6 months	25	60899266	Tropical Composite	Fortes et al. (2013)
BTB-01532239	Scrotal circumference	6	24437778	Brahman	Fortes et al. (2012)
BovineHD1400007153	insulin-like growth factor 1 at 6 months	6	24621142	Tropical Composite	Fortes et al. (2013)
BovineHD1400012053	Scrotal circumference at 420 days	6	42330263	Canchim	Buzanskas et al. (2017)
BovineHD4100013512	Scrotal circumference at 420 days	10	19880724	Canchim	Buzanskas et al. (2017)
BovineHD1400012906	Scrotal circumference at 420 days	6	45640628	Canchim	Buzanskas et al. (2017)
BovineHD0500013058	Scrotal circumference at 420 days	25	45365062	Canchim	Buzanskas et al. (2017)
BovineHD1400013300	Scrotal circumference at 420 days	6	47006975	Canchim	Buzanskas et al. (2017)
BovineHD1800006144	Scrotal circumference at 420 days	10	19853948	Canchim	Buzanskas et al. (2017)
BovineHD1400007101	insulin-like growth factor 1 at 6 months	6	24466047	Tropical Composite	Fortes et al. (2013)
BovineHD0500017061	blood hormone levels of inhibin at 4 months	25	60875311	Tropical Composite	Fortes et al. (2013)
BovineHD0500013206	Scrotal circumference at 420 days	25	45921555	Canchim	Buzanskas et al. (2017)
BTB-01532239	insulin-like growth factor 1 (IGF1) at 6 mo	6	24437778	Brahman	Fortes et al. (2012)
ARS-BFGL-NGS-110427	insulin-like growth factor 1 (IGF1) at 6 mo	6	24326513	Brahman	Fortes et al. (2012)
BovineHD1400011176	Scrotal circumference at 420 days	6	38969389	Canchim	Buzanskas et al. (2017)
BovineHD0500013880	blood hormone levels of inhibin at 4 months	25	47999125	Tropical Composite	Fortes et al. (2013)
BovineHD0500017107	insulin-like growth factor 1 at 6 months	25	61099377	Tropical Composite	Fortes et al. (2013)
BovineHD0500026458	blood hormone levels of inhibin at 4 months	25	93193384	Tropical Composite	Fortes et al. (2013)
BovineHD0500014364	blood hormone levels of inhibin at 4 months	25	49907644	Tropical Composite	Fortes et al. (2013)
Hapmap50665-BTA-34310	insulin-like growth factor 1 (IGF1) at 6 mo	6	26542736	Brahman	Fortes et al. (2012)
BovineHD1400007091	insulin-like growth factor 1 at 6 months	6	24431237	Tropical Composite	Fortes et al. (2013)
Hapmap31202-BTA-162588	Scrotal circumference	6	23988778	Brahman	Fortes et al. (2012)
BovineHD0500013738	blood hormone levels of inhibin at 4 months	25	47554655	Tropical Composite	Fortes et al. (2013)
BTB-01530778	Scrotal circumference	6	24482969	Brahman	Fortes et al. (2012)
BovineHD4100011554	Scrotal circumference at 420 days	6	55755269	Canchim	Buzanskas et al. (2017)
