# Supplementary material for: GALLO: An R package for genomic annotation and integration of multiple data sources in livestock for positional candidate loci
Source: Gigascience. 2020 Dec 30;9(12):giaa149. doi: 10.1093/gigascience/giaa149 (PMC7772745; doi:10.1093/gigascience/giaa149)
Supplement: giaa149_Supplemental_Files [file giaa149_supplemental_files.zip › Supplementary_Table2.txt]

Associated.marker	SNP.reference	Trait	CHR	BP	Breed	Reference	chr	start_pos	end_pos	width	strand	gene_id	gene_name	gene_biotype
NA	rs29025328	Fertility	10	82889477	Holstein	Feugang et al. (2009)	10	82728773	82806769	77997	-	ENSBTAG00000005700	MAP3K9	protein_coding
NA	rs29025328	Fertility	10	82889477	Holstein	Feugang et al. (2009)	10	82878051	83056528	178478	+	ENSBTAG00000012565	PCNX1	protein_coding
NA	rs29026923	Fertility	10	91580893	Holstein	Feugang et al. (2009)	10	91597994	92223876	625883	+	ENSBTAG00000025324	NA	protein_coding
BovineHD0900003930	rs43582369	Scrotal circumference at 420 days	9	15010015	Canchim	Buzanskas et al. (2017)	9	14869511	14983763	114253	-	ENSBTAG00000020056	COL12A1	protein_coding
BovineHD0900003930	rs43582369	Scrotal circumference at 420 days	9	15010015	Canchim	Buzanskas et al. (2017)	9	15041836	15046972	5137	-	ENSBTAG00000005096	COX7A2	protein_coding
BovineHD0900003930	rs43582369	Scrotal circumference at 420 days	9	15010015	Canchim	Buzanskas et al. (2017)	9	15058058	15102252	44195	-	ENSBTAG00000005100	TMEM30A	protein_coding
BovineHD0900004240	rs110130556	Scrotal circumference at 420 days	9	15877491	Canchim	Buzanskas et al. (2017)	9	15798579	15802324	3746	+	ENSBTAG00000045726	NA	protein_coding
BovineHD0900004242	rs43582288	Scrotal circumference at 420 days	9	15880619	Canchim	Buzanskas et al. (2017)	9	15798579	15802324	3746	+	ENSBTAG00000045726	NA	protein_coding
BovineHD0900004243	rs43582290	Scrotal circumference at 420 days	9	15881203	Canchim	Buzanskas et al. (2017)	9	15798579	15802324	3746	+	ENSBTAG00000045726	NA	protein_coding
BovineHD0900004240	rs110130556	Scrotal circumference at 420 days	9	15877491	Canchim	Buzanskas et al. (2017)	9	15862737	15894731	31995	-	ENSBTAG00000021175	NA	protein_coding
BovineHD0900004242	rs43582288	Scrotal circumference at 420 days	9	15880619	Canchim	Buzanskas et al. (2017)	9	15862737	15894731	31995	-	ENSBTAG00000021175	NA	protein_coding
BovineHD0900004243	rs43582290	Scrotal circumference at 420 days	9	15881203	Canchim	Buzanskas et al. (2017)	9	15862737	15894731	31995	-	ENSBTAG00000021175	NA	protein_coding
BovineHD0900007743	rs42242832	Scrotal circumference at 420 days	9	28601347	Canchim	Buzanskas et al. (2017)	9	28544216	28544698	483	+	ENSBTAG00000046232	NA	protein_coding
BovineHD0900007743	rs42242832	Scrotal circumference at 420 days	9	28601347	Canchim	Buzanskas et al. (2017)	9	28619239	28695197	75959	-	ENSBTAG00000021099	CLVS2	protein_coding
BTA-02714-rs29010261	rs29010261	Fertility	9	85737168	Holstein	Feugang et al. (2009)	9	85627754	85785707	157954	+	ENSBTAG00000021107	STXBP5	protein_coding
BTA-02714-rs29010261	rs29010261	Fertility	9	85737168	Holstein	Feugang et al. (2009)	9	85809354	85810860	1507	+	ENSBTAG00000047224	NA	protein_coding
BTA-02714-rs29010261	rs29010261	Fertility	9	85737168	Holstein	Feugang et al. (2009)	9	85813503	85814535	1033	+	ENSBTAG00000039444	NA	protein_coding
BovineHD0900026520	rs137387359	Scrotal circumference at 420 days	9	93702202	Canchim	Buzanskas et al. (2017)	9	93666264	93670151	3888	-	ENSBTAG00000035623	NA	protein_coding
BovineHD0900026522	rs137153440	Scrotal circumference at 420 days	9	93704329	Canchim	Buzanskas et al. (2017)	9	93666264	93670151	3888	-	ENSBTAG00000035623	NA	protein_coding
BovineHD0900026523	rs135164150	Scrotal circumference at 420 days	9	93705281	Canchim	Buzanskas et al. (2017)	9	93666264	93670151	3888	-	ENSBTAG00000035623	NA	protein_coding
BovineHD0900026524	rs132757037	Scrotal circumference at 420 days	9	93708507	Canchim	Buzanskas et al. (2017)	9	93666264	93670151	3888	-	ENSBTAG00000035623	NA	protein_coding
NA	rs29018257	Fertility	9	98459935	Holstein	Feugang et al. (2009)	9	98239672	98376380	136709	-	ENSBTAG00000007668	AGPAT4	protein_coding
NA	rs29018257	Fertility	9	98459935	Holstein	Feugang et al. (2009)	9	98421510	99568077	1146568	-	ENSBTAG00000018996	PRKN	protein_coding
NA	rs29009857	Fertility	9	98483343	Holstein	Feugang et al. (2009)	9	98421510	99568077	1146568	-	ENSBTAG00000018996	PRKN	protein_coding
NA	rs29024867	Fertility	4	11622140	Holstein	Feugang et al. (2009)	4	11624470	11661163	36694	+	ENSBTAG00000013472	COL1A2	protein_coding
NA	rs29020721	Fertility	4	32826844	Holstein	Feugang et al. (2009)	4	32691262	32858257	166996	+	ENSBTAG00000021313	RUNDC3B	protein_coding
NA	rs29020721	Fertility	4	32826844	Holstein	Feugang et al. (2009)	4	32858616	32873479	14864	-	ENSBTAG00000033449	SLC25A40	protein_coding
BovineHD4100003212	rs29009789	Fertility	4	104228233	Holstein	Feugang et al. (2009)	4	104133819	104307005	173187	+	ENSBTAG00000020225	TBXAS1	protein_coding
BovineHD4100003213	rs29009792	Fertility	4	104232176	Holstein	Feugang et al. (2009)	4	104133819	104307005	173187	+	ENSBTAG00000020225	TBXAS1	protein_coding
BovineHD4100003212	rs29009789	Fertility	4	104228233	Holstein	Feugang et al. (2009)	4	104194265	104194479	215	-	ENSBTAG00000028811	RF00012	snoRNA
BovineHD4100003213	rs29009792	Fertility	4	104232176	Holstein	Feugang et al. (2009)	4	104194265	104194479	215	-	ENSBTAG00000028811	RF00012	snoRNA
BovineHD4100003212	rs29009789	Fertility	4	104228233	Holstein	Feugang et al. (2009)	4	104225256	104225349	94	+	ENSBTAG00000044889	NA	miRNA
BovineHD4100003213	rs29009792	Fertility	4	104232176	Holstein	Feugang et al. (2009)	4	104225256	104225349	94	+	ENSBTAG00000044889	NA	miRNA
BovineHD4100003212	rs29009789	Fertility	4	104228233	Holstein	Feugang et al. (2009)	4	104310325	104356479	46155	-	ENSBTAG00000016546	PARP12	protein_coding
BovineHD4100003213	rs29009792	Fertility	4	104232176	Holstein	Feugang et al. (2009)	4	104310325	104356479	46155	-	ENSBTAG00000016546	PARP12	protein_coding
NA	rs29017089	Fertility	1	822930	Holstein	Feugang et al. (2009)	1	669920	733729	63810	-	ENSBTAG00000012594	MRPS6	protein_coding
NA	rs29017089	Fertility	1	822930	Holstein	Feugang et al. (2009)	1	750707	750813	107	+	ENSBTAG00000047487	RF00026	snRNA
NA	rs29017089	Fertility	1	822930	Holstein	Feugang et al. (2009)	1	922635	929992	7358	+	ENSBTAG00000018278	ATP5PO	protein_coding
NA	rs41257187	Fertility	1	69802307	Holstein	Feugang et al. (2009)	1	69248613	69724961	476349	+	ENSBTAG00000002640	KALRN	protein_coding
NA	rs41257187	Fertility	1	69802307	Holstein	Feugang et al. (2009)	1	69732778	69782823	50046	+	ENSBTAG00000013727	UMPS	protein_coding
NA	rs41257187	Fertility	1	69802307	Holstein	Feugang et al. (2009)	1	69801844	69899676	97833	-	ENSBTAG00000013755	ITGB5	protein_coding
BovineHD0500002567	rs43429788	Scrotal circumference at 420 days	5	8986354	Canchim	Buzanskas et al. (2017)	5	8836101	9062297	226197	+	ENSBTAG00000034693	SYT1	protein_coding
AX-25894528	rs29017246	Fertility	5	11158154	Holstein	Feugang et al. (2009)	5	10913178	11118179	205002	-	ENSBTAG00000003036	PPFIA2	protein_coding
BovineHD0500010587	rs43434300	Scrotal circumference at 420 days	5	36934565	Canchim	Buzanskas et al. (2017)	5	36847869	36859266	11398	+	ENSBTAG00000020938	TWF1	protein_coding
BovineHD0500010587	rs43434300	Scrotal circumference at 420 days	5	36934565	Canchim	Buzanskas et al. (2017)	5	36877863	36905927	28065	-	ENSBTAG00000021105	IRAK4	protein_coding
BovineHD0500010587	rs43434300	Scrotal circumference at 420 days	5	36934565	Canchim	Buzanskas et al. (2017)	5	36909426	36926975	17550	+	ENSBTAG00000004718	PUS7L	protein_coding
BovineHD0500012069	rs133344101	Scrotal circumference at 420 days	5	42218286	Canchim	Buzanskas et al. (2017)	5	42075175	42147586	72412	+	ENSBTAG00000004832	KIF21A	protein_coding
BovineHD0500012962	rs134557648	Scrotal circumference at 420 days	5	45102460	Canchim	Buzanskas et al. (2017)	5	45081462	45158699	77238	+	ENSBTAG00000013496	CPM	protein_coding
BovineHD0500012963	rs136126069	Scrotal circumference at 420 days	5	45104529	Canchim	Buzanskas et al. (2017)	5	45081462	45158699	77238	+	ENSBTAG00000013496	CPM	protein_coding
BovineHD0500013016	rs136466664	Scrotal circumference at 420 days	5	45247118	Canchim	Buzanskas et al. (2017)	5	45081462	45158699	77238	+	ENSBTAG00000013496	CPM	protein_coding
BovineHD0500013018	rs134969150	Scrotal circumference at 420 days	5	45249863	Canchim	Buzanskas et al. (2017)	5	45081462	45158699	77238	+	ENSBTAG00000013496	CPM	protein_coding
BovineHD0500013019	rs136251215	Scrotal circumference at 420 days	5	45250721	Canchim	Buzanskas et al. (2017)	5	45081462	45158699	77238	+	ENSBTAG00000013496	CPM	protein_coding
BovineHD0500013020	rs136974465	Scrotal circumference at 420 days	5	45252150	Canchim	Buzanskas et al. (2017)	5	45081462	45158699	77238	+	ENSBTAG00000013496	CPM	protein_coding
BovineHD0500013021	rs134653913	Scrotal circumference at 420 days	5	45253044	Canchim	Buzanskas et al. (2017)	5	45081462	45158699	77238	+	ENSBTAG00000013496	CPM	protein_coding
BovineHD0500013022	rs137721339	Scrotal circumference at 420 days	5	45254535	Canchim	Buzanskas et al. (2017)	5	45081462	45158699	77238	+	ENSBTAG00000013496	CPM	protein_coding
BovineHD0500013023	rs133985145	Scrotal circumference at 420 days	5	45255801	Canchim	Buzanskas et al. (2017)	5	45081462	45158699	77238	+	ENSBTAG00000013496	CPM	protein_coding
BovineHD0500013024	rs135251296	Scrotal circumference at 420 days	5	45257171	Canchim	Buzanskas et al. (2017)	5	45081462	45158699	77238	+	ENSBTAG00000013496	CPM	protein_coding
BovineHD0500012962	rs134557648	Scrotal circumference at 420 days	5	45102460	Canchim	Buzanskas et al. (2017)	5	45178135	45203567	25433	-	ENSBTAG00000010422	MDM2	protein_coding
BovineHD0500012963	rs136126069	Scrotal circumference at 420 days	5	45104529	Canchim	Buzanskas et al. (2017)	5	45178135	45203567	25433	-	ENSBTAG00000010422	MDM2	protein_coding
BovineHD0500013016	rs136466664	Scrotal circumference at 420 days	5	45247118	Canchim	Buzanskas et al. (2017)	5	45178135	45203567	25433	-	ENSBTAG00000010422	MDM2	protein_coding
BovineHD0500013018	rs134969150	Scrotal circumference at 420 days	5	45249863	Canchim	Buzanskas et al. (2017)	5	45178135	45203567	25433	-	ENSBTAG00000010422	MDM2	protein_coding
BovineHD0500013019	rs136251215	Scrotal circumference at 420 days	5	45250721	Canchim	Buzanskas et al. (2017)	5	45178135	45203567	25433	-	ENSBTAG00000010422	MDM2	protein_coding
BovineHD0500013020	rs136974465	Scrotal circumference at 420 days	5	45252150	Canchim	Buzanskas et al. (2017)	5	45178135	45203567	25433	-	ENSBTAG00000010422	MDM2	protein_coding
BovineHD0500013021	rs134653913	Scrotal circumference at 420 days	5	45253044	Canchim	Buzanskas et al. (2017)	5	45178135	45203567	25433	-	ENSBTAG00000010422	MDM2	protein_coding
BovineHD0500013022	rs137721339	Scrotal circumference at 420 days	5	45254535	Canchim	Buzanskas et al. (2017)	5	45178135	45203567	25433	-	ENSBTAG00000010422	MDM2	protein_coding
BovineHD0500013023	rs133985145	Scrotal circumference at 420 days	5	45255801	Canchim	Buzanskas et al. (2017)	5	45178135	45203567	25433	-	ENSBTAG00000010422	MDM2	protein_coding
BovineHD0500013024	rs135251296	Scrotal circumference at 420 days	5	45257171	Canchim	Buzanskas et al. (2017)	5	45178135	45203567	25433	-	ENSBTAG00000010422	MDM2	protein_coding
BovineHD0500013025	rs132874802	Scrotal circumference at 420 days	5	45258841	Canchim	Buzanskas et al. (2017)	5	45178135	45203567	25433	-	ENSBTAG00000010422	MDM2	protein_coding
BovineHD0500013026	rs109156482	Scrotal circumference at 420 days	5	45260223	Canchim	Buzanskas et al. (2017)	5	45178135	45203567	25433	-	ENSBTAG00000010422	MDM2	protein_coding
BovineHD0500013028	rs110291739	Scrotal circumference at 420 days	5	45267821	Canchim	Buzanskas et al. (2017)	5	45178135	45203567	25433	-	ENSBTAG00000010422	MDM2	protein_coding
BovineHD0500013029	rs110572792	Scrotal circumference at 420 days	5	45274417	Canchim	Buzanskas et al. (2017)	5	45178135	45203567	25433	-	ENSBTAG00000010422	MDM2	protein_coding
BovineHD0500013031	rs110698350	Scrotal circumference at 420 days	5	45282131	Canchim	Buzanskas et al. (2017)	5	45178135	45203567	25433	-	ENSBTAG00000010422	MDM2	protein_coding
BovineHD0500013032	rs134370690	Scrotal circumference at 420 days	5	45283704	Canchim	Buzanskas et al. (2017)	5	45178135	45203567	25433	-	ENSBTAG00000010422	MDM2	protein_coding
BovineHD0500013033	rs109284796	Scrotal circumference at 420 days	5	45289852	Canchim	Buzanskas et al. (2017)	5	45178135	45203567	25433	-	ENSBTAG00000010422	MDM2	protein_coding
BovineHD0500013034	rs110852214	Scrotal circumference at 420 days	5	45293077	Canchim	Buzanskas et al. (2017)	5	45178135	45203567	25433	-	ENSBTAG00000010422	MDM2	protein_coding
BovineHD0500013036	rs137552662	Scrotal circumference at 420 days	5	45297244	Canchim	Buzanskas et al. (2017)	5	45178135	45203567	25433	-	ENSBTAG00000010422	MDM2	protein_coding
BovineHD0500013016	rs136466664	Scrotal circumference at 420 days	5	45247118	Canchim	Buzanskas et al. (2017)	5	45246217	45263369	17153	-	ENSBTAG00000031919	SLC35E3	protein_coding
BovineHD0500013018	rs134969150	Scrotal circumference at 420 days	5	45249863	Canchim	Buzanskas et al. (2017)	5	45246217	45263369	17153	-	ENSBTAG00000031919	SLC35E3	protein_coding
BovineHD0500013019	rs136251215	Scrotal circumference at 420 days	5	45250721	Canchim	Buzanskas et al. (2017)	5	45246217	45263369	17153	-	ENSBTAG00000031919	SLC35E3	protein_coding
BovineHD0500013020	rs136974465	Scrotal circumference at 420 days	5	45252150	Canchim	Buzanskas et al. (2017)	5	45246217	45263369	17153	-	ENSBTAG00000031919	SLC35E3	protein_coding
BovineHD0500013021	rs134653913	Scrotal circumference at 420 days	5	45253044	Canchim	Buzanskas et al. (2017)	5	45246217	45263369	17153	-	ENSBTAG00000031919	SLC35E3	protein_coding
BovineHD0500013022	rs137721339	Scrotal circumference at 420 days	5	45254535	Canchim	Buzanskas et al. (2017)	5	45246217	45263369	17153	-	ENSBTAG00000031919	SLC35E3	protein_coding
BovineHD0500013023	rs133985145	Scrotal circumference at 420 days	5	45255801	Canchim	Buzanskas et al. (2017)	5	45246217	45263369	17153	-	ENSBTAG00000031919	SLC35E3	protein_coding
BovineHD0500013024	rs135251296	Scrotal circumference at 420 days	5	45257171	Canchim	Buzanskas et al. (2017)	5	45246217	45263369	17153	-	ENSBTAG00000031919	SLC35E3	protein_coding
BovineHD0500013025	rs132874802	Scrotal circumference at 420 days	5	45258841	Canchim	Buzanskas et al. (2017)	5	45246217	45263369	17153	-	ENSBTAG00000031919	SLC35E3	protein_coding
BovineHD0500013026	rs109156482	Scrotal circumference at 420 days	5	45260223	Canchim	Buzanskas et al. (2017)	5	45246217	45263369	17153	-	ENSBTAG00000031919	SLC35E3	protein_coding
BovineHD0500013028	rs110291739	Scrotal circumference at 420 days	5	45267821	Canchim	Buzanskas et al. (2017)	5	45246217	45263369	17153	-	ENSBTAG00000031919	SLC35E3	protein_coding
BovineHD0500013029	rs110572792	Scrotal circumference at 420 days	5	45274417	Canchim	Buzanskas et al. (2017)	5	45246217	45263369	17153	-	ENSBTAG00000031919	SLC35E3	protein_coding
BovineHD0500013031	rs110698350	Scrotal circumference at 420 days	5	45282131	Canchim	Buzanskas et al. (2017)	5	45246217	45263369	17153	-	ENSBTAG00000031919	SLC35E3	protein_coding
BovineHD0500013032	rs134370690	Scrotal circumference at 420 days	5	45283704	Canchim	Buzanskas et al. (2017)	5	45246217	45263369	17153	-	ENSBTAG00000031919	SLC35E3	protein_coding
BovineHD0500013033	rs109284796	Scrotal circumference at 420 days	5	45289852	Canchim	Buzanskas et al. (2017)	5	45246217	45263369	17153	-	ENSBTAG00000031919	SLC35E3	protein_coding
BovineHD0500013034	rs110852214	Scrotal circumference at 420 days	5	45293077	Canchim	Buzanskas et al. (2017)	5	45246217	45263369	17153	-	ENSBTAG00000031919	SLC35E3	protein_coding
BovineHD0500013036	rs137552662	Scrotal circumference at 420 days	5	45297244	Canchim	Buzanskas et al. (2017)	5	45246217	45263369	17153	-	ENSBTAG00000031919	SLC35E3	protein_coding
BovineHD0500013037	rs108983599	Scrotal circumference at 420 days	5	45305082	Canchim	Buzanskas et al. (2017)	5	45246217	45263369	17153	-	ENSBTAG00000031919	SLC35E3	protein_coding
Hapmap43728-BTA-94000	rs41595547	Scrotal circumference at 420 days	5	45306060	Canchim	Buzanskas et al. (2017)	5	45246217	45263369	17153	-	ENSBTAG00000031919	SLC35E3	protein_coding
BovineHD0500013038	rs137318696	Scrotal circumference at 420 days	5	45308609	Canchim	Buzanskas et al. (2017)	5	45246217	45263369	17153	-	ENSBTAG00000031919	SLC35E3	protein_coding
BovineHD0500013042	rs134463406	Scrotal circumference at 420 days	5	45321266	Canchim	Buzanskas et al. (2017)	5	45246217	45263369	17153	-	ENSBTAG00000031919	SLC35E3	protein_coding
BovineHD0500013045	rs133818805	Scrotal circumference at 420 days	5	45331558	Canchim	Buzanskas et al. (2017)	5	45246217	45263369	17153	-	ENSBTAG00000031919	SLC35E3	protein_coding
BovineHD0500013048	rs110520377	Scrotal circumference at 420 days	5	45346713	Canchim	Buzanskas et al. (2017)	5	45246217	45263369	17153	-	ENSBTAG00000031919	SLC35E3	protein_coding
BovineHD0500013049	rs133990240	Scrotal circumference at 420 days	5	45352128	Canchim	Buzanskas et al. (2017)	5	45246217	45263369	17153	-	ENSBTAG00000031919	SLC35E3	protein_coding
BovineHD0500013050	rs109547215	Scrotal circumference at 420 days	5	45352728	Canchim	Buzanskas et al. (2017)	5	45246217	45263369	17153	-	ENSBTAG00000031919	SLC35E3	protein_coding
BovineHD0500013051	rs110261691	Scrotal circumference at 420 days	5	45354729	Canchim	Buzanskas et al. (2017)	5	45246217	45263369	17153	-	ENSBTAG00000031919	SLC35E3	protein_coding
BovineHD0500013052	rs110160018	Scrotal circumference at 420 days	5	45356833	Canchim	Buzanskas et al. (2017)	5	45246217	45263369	17153	-	ENSBTAG00000031919	SLC35E3	protein_coding
BovineHD0500013053	rs109099268	Scrotal circumference at 420 days	5	45357517	Canchim	Buzanskas et al. (2017)	5	45246217	45263369	17153	-	ENSBTAG00000031919	SLC35E3	protein_coding
BovineHD0500013055	rs133124963	Scrotal circumference at 420 days	5	45359590	Canchim	Buzanskas et al. (2017)	5	45246217	45263369	17153	-	ENSBTAG00000031919	SLC35E3	protein_coding
BovineHD0500013056	rs109023687	Scrotal circumference at 420 days	5	45360390	Canchim	Buzanskas et al. (2017)	5	45246217	45263369	17153	-	ENSBTAG00000031919	SLC35E3	protein_coding
BovineHD0500013016	rs136466664	Scrotal circumference at 420 days	5	45247118	Canchim	Buzanskas et al. (2017)	5	45275637	45323760	48124	-	ENSBTAG00000006911	NUP107	protein_coding
BovineHD0500013018	rs134969150	Scrotal circumference at 420 days	5	45249863	Canchim	Buzanskas et al. (2017)	5	45275637	45323760	48124	-	ENSBTAG00000006911	NUP107	protein_coding
BovineHD0500013019	rs136251215	Scrotal circumference at 420 days	5	45250721	Canchim	Buzanskas et al. (2017)	5	45275637	45323760	48124	-	ENSBTAG00000006911	NUP107	protein_coding
BovineHD0500013020	rs136974465	Scrotal circumference at 420 days	5	45252150	Canchim	Buzanskas et al. (2017)	5	45275637	45323760	48124	-	ENSBTAG00000006911	NUP107	protein_coding
BovineHD0500013021	rs134653913	Scrotal circumference at 420 days	5	45253044	Canchim	Buzanskas et al. (2017)	5	45275637	45323760	48124	-	ENSBTAG00000006911	NUP107	protein_coding
BovineHD0500013022	rs137721339	Scrotal circumference at 420 days	5	45254535	Canchim	Buzanskas et al. (2017)	5	45275637	45323760	48124	-	ENSBTAG00000006911	NUP107	protein_coding
BovineHD0500013023	rs133985145	Scrotal circumference at 420 days	5	45255801	Canchim	Buzanskas et al. (2017)	5	45275637	45323760	48124	-	ENSBTAG00000006911	NUP107	protein_coding
BovineHD0500013024	rs135251296	Scrotal circumference at 420 days	5	45257171	Canchim	Buzanskas et al. (2017)	5	45275637	45323760	48124	-	ENSBTAG00000006911	NUP107	protein_coding
BovineHD0500013025	rs132874802	Scrotal circumference at 420 days	5	45258841	Canchim	Buzanskas et al. (2017)	5	45275637	45323760	48124	-	ENSBTAG00000006911	NUP107	protein_coding
BovineHD0500013026	rs109156482	Scrotal circumference at 420 days	5	45260223	Canchim	Buzanskas et al. (2017)	5	45275637	45323760	48124	-	ENSBTAG00000006911	NUP107	protein_coding
BovineHD0500013028	rs110291739	Scrotal circumference at 420 days	5	45267821	Canchim	Buzanskas et al. (2017)	5	45275637	45323760	48124	-	ENSBTAG00000006911	NUP107	protein_coding
BovineHD0500013029	rs110572792	Scrotal circumference at 420 days	5	45274417	Canchim	Buzanskas et al. (2017)	5	45275637	45323760	48124	-	ENSBTAG00000006911	NUP107	protein_coding
BovineHD0500013031	rs110698350	Scrotal circumference at 420 days	5	45282131	Canchim	Buzanskas et al. (2017)	5	45275637	45323760	48124	-	ENSBTAG00000006911	NUP107	protein_coding
BovineHD0500013032	rs134370690	Scrotal circumference at 420 days	5	45283704	Canchim	Buzanskas et al. (2017)	5	45275637	45323760	48124	-	ENSBTAG00000006911	NUP107	protein_coding
BovineHD0500013033	rs109284796	Scrotal circumference at 420 days	5	45289852	Canchim	Buzanskas et al. (2017)	5	45275637	45323760	48124	-	ENSBTAG00000006911	NUP107	protein_coding
BovineHD0500013034	rs110852214	Scrotal circumference at 420 days	5	45293077	Canchim	Buzanskas et al. (2017)	5	45275637	45323760	48124	-	ENSBTAG00000006911	NUP107	protein_coding
BovineHD0500013036	rs137552662	Scrotal circumference at 420 days	5	45297244	Canchim	Buzanskas et al. (2017)	5	45275637	45323760	48124	-	ENSBTAG00000006911	NUP107	protein_coding
BovineHD0500013037	rs108983599	Scrotal circumference at 420 days	5	45305082	Canchim	Buzanskas et al. (2017)	5	45275637	45323760	48124	-	ENSBTAG00000006911	NUP107	protein_coding
Hapmap43728-BTA-94000	rs41595547	Scrotal circumference at 420 days	5	45306060	Canchim	Buzanskas et al. (2017)	5	45275637	45323760	48124	-	ENSBTAG00000006911	NUP107	protein_coding
BovineHD0500013038	rs137318696	Scrotal circumference at 420 days	5	45308609	Canchim	Buzanskas et al. (2017)	5	45275637	45323760	48124	-	ENSBTAG00000006911	NUP107	protein_coding
BovineHD0500013042	rs134463406	Scrotal circumference at 420 days	5	45321266	Canchim	Buzanskas et al. (2017)	5	45275637	45323760	48124	-	ENSBTAG00000006911	NUP107	protein_coding
BovineHD0500013045	rs133818805	Scrotal circumference at 420 days	5	45331558	Canchim	Buzanskas et al. (2017)	5	45275637	45323760	48124	-	ENSBTAG00000006911	NUP107	protein_coding
BovineHD0500013048	rs110520377	Scrotal circumference at 420 days	5	45346713	Canchim	Buzanskas et al. (2017)	5	45275637	45323760	48124	-	ENSBTAG00000006911	NUP107	protein_coding
BovineHD0500013049	rs133990240	Scrotal circumference at 420 days	5	45352128	Canchim	Buzanskas et al. (2017)	5	45275637	45323760	48124	-	ENSBTAG00000006911	NUP107	protein_coding
BovineHD0500013050	rs109547215	Scrotal circumference at 420 days	5	45352728	Canchim	Buzanskas et al. (2017)	5	45275637	45323760	48124	-	ENSBTAG00000006911	NUP107	protein_coding
BovineHD0500013051	rs110261691	Scrotal circumference at 420 days	5	45354729	Canchim	Buzanskas et al. (2017)	5	45275637	45323760	48124	-	ENSBTAG00000006911	NUP107	protein_coding
BovineHD0500013052	rs110160018	Scrotal circumference at 420 days	5	45356833	Canchim	Buzanskas et al. (2017)	5	45275637	45323760	48124	-	ENSBTAG00000006911	NUP107	protein_coding
BovineHD0500013053	rs109099268	Scrotal circumference at 420 days	5	45357517	Canchim	Buzanskas et al. (2017)	5	45275637	45323760	48124	-	ENSBTAG00000006911	NUP107	protein_coding
BovineHD0500013055	rs133124963	Scrotal circumference at 420 days	5	45359590	Canchim	Buzanskas et al. (2017)	5	45275637	45323760	48124	-	ENSBTAG00000006911	NUP107	protein_coding
BovineHD0500013056	rs109023687	Scrotal circumference at 420 days	5	45360390	Canchim	Buzanskas et al. (2017)	5	45275637	45323760	48124	-	ENSBTAG00000006911	NUP107	protein_coding
BovineHD0500013057	rs110034677	Scrotal circumference at 420 days	5	45364205	Canchim	Buzanskas et al. (2017)	5	45275637	45323760	48124	-	ENSBTAG00000006911	NUP107	protein_coding
BovineHD0500013058	rs110091099	Scrotal circumference at 420 days	5	45365062	Canchim	Buzanskas et al. (2017)	5	45275637	45323760	48124	-	ENSBTAG00000006911	NUP107	protein_coding
BovineHD0500013059	rs109950552	Scrotal circumference at 420 days	5	45365842	Canchim	Buzanskas et al. (2017)	5	45275637	45323760	48124	-	ENSBTAG00000006911	NUP107	protein_coding
BovineHD0500013060	rs137658592	Scrotal circumference at 420 days	5	45367028	Canchim	Buzanskas et al. (2017)	5	45275637	45323760	48124	-	ENSBTAG00000006911	NUP107	protein_coding
BovineHD0500013061	rs133340933	Scrotal circumference at 420 days	5	45368209	Canchim	Buzanskas et al. (2017)	5	45275637	45323760	48124	-	ENSBTAG00000006911	NUP107	protein_coding
BovineHD0500013062	rs134626455	Scrotal circumference at 420 days	5	45368789	Canchim	Buzanskas et al. (2017)	5	45275637	45323760	48124	-	ENSBTAG00000006911	NUP107	protein_coding
BovineHD0500013063	rs110001336	Scrotal circumference at 420 days	5	45371857	Canchim	Buzanskas et al. (2017)	5	45275637	45323760	48124	-	ENSBTAG00000006911	NUP107	protein_coding
BovineHD0500013064	rs109288126	Scrotal circumference at 420 days	5	45373404	Canchim	Buzanskas et al. (2017)	5	45275637	45323760	48124	-	ENSBTAG00000006911	NUP107	protein_coding
BovineHD0500013065	rs137319832	Scrotal circumference at 420 days	5	45374099	Canchim	Buzanskas et al. (2017)	5	45275637	45323760	48124	-	ENSBTAG00000006911	NUP107	protein_coding
BovineHD0500013066	rs109506571	Scrotal circumference at 420 days	5	45374760	Canchim	Buzanskas et al. (2017)	5	45275637	45323760	48124	-	ENSBTAG00000006911	NUP107	protein_coding
BovineHD0500013067	rs109248631	Scrotal circumference at 420 days	5	45377693	Canchim	Buzanskas et al. (2017)	5	45275637	45323760	48124	-	ENSBTAG00000006911	NUP107	protein_coding
BovineHD0500013069	rs110027103	Scrotal circumference at 420 days	5	45380271	Canchim	Buzanskas et al. (2017)	5	45275637	45323760	48124	-	ENSBTAG00000006911	NUP107	protein_coding
BovineHD0500013070	rs109561643	Scrotal circumference at 420 days	5	45381502	Canchim	Buzanskas et al. (2017)	5	45275637	45323760	48124	-	ENSBTAG00000006911	NUP107	protein_coding
BovineHD0500013071	rs109210079	Scrotal circumference at 420 days	5	45382190	Canchim	Buzanskas et al. (2017)	5	45275637	45323760	48124	-	ENSBTAG00000006911	NUP107	protein_coding
BovineHD0500013072	rs110160918	Scrotal circumference at 420 days	5	45383111	Canchim	Buzanskas et al. (2017)	5	45275637	45323760	48124	-	ENSBTAG00000006911	NUP107	protein_coding
BovineHD0500013073	rs134366426	Scrotal circumference at 420 days	5	45384721	Canchim	Buzanskas et al. (2017)	5	45275637	45323760	48124	-	ENSBTAG00000006911	NUP107	protein_coding
BovineHD0500013074	rs109273768	Scrotal circumference at 420 days	5	45386660	Canchim	Buzanskas et al. (2017)	5	45275637	45323760	48124	-	ENSBTAG00000006911	NUP107	protein_coding
BovineHD0500013075	rs109024096	Scrotal circumference at 420 days	5	45387612	Canchim	Buzanskas et al. (2017)	5	45275637	45323760	48124	-	ENSBTAG00000006911	NUP107	protein_coding
BovineHD0500013076	rs110798702	Scrotal circumference at 420 days	5	45390164	Canchim	Buzanskas et al. (2017)	5	45275637	45323760	48124	-	ENSBTAG00000006911	NUP107	protein_coding
BovineHD0500013077	rs110625630	Scrotal circumference at 420 days	5	45391371	Canchim	Buzanskas et al. (2017)	5	45275637	45323760	48124	-	ENSBTAG00000006911	NUP107	protein_coding
BovineHD0500013078	rs110219262	Scrotal circumference at 420 days	5	45392301	Canchim	Buzanskas et al. (2017)	5	45275637	45323760	48124	-	ENSBTAG00000006911	NUP107	protein_coding
BovineHD0500013079	rs134311132	Scrotal circumference at 420 days	5	45393775	Canchim	Buzanskas et al. (2017)	5	45275637	45323760	48124	-	ENSBTAG00000006911	NUP107	protein_coding
BovineHD0500013080	rs135497432	Scrotal circumference at 420 days	5	45394458	Canchim	Buzanskas et al. (2017)	5	45275637	45323760	48124	-	ENSBTAG00000006911	NUP107	protein_coding
BovineHD0500013081	rs133173059	Scrotal circumference at 420 days	5	45395358	Canchim	Buzanskas et al. (2017)	5	45275637	45323760	48124	-	ENSBTAG00000006911	NUP107	protein_coding
BovineHD0500013016	rs136466664	Scrotal circumference at 420 days	5	45247118	Canchim	Buzanskas et al. (2017)	5	45288078	45288209	132	-	ENSBTAG00000042289	RF00428	snoRNA
BovineHD0500013018	rs134969150	Scrotal circumference at 420 days	5	45249863	Canchim	Buzanskas et al. (2017)	5	45288078	45288209	132	-	ENSBTAG00000042289	RF00428	snoRNA
BovineHD0500013019	rs136251215	Scrotal circumference at 420 days	5	45250721	Canchim	Buzanskas et al. (2017)	5	45288078	45288209	132	-	ENSBTAG00000042289	RF00428	snoRNA
BovineHD0500013020	rs136974465	Scrotal circumference at 420 days	5	45252150	Canchim	Buzanskas et al. (2017)	5	45288078	45288209	132	-	ENSBTAG00000042289	RF00428	snoRNA
BovineHD0500013021	rs134653913	Scrotal circumference at 420 days	5	45253044	Canchim	Buzanskas et al. (2017)	5	45288078	45288209	132	-	ENSBTAG00000042289	RF00428	snoRNA
BovineHD0500013022	rs137721339	Scrotal circumference at 420 days	5	45254535	Canchim	Buzanskas et al. (2017)	5	45288078	45288209	132	-	ENSBTAG00000042289	RF00428	snoRNA
BovineHD0500013023	rs133985145	Scrotal circumference at 420 days	5	45255801	Canchim	Buzanskas et al. (2017)	5	45288078	45288209	132	-	ENSBTAG00000042289	RF00428	snoRNA
BovineHD0500013024	rs135251296	Scrotal circumference at 420 days	5	45257171	Canchim	Buzanskas et al. (2017)	5	45288078	45288209	132	-	ENSBTAG00000042289	RF00428	snoRNA
BovineHD0500013025	rs132874802	Scrotal circumference at 420 days	5	45258841	Canchim	Buzanskas et al. (2017)	5	45288078	45288209	132	-	ENSBTAG00000042289	RF00428	snoRNA
BovineHD0500013026	rs109156482	Scrotal circumference at 420 days	5	45260223	Canchim	Buzanskas et al. (2017)	5	45288078	45288209	132	-	ENSBTAG00000042289	RF00428	snoRNA
BovineHD0500013028	rs110291739	Scrotal circumference at 420 days	5	45267821	Canchim	Buzanskas et al. (2017)	5	45288078	45288209	132	-	ENSBTAG00000042289	RF00428	snoRNA
BovineHD0500013029	rs110572792	Scrotal circumference at 420 days	5	45274417	Canchim	Buzanskas et al. (2017)	5	45288078	45288209	132	-	ENSBTAG00000042289	RF00428	snoRNA
BovineHD0500013031	rs110698350	Scrotal circumference at 420 days	5	45282131	Canchim	Buzanskas et al. (2017)	5	45288078	45288209	132	-	ENSBTAG00000042289	RF00428	snoRNA
BovineHD0500013032	rs134370690	Scrotal circumference at 420 days	5	45283704	Canchim	Buzanskas et al. (2017)	5	45288078	45288209	132	-	ENSBTAG00000042289	RF00428	snoRNA
BovineHD0500013033	rs109284796	Scrotal circumference at 420 days	5	45289852	Canchim	Buzanskas et al. (2017)	5	45288078	45288209	132	-	ENSBTAG00000042289	RF00428	snoRNA
BovineHD0500013034	rs110852214	Scrotal circumference at 420 days	5	45293077	Canchim	Buzanskas et al. (2017)	5	45288078	45288209	132	-	ENSBTAG00000042289	RF00428	snoRNA
BovineHD0500013036	rs137552662	Scrotal circumference at 420 days	5	45297244	Canchim	Buzanskas et al. (2017)	5	45288078	45288209	132	-	ENSBTAG00000042289	RF00428	snoRNA
BovineHD0500013037	rs108983599	Scrotal circumference at 420 days	5	45305082	Canchim	Buzanskas et al. (2017)	5	45288078	45288209	132	-	ENSBTAG00000042289	RF00428	snoRNA
Hapmap43728-BTA-94000	rs41595547	Scrotal circumference at 420 days	5	45306060	Canchim	Buzanskas et al. (2017)	5	45288078	45288209	132	-	ENSBTAG00000042289	RF00428	snoRNA
BovineHD0500013038	rs137318696	Scrotal circumference at 420 days	5	45308609	Canchim	Buzanskas et al. (2017)	5	45288078	45288209	132	-	ENSBTAG00000042289	RF00428	snoRNA
BovineHD0500013042	rs134463406	Scrotal circumference at 420 days	5	45321266	Canchim	Buzanskas et al. (2017)	5	45288078	45288209	132	-	ENSBTAG00000042289	RF00428	snoRNA
BovineHD0500013045	rs133818805	Scrotal circumference at 420 days	5	45331558	Canchim	Buzanskas et al. (2017)	5	45288078	45288209	132	-	ENSBTAG00000042289	RF00428	snoRNA
BovineHD0500013048	rs110520377	Scrotal circumference at 420 days	5	45346713	Canchim	Buzanskas et al. (2017)	5	45288078	45288209	132	-	ENSBTAG00000042289	RF00428	snoRNA
BovineHD0500013049	rs133990240	Scrotal circumference at 420 days	5	45352128	Canchim	Buzanskas et al. (2017)	5	45288078	45288209	132	-	ENSBTAG00000042289	RF00428	snoRNA
BovineHD0500013050	rs109547215	Scrotal circumference at 420 days	5	45352728	Canchim	Buzanskas et al. (2017)	5	45288078	45288209	132	-	ENSBTAG00000042289	RF00428	snoRNA
BovineHD0500013051	rs110261691	Scrotal circumference at 420 days	5	45354729	Canchim	Buzanskas et al. (2017)	5	45288078	45288209	132	-	ENSBTAG00000042289	RF00428	snoRNA
BovineHD0500013052	rs110160018	Scrotal circumference at 420 days	5	45356833	Canchim	Buzanskas et al. (2017)	5	45288078	45288209	132	-	ENSBTAG00000042289	RF00428	snoRNA
BovineHD0500013053	rs109099268	Scrotal circumference at 420 days	5	45357517	Canchim	Buzanskas et al. (2017)	5	45288078	45288209	132	-	ENSBTAG00000042289	RF00428	snoRNA
BovineHD0500013055	rs133124963	Scrotal circumference at 420 days	5	45359590	Canchim	Buzanskas et al. (2017)	5	45288078	45288209	132	-	ENSBTAG00000042289	RF00428	snoRNA
BovineHD0500013056	rs109023687	Scrotal circumference at 420 days	5	45360390	Canchim	Buzanskas et al. (2017)	5	45288078	45288209	132	-	ENSBTAG00000042289	RF00428	snoRNA
BovineHD0500013057	rs110034677	Scrotal circumference at 420 days	5	45364205	Canchim	Buzanskas et al. (2017)	5	45288078	45288209	132	-	ENSBTAG00000042289	RF00428	snoRNA
BovineHD0500013058	rs110091099	Scrotal circumference at 420 days	5	45365062	Canchim	Buzanskas et al. (2017)	5	45288078	45288209	132	-	ENSBTAG00000042289	RF00428	snoRNA
BovineHD0500013059	rs109950552	Scrotal circumference at 420 days	5	45365842	Canchim	Buzanskas et al. (2017)	5	45288078	45288209	132	-	ENSBTAG00000042289	RF00428	snoRNA
BovineHD0500013060	rs137658592	Scrotal circumference at 420 days	5	45367028	Canchim	Buzanskas et al. (2017)	5	45288078	45288209	132	-	ENSBTAG00000042289	RF00428	snoRNA
BovineHD0500013061	rs133340933	Scrotal circumference at 420 days	5	45368209	Canchim	Buzanskas et al. (2017)	5	45288078	45288209	132	-	ENSBTAG00000042289	RF00428	snoRNA
BovineHD0500013062	rs134626455	Scrotal circumference at 420 days	5	45368789	Canchim	Buzanskas et al. (2017)	5	45288078	45288209	132	-	ENSBTAG00000042289	RF00428	snoRNA
BovineHD0500013063	rs110001336	Scrotal circumference at 420 days	5	45371857	Canchim	Buzanskas et al. (2017)	5	45288078	45288209	132	-	ENSBTAG00000042289	RF00428	snoRNA
BovineHD0500013064	rs109288126	Scrotal circumference at 420 days	5	45373404	Canchim	Buzanskas et al. (2017)	5	45288078	45288209	132	-	ENSBTAG00000042289	RF00428	snoRNA
BovineHD0500013065	rs137319832	Scrotal circumference at 420 days	5	45374099	Canchim	Buzanskas et al. (2017)	5	45288078	45288209	132	-	ENSBTAG00000042289	RF00428	snoRNA
BovineHD0500013066	rs109506571	Scrotal circumference at 420 days	5	45374760	Canchim	Buzanskas et al. (2017)	5	45288078	45288209	132	-	ENSBTAG00000042289	RF00428	snoRNA
BovineHD0500013067	rs109248631	Scrotal circumference at 420 days	5	45377693	Canchim	Buzanskas et al. (2017)	5	45288078	45288209	132	-	ENSBTAG00000042289	RF00428	snoRNA
BovineHD0500013069	rs110027103	Scrotal circumference at 420 days	5	45380271	Canchim	Buzanskas et al. (2017)	5	45288078	45288209	132	-	ENSBTAG00000042289	RF00428	snoRNA
BovineHD0500013070	rs109561643	Scrotal circumference at 420 days	5	45381502	Canchim	Buzanskas et al. (2017)	5	45288078	45288209	132	-	ENSBTAG00000042289	RF00428	snoRNA
BovineHD0500013071	rs109210079	Scrotal circumference at 420 days	5	45382190	Canchim	Buzanskas et al. (2017)	5	45288078	45288209	132	-	ENSBTAG00000042289	RF00428	snoRNA
BovineHD0500013072	rs110160918	Scrotal circumference at 420 days	5	45383111	Canchim	Buzanskas et al. (2017)	5	45288078	45288209	132	-	ENSBTAG00000042289	RF00428	snoRNA
BovineHD0500013073	rs134366426	Scrotal circumference at 420 days	5	45384721	Canchim	Buzanskas et al. (2017)	5	45288078	45288209	132	-	ENSBTAG00000042289	RF00428	snoRNA
BovineHD0500013074	rs109273768	Scrotal circumference at 420 days	5	45386660	Canchim	Buzanskas et al. (2017)	5	45288078	45288209	132	-	ENSBTAG00000042289	RF00428	snoRNA
BovineHD0500013075	rs109024096	Scrotal circumference at 420 days	5	45387612	Canchim	Buzanskas et al. (2017)	5	45288078	45288209	132	-	ENSBTAG00000042289	RF00428	snoRNA
BovineHD0500013023	rs133985145	Scrotal circumference at 420 days	5	45255801	Canchim	Buzanskas et al. (2017)	5	45355308	45399175	43868	-	ENSBTAG00000008967	RAP1B	protein_coding
BovineHD0500013024	rs135251296	Scrotal circumference at 420 days	5	45257171	Canchim	Buzanskas et al. (2017)	5	45355308	45399175	43868	-	ENSBTAG00000008967	RAP1B	protein_coding
BovineHD0500013025	rs132874802	Scrotal circumference at 420 days	5	45258841	Canchim	Buzanskas et al. (2017)	5	45355308	45399175	43868	-	ENSBTAG00000008967	RAP1B	protein_coding
BovineHD0500013026	rs109156482	Scrotal circumference at 420 days	5	45260223	Canchim	Buzanskas et al. (2017)	5	45355308	45399175	43868	-	ENSBTAG00000008967	RAP1B	protein_coding
BovineHD0500013028	rs110291739	Scrotal circumference at 420 days	5	45267821	Canchim	Buzanskas et al. (2017)	5	45355308	45399175	43868	-	ENSBTAG00000008967	RAP1B	protein_coding
BovineHD0500013029	rs110572792	Scrotal circumference at 420 days	5	45274417	Canchim	Buzanskas et al. (2017)	5	45355308	45399175	43868	-	ENSBTAG00000008967	RAP1B	protein_coding
BovineHD0500013031	rs110698350	Scrotal circumference at 420 days	5	45282131	Canchim	Buzanskas et al. (2017)	5	45355308	45399175	43868	-	ENSBTAG00000008967	RAP1B	protein_coding
BovineHD0500013032	rs134370690	Scrotal circumference at 420 days	5	45283704	Canchim	Buzanskas et al. (2017)	5	45355308	45399175	43868	-	ENSBTAG00000008967	RAP1B	protein_coding
BovineHD0500013033	rs109284796	Scrotal circumference at 420 days	5	45289852	Canchim	Buzanskas et al. (2017)	5	45355308	45399175	43868	-	ENSBTAG00000008967	RAP1B	protein_coding
BovineHD0500013034	rs110852214	Scrotal circumference at 420 days	5	45293077	Canchim	Buzanskas et al. (2017)	5	45355308	45399175	43868	-	ENSBTAG00000008967	RAP1B	protein_coding
BovineHD0500013036	rs137552662	Scrotal circumference at 420 days	5	45297244	Canchim	Buzanskas et al. (2017)	5	45355308	45399175	43868	-	ENSBTAG00000008967	RAP1B	protein_coding
BovineHD0500013037	rs108983599	Scrotal circumference at 420 days	5	45305082	Canchim	Buzanskas et al. (2017)	5	45355308	45399175	43868	-	ENSBTAG00000008967	RAP1B	protein_coding
Hapmap43728-BTA-94000	rs41595547	Scrotal circumference at 420 days	5	45306060	Canchim	Buzanskas et al. (2017)	5	45355308	45399175	43868	-	ENSBTAG00000008967	RAP1B	protein_coding
BovineHD0500013038	rs137318696	Scrotal circumference at 420 days	5	45308609	Canchim	Buzanskas et al. (2017)	5	45355308	45399175	43868	-	ENSBTAG00000008967	RAP1B	protein_coding
BovineHD0500013042	rs134463406	Scrotal circumference at 420 days	5	45321266	Canchim	Buzanskas et al. (2017)	5	45355308	45399175	43868	-	ENSBTAG00000008967	RAP1B	protein_coding
BovineHD0500013045	rs133818805	Scrotal circumference at 420 days	5	45331558	Canchim	Buzanskas et al. (2017)	5	45355308	45399175	43868	-	ENSBTAG00000008967	RAP1B	protein_coding
BovineHD0500013048	rs110520377	Scrotal circumference at 420 days	5	45346713	Canchim	Buzanskas et al. (2017)	5	45355308	45399175	43868	-	ENSBTAG00000008967	RAP1B	protein_coding
BovineHD0500013049	rs133990240	Scrotal circumference at 420 days	5	45352128	Canchim	Buzanskas et al. (2017)	5	45355308	45399175	43868	-	ENSBTAG00000008967	RAP1B	protein_coding
BovineHD0500013050	rs109547215	Scrotal circumference at 420 days	5	45352728	Canchim	Buzanskas et al. (2017)	5	45355308	45399175	43868	-	ENSBTAG00000008967	RAP1B	protein_coding
BovineHD0500013051	rs110261691	Scrotal circumference at 420 days	5	45354729	Canchim	Buzanskas et al. (2017)	5	45355308	45399175	43868	-	ENSBTAG00000008967	RAP1B	protein_coding
BovineHD0500013052	rs110160018	Scrotal circumference at 420 days	5	45356833	Canchim	Buzanskas et al. (2017)	5	45355308	45399175	43868	-	ENSBTAG00000008967	RAP1B	protein_coding
BovineHD0500013053	rs109099268	Scrotal circumference at 420 days	5	45357517	Canchim	Buzanskas et al. (2017)	5	45355308	45399175	43868	-	ENSBTAG00000008967	RAP1B	protein_coding
BovineHD0500013055	rs133124963	Scrotal circumference at 420 days	5	45359590	Canchim	Buzanskas et al. (2017)	5	45355308	45399175	43868	-	ENSBTAG00000008967	RAP1B	protein_coding
BovineHD0500013056	rs109023687	Scrotal circumference at 420 days	5	45360390	Canchim	Buzanskas et al. (2017)	5	45355308	45399175	43868	-	ENSBTAG00000008967	RAP1B	protein_coding
BovineHD0500013057	rs110034677	Scrotal circumference at 420 days	5	45364205	Canchim	Buzanskas et al. (2017)	5	45355308	45399175	43868	-	ENSBTAG00000008967	RAP1B	protein_coding
BovineHD0500013058	rs110091099	Scrotal circumference at 420 days	5	45365062	Canchim	Buzanskas et al. (2017)	5	45355308	45399175	43868	-	ENSBTAG00000008967	RAP1B	protein_coding
BovineHD0500013059	rs109950552	Scrotal circumference at 420 days	5	45365842	Canchim	Buzanskas et al. (2017)	5	45355308	45399175	43868	-	ENSBTAG00000008967	RAP1B	protein_coding
BovineHD0500013060	rs137658592	Scrotal circumference at 420 days	5	45367028	Canchim	Buzanskas et al. (2017)	5	45355308	45399175	43868	-	ENSBTAG00000008967	RAP1B	protein_coding
BovineHD0500013061	rs133340933	Scrotal circumference at 420 days	5	45368209	Canchim	Buzanskas et al. (2017)	5	45355308	45399175	43868	-	ENSBTAG00000008967	RAP1B	protein_coding
BovineHD0500013062	rs134626455	Scrotal circumference at 420 days	5	45368789	Canchim	Buzanskas et al. (2017)	5	45355308	45399175	43868	-	ENSBTAG00000008967	RAP1B	protein_coding
BovineHD0500013063	rs110001336	Scrotal circumference at 420 days	5	45371857	Canchim	Buzanskas et al. (2017)	5	45355308	45399175	43868	-	ENSBTAG00000008967	RAP1B	protein_coding
BovineHD0500013064	rs109288126	Scrotal circumference at 420 days	5	45373404	Canchim	Buzanskas et al. (2017)	5	45355308	45399175	43868	-	ENSBTAG00000008967	RAP1B	protein_coding
BovineHD0500013065	rs137319832	Scrotal circumference at 420 days	5	45374099	Canchim	Buzanskas et al. (2017)	5	45355308	45399175	43868	-	ENSBTAG00000008967	RAP1B	protein_coding
BovineHD0500013066	rs109506571	Scrotal circumference at 420 days	5	45374760	Canchim	Buzanskas et al. (2017)	5	45355308	45399175	43868	-	ENSBTAG00000008967	RAP1B	protein_coding
BovineHD0500013067	rs109248631	Scrotal circumference at 420 days	5	45377693	Canchim	Buzanskas et al. (2017)	5	45355308	45399175	43868	-	ENSBTAG00000008967	RAP1B	protein_coding
BovineHD0500013069	rs110027103	Scrotal circumference at 420 days	5	45380271	Canchim	Buzanskas et al. (2017)	5	45355308	45399175	43868	-	ENSBTAG00000008967	RAP1B	protein_coding
BovineHD0500013070	rs109561643	Scrotal circumference at 420 days	5	45381502	Canchim	Buzanskas et al. (2017)	5	45355308	45399175	43868	-	ENSBTAG00000008967	RAP1B	protein_coding
BovineHD0500013071	rs109210079	Scrotal circumference at 420 days	5	45382190	Canchim	Buzanskas et al. (2017)	5	45355308	45399175	43868	-	ENSBTAG00000008967	RAP1B	protein_coding
BovineHD0500013072	rs110160918	Scrotal circumference at 420 days	5	45383111	Canchim	Buzanskas et al. (2017)	5	45355308	45399175	43868	-	ENSBTAG00000008967	RAP1B	protein_coding
BovineHD0500013073	rs134366426	Scrotal circumference at 420 days	5	45384721	Canchim	Buzanskas et al. (2017)	5	45355308	45399175	43868	-	ENSBTAG00000008967	RAP1B	protein_coding
BovineHD0500013074	rs109273768	Scrotal circumference at 420 days	5	45386660	Canchim	Buzanskas et al. (2017)	5	45355308	45399175	43868	-	ENSBTAG00000008967	RAP1B	protein_coding
BovineHD0500013075	rs109024096	Scrotal circumference at 420 days	5	45387612	Canchim	Buzanskas et al. (2017)	5	45355308	45399175	43868	-	ENSBTAG00000008967	RAP1B	protein_coding
BovineHD0500013076	rs110798702	Scrotal circumference at 420 days	5	45390164	Canchim	Buzanskas et al. (2017)	5	45355308	45399175	43868	-	ENSBTAG00000008967	RAP1B	protein_coding
BovineHD0500013077	rs110625630	Scrotal circumference at 420 days	5	45391371	Canchim	Buzanskas et al. (2017)	5	45355308	45399175	43868	-	ENSBTAG00000008967	RAP1B	protein_coding
BovineHD0500013078	rs110219262	Scrotal circumference at 420 days	5	45392301	Canchim	Buzanskas et al. (2017)	5	45355308	45399175	43868	-	ENSBTAG00000008967	RAP1B	protein_coding
BovineHD0500013079	rs134311132	Scrotal circumference at 420 days	5	45393775	Canchim	Buzanskas et al. (2017)	5	45355308	45399175	43868	-	ENSBTAG00000008967	RAP1B	protein_coding
BovineHD0500013080	rs135497432	Scrotal circumference at 420 days	5	45394458	Canchim	Buzanskas et al. (2017)	5	45355308	45399175	43868	-	ENSBTAG00000008967	RAP1B	protein_coding
BovineHD0500013081	rs133173059	Scrotal circumference at 420 days	5	45395358	Canchim	Buzanskas et al. (2017)	5	45355308	45399175	43868	-	ENSBTAG00000008967	RAP1B	protein_coding
BovineHD0500013199	rs109941119	Scrotal circumference at 420 days	5	45880424	Canchim	Buzanskas et al. (2017)	5	45830158	45834981	4824	+	ENSBTAG00000012529	IFNG	protein_coding
BovineHD0500013201	rs110443290	Scrotal circumference at 420 days	5	45897449	Canchim	Buzanskas et al. (2017)	5	45830158	45834981	4824	+	ENSBTAG00000012529	IFNG	protein_coding
BovineHD0500013202	rs110739783	Scrotal circumference at 420 days	5	45899169	Canchim	Buzanskas et al. (2017)	5	45830158	45834981	4824	+	ENSBTAG00000012529	IFNG	protein_coding
BovineHD0500013203	rs133006321	Scrotal circumference at 420 days	5	45901967	Canchim	Buzanskas et al. (2017)	5	45830158	45834981	4824	+	ENSBTAG00000012529	IFNG	protein_coding
BovineHD0500013206	rs136589101	Scrotal circumference at 420 days	5	45921555	Canchim	Buzanskas et al. (2017)	5	45830158	45834981	4824	+	ENSBTAG00000012529	IFNG	protein_coding
Hapmap38983-BTA-73489	rs41590069	Scrotal circumference at 420 days	5	45926002	Canchim	Buzanskas et al. (2017)	5	45830158	45834981	4824	+	ENSBTAG00000012529	IFNG	protein_coding
BovineHD0500013855	rs137227247	Scrotal circumference at 420 days	5	47921750	Canchim	Buzanskas et al. (2017)	5	47796256	47839675	43420	-	ENSBTAG00000007636	IRAK3	protein_coding
BovineHD0500013855	rs137227247	Scrotal circumference at 420 days	5	47921750	Canchim	Buzanskas et al. (2017)	5	47877715	47894116	16402	+	ENSBTAG00000026993	TMBIM4	protein_coding
BovineHD0500013855	rs137227247	Scrotal circumference at 420 days	5	47921750	Canchim	Buzanskas et al. (2017)	5	47901612	47905608	3997	+	ENSBTAG00000002004	LLPH	protein_coding
BovineHD0500013855	rs137227247	Scrotal circumference at 420 days	5	47921750	Canchim	Buzanskas et al. (2017)	5	47950271	47950388	118	-	ENSBTAG00000045454	RF00001	rRNA
BovineHD0500014093	rs135293584	Scrotal circumference at 420 days	5	48927617	Canchim	Buzanskas et al. (2017)	5	48773272	48844474	71203	-	ENSBTAG00000039435	LEMD3	protein_coding
BovineHD0500014093	rs135293584	Scrotal circumference at 420 days	5	48927617	Canchim	Buzanskas et al. (2017)	5	48917722	49009466	91745	+	ENSBTAG00000014758	WIF1	protein_coding
BovineHD0500014121	rs134846637	Scrotal circumference at 420 days	5	49038495	Canchim	Buzanskas et al. (2017)	5	48917722	49009466	91745	+	ENSBTAG00000014758	WIF1	protein_coding
BovineHD0500014141	rs109818155	Scrotal circumference at 420 days	5	49100257	Canchim	Buzanskas et al. (2017)	5	48917722	49009466	91745	+	ENSBTAG00000014758	WIF1	protein_coding
BovineHD0500014142	rs109388550	Scrotal circumference at 420 days	5	49102470	Canchim	Buzanskas et al. (2017)	5	48917722	49009466	91745	+	ENSBTAG00000014758	WIF1	protein_coding
BovineHD0500014093	rs135293584	Scrotal circumference at 420 days	5	48927617	Canchim	Buzanskas et al. (2017)	5	48952298	48952372	75	-	ENSBTAG00000045248	bta-mir-2429	miRNA
BovineHD0500014121	rs134846637	Scrotal circumference at 420 days	5	49038495	Canchim	Buzanskas et al. (2017)	5	48952298	48952372	75	-	ENSBTAG00000045248	bta-mir-2429	miRNA
BovineHD0500014093	rs135293584	Scrotal circumference at 420 days	5	48927617	Canchim	Buzanskas et al. (2017)	5	48996775	48996881	107	+	ENSBTAG00000042928	RF00026	snRNA
BovineHD0500014121	rs134846637	Scrotal circumference at 420 days	5	49038495	Canchim	Buzanskas et al. (2017)	5	48996775	48996881	107	+	ENSBTAG00000042928	RF00026	snRNA
BovineHD0500014141	rs109818155	Scrotal circumference at 420 days	5	49100257	Canchim	Buzanskas et al. (2017)	5	49181675	49265076	83402	-	ENSBTAG00000011352	TBC1D30	protein_coding
BovineHD0500014142	rs109388550	Scrotal circumference at 420 days	5	49102470	Canchim	Buzanskas et al. (2017)	5	49181675	49265076	83402	-	ENSBTAG00000011352	TBC1D30	protein_coding
BovineHD0500014383	rs110268648	Scrotal circumference at 420 days	5	49978817	Canchim	Buzanskas et al. (2017)	5	49812166	49969012	156847	-	ENSBTAG00000011892	SRGAP1	protein_coding
BovineHD0500014384	rs109748105	Scrotal circumference at 420 days	5	49979883	Canchim	Buzanskas et al. (2017)	5	49812166	49969012	156847	-	ENSBTAG00000011892	SRGAP1	protein_coding
BovineHD0500014386	rs134621421	Scrotal circumference at 420 days	5	49984175	Canchim	Buzanskas et al. (2017)	5	49812166	49969012	156847	-	ENSBTAG00000011892	SRGAP1	protein_coding
BovineHD0500014594	rs110034898	Scrotal circumference at 420 days	5	50810912	Canchim	Buzanskas et al. (2017)	5	50861334	51163885	302552	+	ENSBTAG00000011857	PPM1H	protein_coding
NA	rs29022236	Fertility	5	51059231	Holstein	Feugang et al. (2009)	5	50861334	51163885	302552	+	ENSBTAG00000011857	PPM1H	protein_coding
AX-26046426	rs29022235	Fertility	5	51059255	Holstein	Feugang et al. (2009)	5	50861334	51163885	302552	+	ENSBTAG00000011857	PPM1H	protein_coding
NA	rs29022236	Fertility	5	51059231	Holstein	Feugang et al. (2009)	5	51133610	51133684	75	-	ENSBTAG00000046735	NA	miRNA
AX-26046426	rs29022235	Fertility	5	51059255	Holstein	Feugang et al. (2009)	5	51133610	51133684	75	-	ENSBTAG00000046735	NA	miRNA
BovineHD0500015130	rs110654445	Scrotal circumference at 420 days	5	52755751	Canchim	Buzanskas et al. (2017)	5	52821141	52821521	381	-	ENSBTAG00000040344	NA	protein_coding
BovineHD0500015131	rs132843988	Scrotal circumference at 420 days	5	52756327	Canchim	Buzanskas et al. (2017)	5	52821141	52821521	381	-	ENSBTAG00000040344	NA	protein_coding
BovineHD0500015132	rs134781821	Scrotal circumference at 420 days	5	52759020	Canchim	Buzanskas et al. (2017)	5	52821141	52821521	381	-	ENSBTAG00000040344	NA	protein_coding
BovineHD0500015133	rs110197988	Scrotal circumference at 420 days	5	52759987	Canchim	Buzanskas et al. (2017)	5	52821141	52821521	381	-	ENSBTAG00000040344	NA	protein_coding
BovineHD0500015135	rs110906264	Scrotal circumference at 420 days	5	52765006	Canchim	Buzanskas et al. (2017)	5	52821141	52821521	381	-	ENSBTAG00000040344	NA	protein_coding
ARS-BFGL-NGS-78314	rs109124151	Scrotal circumference at 420 days	5	52771740	Canchim	Buzanskas et al. (2017)	5	52821141	52821521	381	-	ENSBTAG00000040344	NA	protein_coding
BovineHD0500015137	rs110767141	Scrotal circumference at 420 days	5	52775407	Canchim	Buzanskas et al. (2017)	5	52821141	52821521	381	-	ENSBTAG00000040344	NA	protein_coding
BovineHD0500015138	rs109572573	Scrotal circumference at 420 days	5	52777150	Canchim	Buzanskas et al. (2017)	5	52821141	52821521	381	-	ENSBTAG00000040344	NA	protein_coding
BovineHD0500015140	rs110762622	Scrotal circumference at 420 days	5	52797774	Canchim	Buzanskas et al. (2017)	5	52821141	52821521	381	-	ENSBTAG00000040344	NA	protein_coding
BovineHD0500015416	rs134919998	Scrotal circumference at 420 days	5	54123443	Canchim	Buzanskas et al. (2017)	5	53987909	54214799	226891	-	ENSBTAG00000021287	SLC16A7	protein_coding
BovineHD0500015417	rs109455016	Scrotal circumference at 420 days	5	54126389	Canchim	Buzanskas et al. (2017)	5	53987909	54214799	226891	-	ENSBTAG00000021287	SLC16A7	protein_coding
BovineHD0500015468	rs110845453	Scrotal circumference at 420 days	5	54305408	Canchim	Buzanskas et al. (2017)	5	53987909	54214799	226891	-	ENSBTAG00000021287	SLC16A7	protein_coding
BovineHD0500018169	rs132893231	Scrotal circumference at 420 days	5	64946171	Canchim	Buzanskas et al. (2017)	5	64841326	64856203	14878	+	ENSBTAG00000013822	GAS2L3	protein_coding
BovineHD0500018169	rs132893231	Scrotal circumference at 420 days	5	64946171	Canchim	Buzanskas et al. (2017)	5	64962168	64962241	74	-	ENSBTAG00000045140	bta-mir-2434	miRNA
BovineHD0500018169	rs132893231	Scrotal circumference at 420 days	5	64946171	Canchim	Buzanskas et al. (2017)	5	65012100	65361829	349730	+	ENSBTAG00000004145	ANO4	protein_coding
BovineHD0500019587	rs134969556	Scrotal circumference at 420 days	5	69947321	Canchim	Buzanskas et al. (2017)	5	69816616	69892512	75897	-	ENSBTAG00000010457	NUAK1	protein_coding
BovineHD0500019587	rs134969556	Scrotal circumference at 420 days	5	69947321	Canchim	Buzanskas et al. (2017)	5	69972287	69979795	7509	-	ENSBTAG00000011913	CKAP4	protein_coding
BovineHD0500019587	rs134969556	Scrotal circumference at 420 days	5	69947321	Canchim	Buzanskas et al. (2017)	5	70013667	70054229	40563	+	ENSBTAG00000002127	TCP11L2	protein_coding
NA	rs29014399	Fertility	5	80193316	Holstein	Feugang et al. (2009)	5	80191843	80498478	306636	+	ENSBTAG00000005370	TMTC1	protein_coding
BovineHD0500028013	rs136476913	Scrotal circumference at 420 days	5	98265736	Canchim	Buzanskas et al. (2017)	5	98016612	98171227	154616	+	ENSBTAG00000011761	LRP6	protein_coding
BovineHD0500028013	rs136476913	Scrotal circumference at 420 days	5	98265736	Canchim	Buzanskas et al. (2017)	5	98196414	98220668	24255	-	ENSBTAG00000047225	BCL2L14	protein_coding
BovineHD0500028848	rs110460517	Scrotal circumference at 420 days	5	100742852	Canchim	Buzanskas et al. (2017)	5	100670787	100681018	10232	-	ENSBTAG00000037534	KLRF1	protein_coding
BovineHD4100003997	rs29024555	Fertility	5	100746458	Holstein	Feugang et al. (2009)	5	100670787	100681018	10232	-	ENSBTAG00000037534	KLRF1	protein_coding
BovineHD0500028848	rs110460517	Scrotal circumference at 420 days	5	100742852	Canchim	Buzanskas et al. (2017)	5	100719638	100720427	790	+	ENSBTAG00000038407	NA	processed_pseudogene
BovineHD4100003997	rs29024555	Fertility	5	100746458	Holstein	Feugang et al. (2009)	5	100719638	100720427	790	+	ENSBTAG00000038407	NA	processed_pseudogene
BovineHD0500028848	rs110460517	Scrotal circumference at 420 days	5	100742852	Canchim	Buzanskas et al. (2017)	5	100740574	100747672	7099	+	ENSBTAG00000002135	CD69	protein_coding
BovineHD4100003997	rs29024555	Fertility	5	100746458	Holstein	Feugang et al. (2009)	5	100740574	100747672	7099	+	ENSBTAG00000002135	CD69	protein_coding
BovineHD0500028848	rs110460517	Scrotal circumference at 420 days	5	100742852	Canchim	Buzanskas et al. (2017)	5	100762265	100779160	16896	+	ENSBTAG00000039980	CLECL1	protein_coding
BovineHD4100003997	rs29024555	Fertility	5	100746458	Holstein	Feugang et al. (2009)	5	100762265	100779160	16896	+	ENSBTAG00000039980	CLECL1	protein_coding
NA	rs29010840	Fertility	5	102937757	Holstein	Feugang et al. (2009)	5	102894599	102923181	28583	+	ENSBTAG00000048175	NA	protein_coding
NA	rs29010841	Fertility	5	102937854	Holstein	Feugang et al. (2009)	5	102894599	102923181	28583	+	ENSBTAG00000048175	NA	protein_coding
NA	rs29010840	Fertility	5	102937757	Holstein	Feugang et al. (2009)	5	102940224	102966384	26161	+	ENSBTAG00000024318	NA	protein_coding
NA	rs29010841	Fertility	5	102937854	Holstein	Feugang et al. (2009)	5	102940224	102966384	26161	+	ENSBTAG00000024318	NA	protein_coding
NA	rs29010840	Fertility	5	102937757	Holstein	Feugang et al. (2009)	5	102968842	102991326	22485	-	ENSBTAG00000030371	NA	protein_coding
NA	rs29010841	Fertility	5	102937854	Holstein	Feugang et al. (2009)	5	102968842	102991326	22485	-	ENSBTAG00000030371	NA	protein_coding
NA	rs29010840	Fertility	5	102937757	Holstein	Feugang et al. (2009)	5	103032491	103060434	27944	-	ENSBTAG00000045768	NA	protein_coding
NA	rs29010841	Fertility	5	102937854	Holstein	Feugang et al. (2009)	5	103032491	103060434	27944	-	ENSBTAG00000045768	NA	protein_coding
BovineHD0500036252	rs135705262	Scrotal circumference at 420 days	5	107391947	Canchim	Buzanskas et al. (2017)	5	107264250	107325273	61024	-	ENSBTAG00000019788	TEAD4	protein_coding
BovineHD0500036252	rs135705262	Scrotal circumference at 420 days	5	107391947	Canchim	Buzanskas et al. (2017)	5	107343179	107373637	30459	-	ENSBTAG00000015879	TULP3	protein_coding
BovineHD0500036252	rs135705262	Scrotal circumference at 420 days	5	107391947	Canchim	Buzanskas et al. (2017)	5	107374654	107377720	3067	-	ENSBTAG00000015878	RHNO1	protein_coding
BovineHD0500036252	rs135705262	Scrotal circumference at 420 days	5	107391947	Canchim	Buzanskas et al. (2017)	5	107386227	107397369	11143	+	ENSBTAG00000015875	FOXM1	protein_coding
BovineHD0500036252	rs135705262	Scrotal circumference at 420 days	5	107391947	Canchim	Buzanskas et al. (2017)	5	107398922	107402337	3416	+	ENSBTAG00000030325	TEX52	protein_coding
BovineHD0500036252	rs135705262	Scrotal circumference at 420 days	5	107391947	Canchim	Buzanskas et al. (2017)	5	107418042	107424743	6702	+	ENSBTAG00000007611	NRIP2	protein_coding
BovineHD0500036252	rs135705262	Scrotal circumference at 420 days	5	107391947	Canchim	Buzanskas et al. (2017)	5	107426529	107436938	10410	-	ENSBTAG00000007609	ITFG2	protein_coding
BovineHD0500036252	rs135705262	Scrotal circumference at 420 days	5	107391947	Canchim	Buzanskas et al. (2017)	5	107445596	107453517	7922	-	ENSBTAG00000007605	FKBP4	protein_coding
BovineHD0500036252	rs135705262	Scrotal circumference at 420 days	5	107391947	Canchim	Buzanskas et al. (2017)	5	107471744	107498328	26585	+	ENSBTAG00000007093	DDX11	protein_coding
NA	rs29018576	Fertility	2	7086352	Holstein	Feugang et al. (2009)	2	7139738	7298551	158814	+	ENSBTAG00000027020	COL5A2	protein_coding
Hapmap53965-rs29017456	rs29017456	Fertility	2	7270116	Holstein	Feugang et al. (2009)	2	7139738	7298551	158814	+	ENSBTAG00000027020	COL5A2	protein_coding
Hapmap53965-rs29017456	rs29017456	Fertility	2	7270116	Holstein	Feugang et al. (2009)	2	7214196	7214275	80	+	ENSBTAG00000045103	bta-mir-2917	miRNA
Hapmap53965-rs29017456	rs29017456	Fertility	2	7270116	Holstein	Feugang et al. (2009)	2	7318227	7356937	38711	-	ENSBTAG00000021466	COL3A1	protein_coding
Hapmap59739-rs29016910	rs29016910	Fertility	2	41304807	Holstein	Feugang et al. (2009)	2	41361137	41491255	130119	-	ENSBTAG00000006159	KCNJ3	protein_coding
NA	rs29012918	Fertility	2	73523169	Holstein	Feugang et al. (2009)	2	73379885	73441557	61673	-	ENSBTAG00000007765	TFCP2L1	protein_coding
NA	rs29012918	Fertility	2	73523169	Holstein	Feugang et al. (2009)	2	73424379	73424446	68	+	ENSBTAG00000048035	NA	miRNA
NA	rs29012918	Fertility	2	73523169	Holstein	Feugang et al. (2009)	2	73490617	73723487	232871	-	ENSBTAG00000019781	CLASP1	protein_coding
BovineHD0200032334	rs29025798	Fertility	2	112339334	Holstein	Feugang et al. (2009)	2	112265026	112265132	107	+	ENSBTAG00000043213	RF00026	snRNA
Hapmap53196-rs29011523	rs29011523	Fertility	2	119231790	Holstein	Feugang et al. (2009)	2	119144804	119159455	14652	+	ENSBTAG00000037989	NA	protein_coding
Hapmap53196-rs29011523	rs29011523	Fertility	2	119231790	Holstein	Feugang et al. (2009)	2	119171774	119206160	34387	+	ENSBTAG00000037702	SP140L	protein_coding
Hapmap53196-rs29011523	rs29011523	Fertility	2	119231790	Holstein	Feugang et al. (2009)	2	119215745	119263577	47833	+	ENSBTAG00000038710	NA	protein_coding
Hapmap61059-rs29019426	rs29019426	Fertility	2	129348719	Holstein	Feugang et al. (2009)	2	129294991	129295076	86	+	ENSBTAG00000045407	RF00026	snRNA
Hapmap61059-rs29019426	rs29019426	Fertility	2	129348719	Holstein	Feugang et al. (2009)	2	129315264	129338069	22806	+	ENSBTAG00000001101	IFNLR1	protein_coding
Hapmap61059-rs29019426	rs29019426	Fertility	2	129348719	Holstein	Feugang et al. (2009)	2	129351698	129378160	26463	+	ENSBTAG00000001100	IL22RA1	protein_coding
Hapmap61059-rs29019426	rs29019426	Fertility	2	129348719	Holstein	Feugang et al. (2009)	2	129388770	129437616	48847	+	ENSBTAG00000014885	MYOM3	protein_coding
Hapmap53580-rs29012667	rs29012667	Fertility	12	12041734	Holstein	Feugang et al. (2009)	12	11705780	12059605	353826	-	ENSBTAG00000001133	VWA8	protein_coding
BovineHD4100009382	rs29012056	Fertility	12	15100692	Holstein	Feugang et al. (2009)	12	15164032	15203164	39133	-	ENSBTAG00000009415	NUFIP1	protein_coding
AX-19544573	rs29020627	Fertility	12	16596327	Holstein	Feugang et al. (2009)	12	16540818	16744403	203586	+	ENSBTAG00000002959	LRCH1	protein_coding
Hapmap58420-rs29021098	rs29021098	Fertility	12	28052265	Holstein	Feugang et al. (2009)	12	27866074	28033238	167165	+	ENSBTAG00000021815	STARD13	protein_coding
Hapmap58420-rs29021098	rs29021098	Fertility	12	28052265	Holstein	Feugang et al. (2009)	12	28073218	28110415	37198	-	ENSBTAG00000013984	KL	protein_coding
NA	rs29024491	Fertility	16	27423292	Holstein	Feugang et al. (2009)	16	27388710	27522155	133446	-	ENSBTAG00000020989	SUSD4	protein_coding
BovineHD4100012408	rs29024492	Fertility	16	27426153	Holstein	Feugang et al. (2009)	16	27388710	27522155	133446	-	ENSBTAG00000020989	SUSD4	protein_coding
BovineHD4100012534	rs29011640	Fertility	16	48289652	Holstein	Feugang et al. (2009)	16	48181539	48314477	132939	+	ENSBTAG00000008126	NPHP4	protein_coding
BovineHD4100012667	rs29013780	Fertility	16	67061215	Holstein	Feugang et al. (2009)	16	66960790	67142414	181625	+	ENSBTAG00000038079	C16H1orf21	protein_coding
NA	rs29017105	Fertility	16	69905995	Holstein	Feugang et al. (2009)	16	69865018	70097416	232399	-	ENSBTAG00000004407	KCNK2	protein_coding
BovineHD4100012684	rs29017106	Fertility	16	69906232	Holstein	Feugang et al. (2009)	16	69865018	70097416	232399	-	ENSBTAG00000004407	KCNK2	protein_coding
BovineHD4100012076	rs29021089	Fertility	15	54609856	Holstein	Feugang et al. (2009)	15	54484806	54537330	52525	-	ENSBTAG00000000770	PGM2L1	protein_coding
BovineHD4100012076	rs29021089	Fertility	15	54609856	Holstein	Feugang et al. (2009)	15	54511861	54511967	107	+	ENSBTAG00000042312	RF00026	snRNA
BovineHD4100012076	rs29021089	Fertility	15	54609856	Holstein	Feugang et al. (2009)	15	54587990	54588289	300	-	ENSBTAG00000011873	KCNE3	protein_coding
BovineHD4100012076	rs29021089	Fertility	15	54609856	Holstein	Feugang et al. (2009)	15	54616841	54618047	1207	-	ENSBTAG00000008227	LIPT2	protein_coding
BovineHD4100012076	rs29021089	Fertility	15	54609856	Holstein	Feugang et al. (2009)	15	54686091	54730435	44345	+	ENSBTAG00000016869	POLD3	protein_coding
BovineHD4100012080	rs29024246	Fertility	15	55187930	Holstein	Feugang et al. (2009)	15	55103366	55104328	963	-	ENSBTAG00000048088	OR2AT4	protein_coding
BovineHD4100012080	rs29024246	Fertility	15	55187930	Holstein	Feugang et al. (2009)	15	55121556	55122512	957	-	ENSBTAG00000047344	NA	protein_coding
BovineHD4100012080	rs29024246	Fertility	15	55187930	Holstein	Feugang et al. (2009)	15	55151085	55203571	52487	+	ENSBTAG00000015596	SLCO2B1	protein_coding
BovineHD4100012080	rs29024246	Fertility	15	55187930	Holstein	Feugang et al. (2009)	15	55237979	55238659	681	+	ENSBTAG00000019622	NA	protein_coding
BovineHD4100012080	rs29024246	Fertility	15	55187930	Holstein	Feugang et al. (2009)	15	55255745	55329451	73707	-	ENSBTAG00000020485	ARRB1	protein_coding
NA	rs29022915	Fertility	8	66421095	Holstein	Feugang et al. (2009)	8	66382783	66625740	242958	+	ENSBTAG00000006446	NA	protein_coding
NA	rs29022915	Fertility	8	66421095	Holstein	Feugang et al. (2009)	8	66517407	66517687	281	+	ENSBTAG00000042282	RF00100	misc_RNA
Hapmap53648-rs29021240	rs29021240	Fertility	11	86569656	Holstein	Feugang et al. (2009)	11	86501577	86583652	82076	+	ENSBTAG00000005847	ROCK2	protein_coding
Hapmap53648-rs29021240	rs29021240	Fertility	11	86569656	Holstein	Feugang et al. (2009)	11	86510270	86510581	312	-	ENSBTAG00000048065	NA	protein_coding
Hapmap53648-rs29021240	rs29021240	Fertility	11	86569656	Holstein	Feugang et al. (2009)	11	86588329	86601250	12922	-	ENSBTAG00000020297	PQLC3	protein_coding
Hapmap53648-rs29021240	rs29021240	Fertility	11	86569656	Holstein	Feugang et al. (2009)	11	86614777	86620757	5981	-	ENSBTAG00000001903	C11H2orf50	protein_coding
NA	rs29013541	Fertility	18	23805291	Holstein	Feugang et al. (2009)	18	23828638	23855657	27020	+	ENSBTAG00000019267	MMP2	protein_coding
NA	rs29013541	Fertility	18	23805291	Holstein	Feugang et al. (2009)	18	23861829	23927174	65346	+	ENSBTAG00000019272	LPCAT2	protein_coding
NA	rs29013541	Fertility	18	23805291	Holstein	Feugang et al. (2009)	18	23903711	23903817	107	+	ENSBTAG00000043455	RF00026	snRNA
NA	rs29011416	Fertility	3	11931006	Holstein	Feugang et al. (2009)	3	11848078	11851427	3350	-	ENSBTAG00000022893	CD1B	protein_coding
NA	rs29011416	Fertility	3	11931006	Holstein	Feugang et al. (2009)	3	11881616	11882486	871	-	ENSBTAG00000038426	NA	protein_coding
NA	rs29011416	Fertility	3	11931006	Holstein	Feugang et al. (2009)	3	11883112	11883708	597	-	ENSBTAG00000038366	NA	protein_coding
NA	rs29011416	Fertility	3	11931006	Holstein	Feugang et al. (2009)	3	11889382	11890731	1350	-	ENSBTAG00000039189	NA	protein_coding
NA	rs29011416	Fertility	3	11931006	Holstein	Feugang et al. (2009)	3	11906318	11906994	677	-	ENSBTAG00000026180	NA	protein_coding
NA	rs29011416	Fertility	3	11931006	Holstein	Feugang et al. (2009)	3	11993523	11997024	3502	-	ENSBTAG00000038263	CD1A	protein_coding
Hapmap52513-rs29024428	rs29024428	Fertility	3	35785053	Holstein	Feugang et al. (2009)	3	35428177	35861571	433395	+	ENSBTAG00000031575	VAV3	protein_coding
Hapmap52513-rs29024428	rs29024428	Fertility	3	35785053	Holstein	Feugang et al. (2009)	3	35810481	35810572	92	+	ENSBTAG00000047046	NA	miRNA
Hapmap55075-rs29013986	rs29013986	Fertility	3	40758730	Holstein	Feugang et al. (2009)	3	40448699	40682012	233314	+	ENSBTAG00000021217	COL11A1	protein_coding
Hapmap59096-rs29024776	rs29024776	Fertility	3	49335664	Holstein	Feugang et al. (2009)	3	49392814	49474286	81473	+	ENSBTAG00000004190	ARHGAP29	protein_coding
Hapmap55023-rs29015745	rs29015745	Fertility	3	50341876	Holstein	Feugang et al. (2009)	3	50242939	50265059	22121	-	ENSBTAG00000008737	DR1	protein_coding
Hapmap55023-rs29015745	rs29015745	Fertility	3	50341876	Holstein	Feugang et al. (2009)	3	50339425	50445983	106559	-	ENSBTAG00000027321	CCDC18	protein_coding
NA	rs29027148	Fertility	3	112452651	Holstein	Feugang et al. (2009)	3	112536431	112537155	725	-	ENSBTAG00000000335	HMGB4	protein_coding
UA-IFASA-1570	rs29013500	Fertility	23	19233007	Holstein	Feugang et al. (2009)	23	19167358	19333272	165915	-	ENSBTAG00000010244	CLIC5	protein_coding
UA-IFASA-1570	rs29013500	Fertility	23	19233007	Holstein	Feugang et al. (2009)	23	19281045	19281151	107	+	ENSBTAG00000044482	RF00026	snRNA
NA	rs29013688	Fertility	6	16909574	Holstein	Feugang et al. (2009)	6	16765034	16815352	50319	+	ENSBTAG00000034501	CFI	protein_coding
NA	rs29013688	Fertility	6	16909574	Holstein	Feugang et al. (2009)	6	16828642	16843001	14360	+	ENSBTAG00000015230	PLA2G12A	protein_coding
NA	rs29013688	Fertility	6	16909574	Holstein	Feugang et al. (2009)	6	16847111	16867961	20851	+	ENSBTAG00000012537	CASP6	protein_coding
NA	rs29013688	Fertility	6	16909574	Holstein	Feugang et al. (2009)	6	16870832	16966187	95356	-	ENSBTAG00000012995	MCUB	protein_coding
NA	rs29013688	Fertility	6	16909574	Holstein	Feugang et al. (2009)	6	16978876	17058815	79940	-	ENSBTAG00000010945	SEC24B	protein_coding
NA	rs29025924	Fertility	6	23017094	Holstein	Feugang et al. (2009)	6	22959366	23041858	82493	+	ENSBTAG00000009035	CENPE	protein_coding
NA	rs29025924	Fertility	6	23017094	Holstein	Feugang et al. (2009)	6	23047057	23077431	30375	+	ENSBTAG00000002526	BDH2	protein_coding
NA	rs29025924	Fertility	6	23017094	Holstein	Feugang et al. (2009)	6	23096104	23178027	81924	+	ENSBTAG00000040088	SLC9B2	protein_coding
Hapmap59883-rs29022785	rs29022785	Fertility	6	81499583	Holstein	Feugang et al. (2009)	6	81511554	81653990	142437	-	ENSBTAG00000024826	TECRL	protein_coding
BovineHD4100014959	rs29019751	Fertility	21	8405141	Holstein	Feugang et al. (2009)	21	8377896	8452307	74412	+	ENSBTAG00000020514	NA	protein_coding
BovineHD2100017853	rs109144916	Scrotal circumference at 420 days	21	61415689	Canchim	Buzanskas et al. (2017)	21	61513000	61555942	42943	-	ENSBTAG00000012852	DICER1	protein_coding
BovineHD4100015309	rs29012774	Scrotal circumference at 420 days	21	61423440	Canchim	Buzanskas et al. (2017)	21	61513000	61555942	42943	-	ENSBTAG00000012852	DICER1	protein_coding
BovineHD2100017857	rs110875395	Scrotal circumference at 420 days	21	61431358	Canchim	Buzanskas et al. (2017)	21	61513000	61555942	42943	-	ENSBTAG00000012852	DICER1	protein_coding
BovineHD2100017858	rs109446125	Scrotal circumference at 420 days	21	61437160	Canchim	Buzanskas et al. (2017)	21	61513000	61555942	42943	-	ENSBTAG00000012852	DICER1	protein_coding
