# Supplementary material for: GALLO: An R package for genomic annotation and integration of multiple data sources in livestock for positional candidate loci
Source: Gigascience. 2020 Dec 30;9(12):giaa149. doi: 10.1093/gigascience/giaa149 (PMC7772745; doi:10.1093/gigascience/giaa149)
Supplement: giaa149_Supplemental_Files [file giaa149_supplemental_files.zip › Supplementary_Table3.txt]

Associated.marker	SNP.reference	Trait	CHR	BP	Breed	Reference	chr	database	QTL_type	start_pos	end_pos	Association_type	QTL_ID	trait_ID	breed	Name	Abbrev	Model	Test_Base	pubmed_id	p_value	bayes_value	Flank_Markers
NA	rs29026923	Fertility	10	91580893	Holstein	Feugang et al. (2009)	10	Animal QTLdb	Production	91498599	91498639	Association	68127	Body weight (yearling)	rs109838921	Body weight (yearling)	W365	Mendelian	Experiment-wise	19966163	<0.05	Significant	charolais,gelbvieh,hereford,limousin,pinzgauer,red angus,red poll,simmental,Angus
NA	rs29026923	Fertility	10	91580893	Holstein	Feugang et al. (2009)	10	Animal QTLdb	Production	91549698	91549738	Association	68176	Body weight (yearling)	rs41657368	Body weight (yearling)	W365	Mendelian	Experiment-wise	19966163	<0.05	Significant	charolais,gelbvieh,hereford,limousin,pinzgauer,red angus,red poll,simmental,Angus
NA	rs29025328	Fertility	10	82889477	Holstein	Feugang et al. (2009)	10	Animal QTLdb	Production	82830762	82830802	Association	68183	Body weight gain	rs42722429	Body weight gain	BWG	Experiment-wise	Significant	19966163		<0.05	charolais,gelbvieh,hereford,limousin,pinzgauer,red angus,red poll,simmental,Angus
NA	rs29026923	Fertility	10	91580893	Holstein	Feugang et al. (2009)	10	Animal QTLdb	Milk	87523687	93199003	QTL	172108	Milk stearic acid content	rs43209380,rs42305071,rs137172114	Milk stearic acid content	MFA-C18:0	Mendelian	Experiment-wise	30841852	4.1%	Significant	holstein
NA	rs29026923	Fertility	10	91580893	Holstein	Feugang et al. (2009)	10	Animal QTLdb	Milk	87523687	93199003	QTL	172109	Milk conjugated linoleic acid content	rs43209380,rs42305071,rs137172114	Milk conjugated linoleic acid content	CLAC18:2	Mendelian	Experiment-wise	30841852	3.4%	Significant	holstein
NA	rs29026923	Fertility	10	91580893	Holstein	Feugang et al. (2009)	10	Animal QTLdb	Milk	87523687	93199003	QTL	172110	Milk C18 index	rs43209380,rs42305071,rs137172114	Milk C18 index	MC18	Mendelian	Experiment-wise	30841852	2.5%	Significant	holstein
NA	rs29026923	Fertility	10	91580893	Holstein	Feugang et al. (2009)	10	Animal QTLdb	Reproduction	91549698	91549738	Association	14750	Inseminations per conception	rs41657368	Inseminations per conception	CONCEPT	Chromosome-wise	36	20477799	<0.05	Significant	holstein
NA	rs29025328	Fertility	10	82889477	Holstein	Feugang et al. (2009)	10	Animal QTLdb	Production	82000451	82991463	QTL	35235	Efficiency of gain	rs135733781,rs136250718	Efficiency of gain	EFFGAIN	91	Significant	25257854		3.42	nelore
NA	rs29026923	Fertility	10	91580893	Holstein	Feugang et al. (2009)	10	Animal QTLdb	Reproduction	91019188	91982227	QTL	22904	Heifer pregnancy	rs43647342,rs41657367	Heifer pregnancy	HPG	Comparison-wise	101	23148252	1.25	Significant	brangus
NA	rs29026923	Fertility	10	91580893	Holstein	Feugang et al. (2009)	10	Animal QTLdb	Health	91019188	91982227	QTL	31186	Heat tolerance	rs43647342,rs41657367	Heat tolerance	HEATT	-	103	24362770	<0.05	Significant	piedmontese,simmental,Angus
NA	rs29026923	Fertility	10	91580893	Holstein	Feugang et al. (2009)	10	Animal QTLdb	Reproduction	91498599	91498639	Association	45006	Stillbirth (maternal)	rs109838921	Stillbirth (maternal)	SB	Genome-wise	103	21831322	<0.05	Significant	holstein
NA	rs29026923	Fertility	10	91580893	Holstein	Feugang et al. (2009)	10	Animal QTLdb	Exterior	91498599	91498639	Association	45007	Feet and leg conformation	rs109838921	Feet and leg conformation	FTLEG	Genome-wise	103	21831322	<0.05	Significant	holstein
NA	rs29026923	Fertility	10	91580893	Holstein	Feugang et al. (2009)	10	Animal QTLdb	Production	91498599	91498639	Association	45008	PTA type	rs109838921	PTA type	PTAT	Genome-wise	103	21831322	<0.05	Significant	holstein
NA	rs29026923	Fertility	10	91580893	Holstein	Feugang et al. (2009)	10	Animal QTLdb	Exterior	91498599	91498639	Association	45009	Teat placement - front	rs109838921	Teat placement - front	FTPL	Genome-wise	103	21831322	<0.05	Significant	holstein
NA	rs29026923	Fertility	10	91580893	Holstein	Feugang et al. (2009)	10	Animal QTLdb	Exterior	91498599	91498639	Association	45010	Udder attachment	rs109838921	Udder attachment	UA	Genome-wise	103	21831322	<0.05	Significant	holstein
NA	rs29026923	Fertility	10	91580893	Holstein	Feugang et al. (2009)	10	Animal QTLdb	Exterior	91498599	91498639	Association	45011	Teat placement - rear	rs109838921	Teat placement - rear	RTPL	Genome-wise	103	21831322	<0.05	Significant	holstein
NA	rs29026923	Fertility	10	91580893	Holstein	Feugang et al. (2009)	10	Animal QTLdb	Exterior	91498599	91498639	Association	45012	Udder height	rs109838921	Udder height	UHT	Mendelian	Genome-wise	21831322	Significant	103	holstein
NA	rs29026923	Fertility	10	91580893	Holstein	Feugang et al. (2009)	10	Animal QTLdb	Exterior	91498599	91498639	Association	45013	Udder cleft	rs109838921	Udder cleft	UC	Genome-wise	103	21831322	<0.05	Significant	holstein
NA	rs29026923	Fertility	10	91580893	Holstein	Feugang et al. (2009)	10	Animal QTLdb	Exterior	91498599	91498639	Association	45014	Udder depth	rs109838921	Udder depth	UDPTH	Genome-wise	103	21831322	<0.05	Significant	holstein
BovineHD0900026520	rs137387359	Scrotal circumference at 420 days	9	93702202	Canchim	Buzanskas et al. (2017)	9	Animal QTLdb	Production	93687317	93687357	Association	130782	Average daily gain	rs109223956	Average daily gain	ADG	Mendelian	Comparison-wise	28521758	6.90E-07	Significant	Angus
BovineHD0900026522	rs137153440	Scrotal circumference at 420 days	9	93704329	Canchim	Buzanskas et al. (2017)	9	Animal QTLdb	Production	93687317	93687357	Association	130782	Average daily gain	rs109223956	Average daily gain	ADG	Mendelian	Comparison-wise	28521758	6.90E-07	Significant	Angus
BovineHD0900026523	rs135164150	Scrotal circumference at 420 days	9	93705281	Canchim	Buzanskas et al. (2017)	9	Animal QTLdb	Production	93687317	93687357	Association	130782	Average daily gain	rs109223956	Average daily gain	ADG	Mendelian	Comparison-wise	28521758	6.90E-07	Significant	Angus
BovineHD0900026524	rs132757037	Scrotal circumference at 420 days	9	93708507	Canchim	Buzanskas et al. (2017)	9	Animal QTLdb	Production	93687317	93687357	Association	130782	Average daily gain	rs109223956	Average daily gain	ADG	Mendelian	Comparison-wise	28521758	6.90E-07	Significant	Angus
BovineHD0900026520	rs137387359	Scrotal circumference at 420 days	9	93702202	Canchim	Buzanskas et al. (2017)	9	Animal QTLdb	Production	93695616	93695656	Association	130783	Average daily gain	rs135981133	Average daily gain	ADG	Mendelian	Comparison-wise	28521758	7.37E-07	Significant	Angus
BovineHD0900026522	rs137153440	Scrotal circumference at 420 days	9	93704329	Canchim	Buzanskas et al. (2017)	9	Animal QTLdb	Production	93695616	93695656	Association	130783	Average daily gain	rs135981133	Average daily gain	ADG	Mendelian	Comparison-wise	28521758	7.37E-07	Significant	Angus
BovineHD0900026523	rs135164150	Scrotal circumference at 420 days	9	93705281	Canchim	Buzanskas et al. (2017)	9	Animal QTLdb	Production	93695616	93695656	Association	130783	Average daily gain	rs135981133	Average daily gain	ADG	Mendelian	Comparison-wise	28521758	7.37E-07	Significant	Angus
BovineHD0900026524	rs132757037	Scrotal circumference at 420 days	9	93708507	Canchim	Buzanskas et al. (2017)	9	Animal QTLdb	Production	93695616	93695656	Association	130783	Average daily gain	rs135981133	Average daily gain	ADG	Mendelian	Comparison-wise	28521758	7.37E-07	Significant	Angus
BovineHD0900026520	rs137387359	Scrotal circumference at 420 days	9	93702202	Canchim	Buzanskas et al. (2017)	9	Animal QTLdb	Production	93791921	93791961	Association	130784	Average daily gain	rs135403558	Average daily gain	ADG	Mendelian	Comparison-wise	28521758	8.59E-07	Significant	Angus
BovineHD0900026522	rs137153440	Scrotal circumference at 420 days	9	93704329	Canchim	Buzanskas et al. (2017)	9	Animal QTLdb	Production	93791921	93791961	Association	130784	Average daily gain	rs135403558	Average daily gain	ADG	Mendelian	Comparison-wise	28521758	8.59E-07	Significant	Angus
BovineHD0900026523	rs135164150	Scrotal circumference at 420 days	9	93705281	Canchim	Buzanskas et al. (2017)	9	Animal QTLdb	Production	93791921	93791961	Association	130784	Average daily gain	rs135403558	Average daily gain	ADG	Mendelian	Comparison-wise	28521758	8.59E-07	Significant	Angus
BovineHD0900026524	rs132757037	Scrotal circumference at 420 days	9	93708507	Canchim	Buzanskas et al. (2017)	9	Animal QTLdb	Production	93791921	93791961	Association	130784	Average daily gain	rs135403558	Average daily gain	ADG	Mendelian	Comparison-wise	28521758	8.59E-07	Significant	Angus
BovineHD0900026520	rs137387359	Scrotal circumference at 420 days	9	93702202	Canchim	Buzanskas et al. (2017)	9	Animal QTLdb	Production	93675921	93675961	Association	130785	Average daily gain	rs136814350	Average daily gain	ADG	Mendelian	Comparison-wise	28521758	2.49E-06	Significant	Angus
BovineHD0900026522	rs137153440	Scrotal circumference at 420 days	9	93704329	Canchim	Buzanskas et al. (2017)	9	Animal QTLdb	Production	93675921	93675961	Association	130785	Average daily gain	rs136814350	Average daily gain	ADG	Mendelian	Comparison-wise	28521758	2.49E-06	Significant	Angus
BovineHD0900026523	rs135164150	Scrotal circumference at 420 days	9	93705281	Canchim	Buzanskas et al. (2017)	9	Animal QTLdb	Production	93675921	93675961	Association	130785	Average daily gain	rs136814350	Average daily gain	ADG	Mendelian	Comparison-wise	28521758	2.49E-06	Significant	Angus
BovineHD0900026524	rs132757037	Scrotal circumference at 420 days	9	93708507	Canchim	Buzanskas et al. (2017)	9	Animal QTLdb	Production	93675921	93675961	Association	130785	Average daily gain	rs136814350	Average daily gain	ADG	Mendelian	Comparison-wise	28521758	2.49E-06	Significant	Angus
BovineHD0900004240	rs110130556	Scrotal circumference at 420 days	9	15877491	Canchim	Buzanskas et al. (2017)	9	Animal QTLdb	Reproduction	15877471	15877511	Association	138705	Scrotal circumference	rs110130556	Scrotal circumference	SCRCIR	Genome-wise	Significant	28852499		<0.05	canchim
BovineHD0900004242	rs43582288	Scrotal circumference at 420 days	9	15880619	Canchim	Buzanskas et al. (2017)	9	Animal QTLdb	Reproduction	15877471	15877511	Association	138705	Scrotal circumference	rs110130556	Scrotal circumference	SCRCIR	Genome-wise	Significant	28852499		<0.05	canchim
BovineHD0900004243	rs43582290	Scrotal circumference at 420 days	9	15881203	Canchim	Buzanskas et al. (2017)	9	Animal QTLdb	Reproduction	15877471	15877511	Association	138705	Scrotal circumference	rs110130556	Scrotal circumference	SCRCIR	Genome-wise	Significant	28852499		<0.05	canchim
BovineHD0900004240	rs110130556	Scrotal circumference at 420 days	9	15877491	Canchim	Buzanskas et al. (2017)	9	Animal QTLdb	Reproduction	15880599	15880639	Association	138706	Scrotal circumference	rs43582288	Scrotal circumference	SCRCIR	Genome-wise	Significant	28852499		<0.05	canchim
BovineHD0900004242	rs43582288	Scrotal circumference at 420 days	9	15880619	Canchim	Buzanskas et al. (2017)	9	Animal QTLdb	Reproduction	15880599	15880639	Association	138706	Scrotal circumference	rs43582288	Scrotal circumference	SCRCIR	Genome-wise	Significant	28852499		<0.05	canchim
BovineHD0900004243	rs43582290	Scrotal circumference at 420 days	9	15881203	Canchim	Buzanskas et al. (2017)	9	Animal QTLdb	Reproduction	15880599	15880639	Association	138706	Scrotal circumference	rs43582288	Scrotal circumference	SCRCIR	Genome-wise	Significant	28852499		<0.05	canchim
BovineHD0900004240	rs110130556	Scrotal circumference at 420 days	9	15877491	Canchim	Buzanskas et al. (2017)	9	Animal QTLdb	Reproduction	15881183	15881223	Association	138707	Scrotal circumference	rs43582290	Scrotal circumference	SCRCIR	Genome-wise	Significant	28852499		<0.05	canchim
BovineHD0900004242	rs43582288	Scrotal circumference at 420 days	9	15880619	Canchim	Buzanskas et al. (2017)	9	Animal QTLdb	Reproduction	15881183	15881223	Association	138707	Scrotal circumference	rs43582290	Scrotal circumference	SCRCIR	Genome-wise	Significant	28852499		<0.05	canchim
BovineHD0900004243	rs43582290	Scrotal circumference at 420 days	9	15881203	Canchim	Buzanskas et al. (2017)	9	Animal QTLdb	Reproduction	15881183	15881223	Association	138707	Scrotal circumference	rs43582290	Scrotal circumference	SCRCIR	Genome-wise	Significant	28852499		<0.05	canchim
BovineHD0900026520	rs137387359	Scrotal circumference at 420 days	9	93702202	Canchim	Buzanskas et al. (2017)	9	Animal QTLdb	Reproduction	93705261	93705301	Association	138708	Scrotal circumference	rs135164150	Scrotal circumference	SCRCIR	Genome-wise	Significant	28852499		<0.05	canchim
BovineHD0900026522	rs137153440	Scrotal circumference at 420 days	9	93704329	Canchim	Buzanskas et al. (2017)	9	Animal QTLdb	Reproduction	93705261	93705301	Association	138708	Scrotal circumference	rs135164150	Scrotal circumference	SCRCIR	Genome-wise	Significant	28852499		<0.05	canchim
BovineHD0900026523	rs135164150	Scrotal circumference at 420 days	9	93705281	Canchim	Buzanskas et al. (2017)	9	Animal QTLdb	Reproduction	93705261	93705301	Association	138708	Scrotal circumference	rs135164150	Scrotal circumference	SCRCIR	Genome-wise	Significant	28852499		<0.05	canchim
BovineHD0900026524	rs132757037	Scrotal circumference at 420 days	9	93708507	Canchim	Buzanskas et al. (2017)	9	Animal QTLdb	Reproduction	93705261	93705301	Association	138708	Scrotal circumference	rs135164150	Scrotal circumference	SCRCIR	Genome-wise	Significant	28852499		<0.05	canchim
BovineHD0900003930	rs43582369	Scrotal circumference at 420 days	9	15010015	Canchim	Buzanskas et al. (2017)	9	Animal QTLdb	Reproduction	15009995	15010035	Association	138755	Scrotal circumference	rs43582369	Scrotal circumference	SCRCIR	Genome-wise	Suggestive	28852499		<0.10	canchim
BovineHD0900005569	rs43587922	Scrotal circumference at 420 days	9	20508034	Canchim	Buzanskas et al. (2017)	9	Animal QTLdb	Reproduction	20508014	20508054	Association	138756	Scrotal circumference	rs43587922	Scrotal circumference	SCRCIR	Genome-wise	Suggestive	28852499		<0.10	canchim
BovineHD0900005571	rs110633796	Scrotal circumference at 420 days	9	20510296	Canchim	Buzanskas et al. (2017)	9	Animal QTLdb	Reproduction	20508014	20508054	Association	138756	Scrotal circumference	rs43587922	Scrotal circumference	SCRCIR	Genome-wise	Suggestive	28852499		<0.10	canchim
BovineHD0900005569	rs43587922	Scrotal circumference at 420 days	9	20508034	Canchim	Buzanskas et al. (2017)	9	Animal QTLdb	Reproduction	20510276	20510316	Association	138757	Scrotal circumference	rs110633796	Scrotal circumference	SCRCIR	Genome-wise	Suggestive	28852499		<0.10	canchim
BovineHD0900005571	rs110633796	Scrotal circumference at 420 days	9	20510296	Canchim	Buzanskas et al. (2017)	9	Animal QTLdb	Reproduction	20510276	20510316	Association	138757	Scrotal circumference	rs110633796	Scrotal circumference	SCRCIR	Genome-wise	Suggestive	28852499		<0.10	canchim
BovineHD0900007743	rs42242832	Scrotal circumference at 420 days	9	28601347	Canchim	Buzanskas et al. (2017)	9	Animal QTLdb	Reproduction	28601327	28601367	Association	139012	Scrotal circumference	rs42242832	Scrotal circumference	SCRCIR	Chromosome-wise	Suggestive	28852499		<0.10	canchim
BovineHD0900026520	rs137387359	Scrotal circumference at 420 days	9	93702202	Canchim	Buzanskas et al. (2017)	9	Animal QTLdb	Reproduction	93702182	93702222	Association	139013	Scrotal circumference	rs137387359	Scrotal circumference	SCRCIR	Chromosome-wise	Suggestive	28852499		<0.10	canchim
BovineHD0900026522	rs137153440	Scrotal circumference at 420 days	9	93704329	Canchim	Buzanskas et al. (2017)	9	Animal QTLdb	Reproduction	93702182	93702222	Association	139013	Scrotal circumference	rs137387359	Scrotal circumference	SCRCIR	Chromosome-wise	Suggestive	28852499		<0.10	canchim
BovineHD0900026523	rs135164150	Scrotal circumference at 420 days	9	93705281	Canchim	Buzanskas et al. (2017)	9	Animal QTLdb	Reproduction	93702182	93702222	Association	139013	Scrotal circumference	rs137387359	Scrotal circumference	SCRCIR	Chromosome-wise	Suggestive	28852499		<0.10	canchim
BovineHD0900026524	rs132757037	Scrotal circumference at 420 days	9	93708507	Canchim	Buzanskas et al. (2017)	9	Animal QTLdb	Reproduction	93702182	93702222	Association	139013	Scrotal circumference	rs137387359	Scrotal circumference	SCRCIR	Chromosome-wise	Suggestive	28852499		<0.10	canchim
BovineHD0900026520	rs137387359	Scrotal circumference at 420 days	9	93702202	Canchim	Buzanskas et al. (2017)	9	Animal QTLdb	Reproduction	93704309	93704349	Association	139014	Scrotal circumference	rs137153440	Scrotal circumference	SCRCIR	Chromosome-wise	Suggestive	28852499		<0.10	canchim
BovineHD0900026522	rs137153440	Scrotal circumference at 420 days	9	93704329	Canchim	Buzanskas et al. (2017)	9	Animal QTLdb	Reproduction	93704309	93704349	Association	139014	Scrotal circumference	rs137153440	Scrotal circumference	SCRCIR	Chromosome-wise	Suggestive	28852499		<0.10	canchim
BovineHD0900026523	rs135164150	Scrotal circumference at 420 days	9	93705281	Canchim	Buzanskas et al. (2017)	9	Animal QTLdb	Reproduction	93704309	93704349	Association	139014	Scrotal circumference	rs137153440	Scrotal circumference	SCRCIR	Chromosome-wise	Suggestive	28852499		<0.10	canchim
BovineHD0900026524	rs132757037	Scrotal circumference at 420 days	9	93708507	Canchim	Buzanskas et al. (2017)	9	Animal QTLdb	Reproduction	93704309	93704349	Association	139014	Scrotal circumference	rs137153440	Scrotal circumference	SCRCIR	Chromosome-wise	Suggestive	28852499		<0.10	canchim
BovineHD0900026520	rs137387359	Scrotal circumference at 420 days	9	93702202	Canchim	Buzanskas et al. (2017)	9	Animal QTLdb	Reproduction	93708487	93708527	Association	139015	Scrotal circumference	rs132757037	Scrotal circumference	SCRCIR	Chromosome-wise	Suggestive	28852499		<0.10	canchim
BovineHD0900026522	rs137153440	Scrotal circumference at 420 days	9	93704329	Canchim	Buzanskas et al. (2017)	9	Animal QTLdb	Reproduction	93708487	93708527	Association	139015	Scrotal circumference	rs132757037	Scrotal circumference	SCRCIR	Chromosome-wise	Suggestive	28852499		<0.10	canchim
BovineHD0900026523	rs135164150	Scrotal circumference at 420 days	9	93705281	Canchim	Buzanskas et al. (2017)	9	Animal QTLdb	Reproduction	93708487	93708527	Association	139015	Scrotal circumference	rs132757037	Scrotal circumference	SCRCIR	Chromosome-wise	Suggestive	28852499		<0.10	canchim
BovineHD0900026524	rs132757037	Scrotal circumference at 420 days	9	93708507	Canchim	Buzanskas et al. (2017)	9	Animal QTLdb	Reproduction	93708487	93708527	Association	139015	Scrotal circumference	rs132757037	Scrotal circumference	SCRCIR	Chromosome-wise	Suggestive	28852499		<0.10	canchim
BovineHD0900003930	rs43582369	Scrotal circumference at 420 days	9	15010015	Canchim	Buzanskas et al. (2017)	9	Animal QTLdb	Milk	15029445	15086302	Association	121791	Milk fat yield	rs43581894,rs43581861	Milk fat yield	FY	Genome	Mendelian	25128478	Significant	Experiment-wise	holstein
BovineHD0900003930	rs43582369	Scrotal circumference at 420 days	9	15010015	Canchim	Buzanskas et al. (2017)	9	Animal QTLdb	Milk	15029445	15086302	Association	121792	Milk protein percentage	rs43581894,rs43581861	Milk protein percentage	PP	Genome	Mendelian	25128478	Significant	Experiment-wise	holstein
BovineHD0900005569	rs43587922	Scrotal circumference at 420 days	9	20508034	Canchim	Buzanskas et al. (2017)	9	Animal QTLdb	Production	20446423	20446463	Association	135621	Length of productive life	rs110338491	Length of productive life	PL	-	Significant	28464084		1.85%	charolais,red angus,tarentaise
BovineHD0900005571	rs110633796	Scrotal circumference at 420 days	9	20510296	Canchim	Buzanskas et al. (2017)	9	Animal QTLdb	Production	20446423	20446463	Association	135621	Length of productive life	rs110338491	Length of productive life	PL	-	Significant	28464084		1.85%	charolais,red angus,tarentaise
BovineHD0900003930	rs43582369	Scrotal circumference at 420 days	9	15010015	Canchim	Buzanskas et al. (2017)	9	Animal QTLdb	Production	15029445	15991964	Association	24752	Body weight (weaning)	rs43581894,rs43581894,rs29027235	Body weight (weaning)	WWT	Genome-wise	16	24906442	1.06	-	hereford
BovineHD0900004240	rs110130556	Scrotal circumference at 420 days	9	15877491	Canchim	Buzanskas et al. (2017)	9	Animal QTLdb	Production	15029445	15991964	Association	24752	Body weight (weaning)	rs43581894,rs43581894,rs29027235	Body weight (weaning)	WWT	Genome-wise	16	24906442	1.06	-	hereford
BovineHD0900004242	rs43582288	Scrotal circumference at 420 days	9	15880619	Canchim	Buzanskas et al. (2017)	9	Animal QTLdb	Production	15029445	15991964	Association	24752	Body weight (weaning)	rs43581894,rs43581894,rs29027235	Body weight (weaning)	WWT	Genome-wise	16	24906442	1.06	-	hereford
BovineHD0900004243	rs43582290	Scrotal circumference at 420 days	9	15881203	Canchim	Buzanskas et al. (2017)	9	Animal QTLdb	Production	15029445	15991964	Association	24752	Body weight (weaning)	rs43581894,rs43581894,rs29027235	Body weight (weaning)	WWT	Genome-wise	16	24906442	1.06	-	hereford
BovineHD0900007743	rs42242832	Scrotal circumference at 420 days	9	28601347	Canchim	Buzanskas et al. (2017)	9	Animal QTLdb	Reproduction	28617173	28617213	Association	28666	Interval to first estrus after calving	rs109395222	Interval to first estrus after calving	CALEST	Comparison-wise	31	24428918	6.35E-07	Significant	ayrshire,danish red,holstein,jersey,norwegian red,Swedish Red-and-White
BTA-02714-rs29010261	rs29010261	Fertility	9	85737168	Holstein	Feugang et al. (2009)	9	Animal QTLdb	Production	85000924	85992426	QTL	35978	Maintenance efficiency	rs110886051,rs136158385	Maintenance efficiency	MAINEF	92	Significant	25257854		2.23	nelore
BovineHD0900026520	rs137387359	Scrotal circumference at 420 days	9	93702202	Canchim	Buzanskas et al. (2017)	9	Animal QTLdb	Reproduction	88955721	98245564	QTL	15182	Calving index	rs41595007,rs110704814,rs109061682	Calving index	CALVIND	Comparison-wise	102	21183059	1.86E-05	Significant	holstein
BovineHD0900026522	rs137153440	Scrotal circumference at 420 days	9	93704329	Canchim	Buzanskas et al. (2017)	9	Animal QTLdb	Reproduction	88955721	98245564	QTL	15182	Calving index	rs41595007,rs110704814,rs109061682	Calving index	CALVIND	Comparison-wise	102	21183059	1.86E-05	Significant	holstein
BovineHD0900026523	rs135164150	Scrotal circumference at 420 days	9	93705281	Canchim	Buzanskas et al. (2017)	9	Animal QTLdb	Reproduction	88955721	98245564	QTL	15182	Calving index	rs41595007,rs110704814,rs109061682	Calving index	CALVIND	Comparison-wise	102	21183059	1.86E-05	Significant	holstein
BovineHD0900026524	rs132757037	Scrotal circumference at 420 days	9	93708507	Canchim	Buzanskas et al. (2017)	9	Animal QTLdb	Reproduction	88955721	98245564	QTL	15182	Calving index	rs41595007,rs110704814,rs109061682	Calving index	CALVIND	Comparison-wise	102	21183059	1.86E-05	Significant	holstein
BovineHD0900026520	rs137387359	Scrotal circumference at 420 days	9	93702202	Canchim	Buzanskas et al. (2017)	9	Animal QTLdb	Reproduction	88955721	98245564	QTL	15183	Calving ease	rs41595007,rs110704814,rs109061682	Calving ease	CALEASE	Comparison-wise	102	21183059	1.86E-05	Significant	holstein
BovineHD0900026522	rs137153440	Scrotal circumference at 420 days	9	93704329	Canchim	Buzanskas et al. (2017)	9	Animal QTLdb	Reproduction	88955721	98245564	QTL	15183	Calving ease	rs41595007,rs110704814,rs109061682	Calving ease	CALEASE	Comparison-wise	102	21183059	1.86E-05	Significant	holstein
BovineHD0900026523	rs135164150	Scrotal circumference at 420 days	9	93705281	Canchim	Buzanskas et al. (2017)	9	Animal QTLdb	Reproduction	88955721	98245564	QTL	15183	Calving ease	rs41595007,rs110704814,rs109061682	Calving ease	CALEASE	Comparison-wise	102	21183059	1.86E-05	Significant	holstein
BovineHD0900026524	rs132757037	Scrotal circumference at 420 days	9	93708507	Canchim	Buzanskas et al. (2017)	9	Animal QTLdb	Reproduction	88955721	98245564	QTL	15183	Calving ease	rs41595007,rs110704814,rs109061682	Calving ease	CALEASE	Comparison-wise	102	21183059	1.86E-05	Significant	holstein
BovineHD0900026520	rs137387359	Scrotal circumference at 420 days	9	93702202	Canchim	Buzanskas et al. (2017)	9	Animal QTLdb	Reproduction	88955721	98245564	QTL	15184	Stillbirth	rs41595007,rs110704814,rs109061682	Stillbirth	SB	Comparison-wise	102	21183059	1.86E-05	Significant	holstein
BovineHD0900026522	rs137153440	Scrotal circumference at 420 days	9	93704329	Canchim	Buzanskas et al. (2017)	9	Animal QTLdb	Reproduction	88955721	98245564	QTL	15184	Stillbirth	rs41595007,rs110704814,rs109061682	Stillbirth	SB	Comparison-wise	102	21183059	1.86E-05	Significant	holstein
BovineHD0900026523	rs135164150	Scrotal circumference at 420 days	9	93705281	Canchim	Buzanskas et al. (2017)	9	Animal QTLdb	Reproduction	88955721	98245564	QTL	15184	Stillbirth	rs41595007,rs110704814,rs109061682	Stillbirth	SB	Comparison-wise	102	21183059	1.86E-05	Significant	holstein
BovineHD0900026524	rs132757037	Scrotal circumference at 420 days	9	93708507	Canchim	Buzanskas et al. (2017)	9	Animal QTLdb	Reproduction	88955721	98245564	QTL	15184	Stillbirth	rs41595007,rs110704814,rs109061682	Stillbirth	SB	Comparison-wise	102	21183059	1.86E-05	Significant	holstein
BovineHD0900026520	rs137387359	Scrotal circumference at 420 days	9	93702202	Canchim	Buzanskas et al. (2017)	9	Animal QTLdb	Reproduction	92300111	96298532	QTL	30509	Stillbirth	rs109776071,rs110704814,rs41588180	Stillbirth	SB	Genome-wise	103	22888914	<0.05	Significant	holstein
BovineHD0900026522	rs137153440	Scrotal circumference at 420 days	9	93704329	Canchim	Buzanskas et al. (2017)	9	Animal QTLdb	Reproduction	92300111	96298532	QTL	30509	Stillbirth	rs109776071,rs110704814,rs41588180	Stillbirth	SB	Genome-wise	103	22888914	<0.05	Significant	holstein
BovineHD0900026523	rs135164150	Scrotal circumference at 420 days	9	93705281	Canchim	Buzanskas et al. (2017)	9	Animal QTLdb	Reproduction	92300111	96298532	QTL	30509	Stillbirth	rs109776071,rs110704814,rs41588180	Stillbirth	SB	Genome-wise	103	22888914	<0.05	Significant	holstein
BovineHD0900026524	rs132757037	Scrotal circumference at 420 days	9	93708507	Canchim	Buzanskas et al. (2017)	9	Animal QTLdb	Reproduction	92300111	96298532	QTL	30509	Stillbirth	rs109776071,rs110704814,rs41588180	Stillbirth	SB	Genome-wise	103	22888914	<0.05	Significant	holstein
NA	rs29018257	Fertility	9	98459935	Holstein	Feugang et al. (2009)	9	Animal QTLdb	Meat_and_Carcass	98460070	98460110	Association	20307	Marbling score	intramuscular adipose amount	Marbling score	MARBL	107	Significant	22394233	-0.019	<0.05	rs29018256
NA	rs29009857	Fertility	9	98483343	Holstein	Feugang et al. (2009)	9	Animal QTLdb	Meat_and_Carcass	98460070	98460110	Association	20307	Marbling score	intramuscular adipose amount	Marbling score	MARBL	107	Significant	22394233	-0.019	<0.05	rs29018256
NA	rs29018257	Fertility	9	98459935	Holstein	Feugang et al. (2009)	9	Animal QTLdb	Meat_and_Carcass	98460070	98460110	Association	20342	Longissimus muscle area	longissimus thoracis muscle area	Longissimus muscle area	LMA	Significant	<0.05	22394233	-2.3749	-2.079	rs29018256
NA	rs29009857	Fertility	9	98483343	Holstein	Feugang et al. (2009)	9	Animal QTLdb	Meat_and_Carcass	98460070	98460110	Association	20342	Longissimus muscle area	longissimus thoracis muscle area	Longissimus muscle area	LMA	Significant	<0.05	22394233	-2.3749	-2.079	rs29018256
NA	rs29018257	Fertility	9	98459935	Holstein	Feugang et al. (2009)	9	Animal QTLdb	Meat_and_Carcass	98460070	98460110	Association	20406	Marbling score	intramuscular adipose amount	Marbling score	MARBL	107	Significant	22394233	-0.003	<0.05	rs29018256
NA	rs29009857	Fertility	9	98483343	Holstein	Feugang et al. (2009)	9	Animal QTLdb	Meat_and_Carcass	98460070	98460110	Association	20406	Marbling score	intramuscular adipose amount	Marbling score	MARBL	107	Significant	22394233	-0.003	<0.05	rs29018256
NA	rs29018257	Fertility	9	98459935	Holstein	Feugang et al. (2009)	9	Animal QTLdb	Reproduction	98526898	98526938	Association	30191	Interval to first estrus after calving	female fertility trait	Interval to first estrus after calving	CALEST	107	Significant	22100599		7.76E-04	rs110319142
NA	rs29009857	Fertility	9	98483343	Holstein	Feugang et al. (2009)	9	Animal QTLdb	Reproduction	98526898	98526938	Association	30191	Interval to first estrus after calving	female fertility trait	Interval to first estrus after calving	CALEST	107	Significant	22100599		7.76E-04	rs110319142
NA	rs29018257	Fertility	9	98459935	Holstein	Feugang et al. (2009)	9	Animal QTLdb	Reproduction	98526898	98526938	Association	30458	Interval to first estrus after calving	female fertility trait	Interval to first estrus after calving	CALEST	107	Significant	22100599		1.78E-03	rs110319142
NA	rs29009857	Fertility	9	98483343	Holstein	Feugang et al. (2009)	9	Animal QTLdb	Reproduction	98526898	98526938	Association	30458	Interval to first estrus after calving	female fertility trait	Interval to first estrus after calving	CALEST	107	Significant	22100599		1.78E-03	rs110319142
BovineHD4100003260	rs29012740	Fertility	4	111100282	Holstein	Feugang et al. (2009)	4	Animal QTLdb	Production	111101734	111101774	Association	65436	Maturity rate	rs136072865	Maturity rate	MATRATE	Experiment-wise	Significant	26445451	0.237285	<0.05	brahman
NA	rs29012737	Fertility	4	111100450	Holstein	Feugang et al. (2009)	4	Animal QTLdb	Production	111101734	111101774	Association	65436	Maturity rate	rs136072865	Maturity rate	MATRATE	Experiment-wise	Significant	26445451	0.237285	<0.05	brahman
NA	rs29012736	Fertility	4	111100465	Holstein	Feugang et al. (2009)	4	Animal QTLdb	Production	111101734	111101774	Association	65436	Maturity rate	rs136072865	Maturity rate	MATRATE	Experiment-wise	Significant	26445451	0.237285	<0.05	brahman
NA	rs29020721	Fertility	4	32826844	Holstein	Feugang et al. (2009)	4	Animal QTLdb	Production	32819938	32819978	Association	122660	Length of productive life	rs42595056	Length of productive life	PL	Genome-wise	Significant	27889128		<0.05	holstein
NA	rs29020721	Fertility	4	32826844	Holstein	Feugang et al. (2009)	4	Animal QTLdb	Production	32819938	32819978	Association	123350	Length of productive life	rs42595056	Length of productive life	PL	Genome-wise	Significant	27889128		<0.01	holstein
BTA-03464-rs29011228	rs29011228	Fertility	4	101173402	Holstein	Feugang et al. (2009)	4	Animal QTLdb	Milk	101116295	101116335	Association	112908	Milk kappa-casein percentage	rs111002984	Milk kappa-casein percentage	MKCASP	Genome	Mendelian	27485317	Suggestive	Experiment-wise	holstein
BovineHD4100003212	rs29009789	Fertility	4	104228233	Holstein	Feugang et al. (2009)	4	Animal QTLdb	Reproduction	104197488	104197528	Association	106780	Conception rate	rs41649312	Conception rate	CONCRATE	Comparison-wise	Significant	27209127		5.85E-05	holstein
BovineHD4100003213	rs29009792	Fertility	4	104232176	Holstein	Feugang et al. (2009)	4	Animal QTLdb	Reproduction	104197488	104197528	Association	106780	Conception rate	rs41649312	Conception rate	CONCRATE	Comparison-wise	Significant	27209127		5.85E-05	holstein
NA	rs29020721	Fertility	4	32826844	Holstein	Feugang et al. (2009)	4	Animal QTLdb	Production	32000405	32995535	QTL	95604	Feed conversion ratio	rs136746314,rs209178949	Feed conversion ratio	FCR	Mendelian	-	27001052	0.83	Significant	nelore
NA	rs29024867	Fertility	4	11622140	Holstein	Feugang et al. (2009)	4	Animal QTLdb	Milk	11647289	11647329	Association	125154	Milk fat yield	rs41588659	Milk fat yield	FY	Genome	Mendelian	19646150	Significant	Genome-wise	holstein
BovineHD4100003212	rs29009789	Fertility	4	104228233	Holstein	Feugang et al. (2009)	4	Animal QTLdb	Reproduction	102129053	104661824	QTL	125340	Twinning	rs29010270,rs41256864	Twinning	TWIN	Comparison-wise	Significant	19220232		6.2E-4	holstein
BovineHD4100003213	rs29009792	Fertility	4	104232176	Holstein	Feugang et al. (2009)	4	Animal QTLdb	Reproduction	102129053	104661824	QTL	125340	Twinning	rs29010270,rs41256864	Twinning	TWIN	Comparison-wise	Significant	19220232		6.2E-4	holstein
NA	rs29026014	Fertility	4	4974139	Holstein	Feugang et al. (2009)	4	Animal QTLdb	Milk	2845004	4898788	QTL	106683	Milk yield		Milk yield	MY	Mendelian	Experiment-wise	27335091	Significant	3	limousin
NA	rs29026014	Fertility	4	4974139	Holstein	Feugang et al. (2009)	4	Animal QTLdb	Reproduction	4045397	4988616	QTL	22902	Heifer pregnancy	rs110197100,rs110954467	Heifer pregnancy	HPG	Comparison-wise	4	23148252	2.96	Significant	brangus
NA	rs29026014	Fertility	4	4974139	Holstein	Feugang et al. (2009)	4	Animal QTLdb	Exterior	3827792	6359338	QTL	106571	Udder swelling score		Udder swelling score	USS	4	Significant	27328805		134.29	blonde d'aquitaine
NA	rs29024867	Fertility	4	11622140	Holstein	Feugang et al. (2009)	4	Animal QTLdb	Exterior	11028560	11903487	QTL	106572	Udder swelling score		Udder swelling score	USS	10	Significant	27328805		121.51	blonde d'aquitaine
BovineHD4100003212	rs29009789	Fertility	4	104228233	Holstein	Feugang et al. (2009)	4	Animal QTLdb	Milk	104310788	104310828	Association	16223	Milk yield	rs29013402	Milk yield	MY	Mendelian	Genome-wise	21198698	Significant	102	holstein
BovineHD4100003213	rs29009792	Fertility	4	104232176	Holstein	Feugang et al. (2009)	4	Animal QTLdb	Milk	104310788	104310828	Association	16223	Milk yield	rs29013402	Milk yield	MY	Mendelian	Genome-wise	21198698	Significant	102	holstein
BovineHD4100003212	rs29009789	Fertility	4	104228233	Holstein	Feugang et al. (2009)	4	Animal QTLdb	Milk	104310788	104310828	Association	16224	Milk protein yield	rs29013402	Milk protein yield	PY	Genome	Mendelian	21198698	102	Genome-wise	holstein
BovineHD4100003213	rs29009792	Fertility	4	104232176	Holstein	Feugang et al. (2009)	4	Animal QTLdb	Milk	104310788	104310828	Association	16224	Milk protein yield	rs29013402	Milk protein yield	PY	Genome	Mendelian	21198698	102	Genome-wise	holstein
BovineHD4100003212	rs29009789	Fertility	4	104228233	Holstein	Feugang et al. (2009)	4	Animal QTLdb	Milk	104310788	104310828	Association	16225	Milk fat percentage	rs29013402	Milk fat percentage	FP	Genome	Mendelian	21198698	102	Genome-wise	holstein
BovineHD4100003213	rs29009792	Fertility	4	104232176	Holstein	Feugang et al. (2009)	4	Animal QTLdb	Milk	104310788	104310828	Association	16225	Milk fat percentage	rs29013402	Milk fat percentage	FP	Genome	Mendelian	21198698	102	Genome-wise	holstein
BovineHD4100003212	rs29009789	Fertility	4	104228233	Holstein	Feugang et al. (2009)	4	Animal QTLdb	Milk	104310788	104310828	Association	16226	Milk protein percentage	rs29013402	Milk protein percentage	PP	Genome	Mendelian	21198698	102	Genome-wise	holstein
BovineHD4100003213	rs29009792	Fertility	4	104232176	Holstein	Feugang et al. (2009)	4	Animal QTLdb	Milk	104310788	104310828	Association	16226	Milk protein percentage	rs29013402	Milk protein percentage	PP	Genome	Mendelian	21198698	102	Genome-wise	holstein
BovineHD4100003212	rs29009789	Fertility	4	104228233	Holstein	Feugang et al. (2009)	4	Animal QTLdb	Reproduction	104310788	104310828	Association	16227	Interval from first to last insemination	rs29013402	Interval from first to last insemination	INSINT	Genome-wise	102	21198698	<0.05	Significant	holstein
BovineHD4100003213	rs29009792	Fertility	4	104232176	Holstein	Feugang et al. (2009)	4	Animal QTLdb	Reproduction	104310788	104310828	Association	16227	Interval from first to last insemination	rs29013402	Interval from first to last insemination	INSINT	Genome-wise	102	21198698	<0.05	Significant	holstein
BovineHD4100003260	rs29012740	Fertility	4	111100282	Holstein	Feugang et al. (2009)	4	Animal QTLdb	Production	111094893	111094933	Association	23666	Dry matter intake	dry matter intake	Dry matter intake	DMI	108	Significant	23851991		<0.001	rs42708555
NA	rs29012737	Fertility	4	111100450	Holstein	Feugang et al. (2009)	4	Animal QTLdb	Production	111094893	111094933	Association	23666	Dry matter intake	dry matter intake	Dry matter intake	DMI	108	Significant	23851991		<0.001	rs42708555
NA	rs29012736	Fertility	4	111100465	Holstein	Feugang et al. (2009)	4	Animal QTLdb	Production	111094893	111094933	Association	23666	Dry matter intake	dry matter intake	Dry matter intake	DMI	108	Significant	23851991		<0.001	rs42708555
NA	rs29017089	Fertility	1	822930	Holstein	Feugang et al. (2009)	1	Animal QTLdb	Milk	801967	802007	Association	112183	Milk kappa-casein percentage	rs134994555	Milk kappa-casein percentage	MKCASP	Genome	Mendelian	27485317	Suggestive	Experiment-wise	holstein
NA	rs41257187	Fertility	1	69802307	Holstein	Feugang et al. (2009)	1	Animal QTLdb	Milk	69812497	69812537	Association	125114	Milk yield	rs41629125	Milk yield	MY	Mendelian	Chromosome-wise	19646150	<0.05	Significant	holstein
NA	rs41257187	Fertility	1	69802307	Holstein	Feugang et al. (2009)	1	Animal QTLdb	Milk	69812497	69812537	Association	125135	Milk protein yield	rs41629125	Milk protein yield	PY	Genome	Mendelian	19646150	Significant	Chromosome-wise	holstein
NA	rs41257187	Fertility	1	69802307	Holstein	Feugang et al. (2009)	1	Animal QTLdb	Milk	69812497	69812537	Association	125152	Milk fat yield	rs41629125	Milk fat yield	FY	Genome	Mendelian	19646150	Significant	Genome-wise	holstein
NA	rs41257187	Fertility	1	69802307	Holstein	Feugang et al. (2009)	1	Animal QTLdb	Production	69812497	69812537	Association	125207	Lactation persistency	rs41629125	Lactation persistency	LACTPER	Chromosome-wise	Significant	19646150	9.46	<0.05	holstein
NA	rs41257187	Fertility	1	69802307	Holstein	Feugang et al. (2009)	1	Animal QTLdb	Exterior	69836254	69836294	Association	125929	Foot angle	rs41584408	Foot angle	FANG	Chromosome-wise	Significant	18565942	7.40	<0.05	holstein
NA	rs41257187	Fertility	1	69802307	Holstein	Feugang et al. (2009)	1	Animal QTLdb	Exterior	69836254	69836294	Association	125863	Feet and leg conformation	rs41584408	Feet and leg conformation	FTLEG	Chromosome-wise	Significant	18565942	10.76	<0.05	holstein
NA	rs29017089	Fertility	1	822930	Holstein	Feugang et al. (2009)	1	Animal QTLdb	Reproduction	413044	883895	QTL	106429	Calving ease		Calving ease	CALEASE	Experiment-wise	Significant	27328805		63.43	blonde d'aquitaine
NA	rs29017089	Fertility	1	822930	Holstein	Feugang et al. (2009)	1	Animal QTLdb	Reproduction	176459	6475314	Association	106485	Calving ease (maternal)		Calving ease (maternal)	CALEASE	Experiment-wise	3	27328805	57.40	Significant	blonde d'aquitaine
Hapmap59735-rs29016420	rs29016420	Fertility	1	61381912	Holstein	Feugang et al. (2009)	1	Animal QTLdb	Milk	54719800	62219967	QTL	56311	Milk capric acid content	rs41566314,rs41615815	Milk capric acid content	MFA-C10:0	Mendelian	Genome-wise	21569316	Significant	56	holstein
Hapmap59735-rs29016420	rs29016420	Fertility	1	61381912	Holstein	Feugang et al. (2009)	1	Animal QTLdb	Milk	54719800	62219967	QTL	56312	Milk myristic acid content	rs41566314,rs41615815	Milk myristic acid content	MFA-C14:0	Mendelian	Genome-wise	21569316	Significant	56	holstein
Hapmap59735-rs29016420	rs29016420	Fertility	1	61381912	Holstein	Feugang et al. (2009)	1	Animal QTLdb	Meat_and_Carcass	61357359	61357399	Association	37079	Lean meat yield	rs43113585	Lean meat yield	LMY	Experiment-wise	58	25273628	0.0368	Significant	holstein
NA	rs41257187	Fertility	1	69802307	Holstein	Feugang et al. (2009)	1	Animal QTLdb	Reproduction	69022384	69944271	Association	24588	Calving ease	rs109544617,rs29023069,rs109811771	Calving ease	CALEASE	66	-	24906442		1.01	hereford
NA	rs41257187	Fertility	1	69802307	Holstein	Feugang et al. (2009)	1	Animal QTLdb	Production	69753015	69753055	Association	28493	Residual feed intake	residual feed intake	Residual feed intake	RFI	66	Significant	23736061	281568	<0.001	rs110953962
NA	rs41257187	Fertility	1	69802307	Holstein	Feugang et al. (2009)	1	Animal QTLdb	Reproduction	69777105	69777145	Association	30442	Interval to first estrus after calving	female fertility trait	Interval to first estrus after calving	CALEST	66	Significant	22100599		9.59E-04	rs41603004
Hapmap59735-rs29016420	rs29016420	Fertility	1	61381912	Holstein	Feugang et al. (2009)	1	Animal QTLdb	Milk	44984520	145633241	QTL	56570	Milk palmitoleic acid content	rs29021686,rs136299228	Milk palmitoleic acid content	MFA-C16:1	Mendelian	Genome-wise	21569316	Significant	91	holstein
NA	rs41257187	Fertility	1	69802307	Holstein	Feugang et al. (2009)	1	Animal QTLdb	Milk	44984520	145633241	QTL	56570	Milk palmitoleic acid content	rs29021686,rs136299228	Milk palmitoleic acid content	MFA-C16:1	Mendelian	Genome-wise	21569316	Significant	91	holstein
BovineHD0100034969	rs29015147	Fertility	1	123837382	Holstein	Feugang et al. (2009)	1	Animal QTLdb	Milk	44984520	145633241	QTL	56570	Milk palmitoleic acid content	rs29021686,rs136299228	Milk palmitoleic acid content	MFA-C16:1	Mendelian	Genome-wise	21569316	Significant	91	holstein
BovineHD4100000704	rs29024018	Fertility	1	124918376	Holstein	Feugang et al. (2009)	1	Animal QTLdb	Milk	44984520	145633241	QTL	56570	Milk palmitoleic acid content	rs29021686,rs136299228	Milk palmitoleic acid content	MFA-C16:1	Mendelian	Genome-wise	21569316	Significant	91	holstein
BovineHD4100000704	rs29024018	Fertility	1	124918376	Holstein	Feugang et al. (2009)	1	Animal QTLdb	Meat_and_Carcass	124014501	124963428	QTL	19757	Palmitoleic acid content	rs42904587,rs110198933,rs41610871	Palmitoleic acid content	FA-C16:1	119	Significant	24156620		5.5	Angus
BovineHD4100000704	rs29024018	Fertility	1	124918376	Holstein	Feugang et al. (2009)	1	Animal QTLdb	Reproduction	124848229	124848269	Association	28566	Non-return rate	rs41618401	Non-return rate	NRR	Comparison-wise	119	24428918	7.29E-07	Significant	holstein
BovineHD0100034969	rs29015147	Fertility	1	123837382	Holstein	Feugang et al. (2009)	1	Animal QTLdb	Milk	120479376	128702093	QTL	56313	Milk myristic acid content	rs43259942,rs109907855	Milk myristic acid content	MFA-C14:0	Mendelian	Genome-wise	21569316	Significant	119	holstein
BovineHD4100000704	rs29024018	Fertility	1	124918376	Holstein	Feugang et al. (2009)	1	Animal QTLdb	Milk	120479376	128702093	QTL	56313	Milk myristic acid content	rs43259942,rs109907855	Milk myristic acid content	MFA-C14:0	Mendelian	Genome-wise	21569316	Significant	119	holstein
BovineHD0500027311	rs109408384	Scrotal circumference at 420 days	5	96184216	Canchim	Buzanskas et al. (2017)	5	Animal QTLdb	Milk	96112544	96112584	Association	103232	Milk fat yield	rs110101414	Milk fat yield	FY	Genome	Mendelian	27287773	Significant	Experiment-wise	holstein
BovineHD0500028013	rs136476913	Scrotal circumference at 420 days	5	98265736	Canchim	Buzanskas et al. (2017)	5	Animal QTLdb	Milk	98306202	98306242	Association	99579	Milk fat yield	rs133579741	Milk fat yield	FY	Genome	Mendelian	27006194	Significant	Genome-wise	ayrshire,danish red,Swedish Red-and-White
BovineHD0500002567	rs43429788	Scrotal circumference at 420 days	5	8986354	Canchim	Buzanskas et al. (2017)	5	Animal QTLdb	Reproduction	8893060	8893100	Association	106940	Daughter pregnancy rate	rs43427878	Daughter pregnancy rate	DPR	Comparison-wise	Significant	27209127		9.48E-04	holstein
BovineHD0500028013	rs136476913	Scrotal circumference at 420 days	5	98265736	Canchim	Buzanskas et al. (2017)	5	Animal QTLdb	Milk	98166413	98166453	Association	104605	Milk fat percentage	rs109479355	Milk fat percentage	FP	Genome	Mendelian	27287773	Significant	Experiment-wise	holstein
BovineHD0500027311	rs109408384	Scrotal circumference at 420 days	5	96184216	Canchim	Buzanskas et al. (2017)	5	Animal QTLdb	Milk	96090753	96090793	Association	104617	Milk fat percentage	rs136833332	Milk fat percentage	FP	Genome	Mendelian	27287773	Significant	Experiment-wise	holstein
BovineHD0500019587	rs134969556	Scrotal circumference at 420 days	5	69947321	Canchim	Buzanskas et al. (2017)	5	Animal QTLdb	Production	69884983	69885023	Association	65452	Maturity rate	rs134359747	Maturity rate	MATRATE	Experiment-wise	Significant	26445451	0.324777	<0.05	brahman
BovineHD0500019587	rs134969556	Scrotal circumference at 420 days	5	69947321	Canchim	Buzanskas et al. (2017)	5	Animal QTLdb	Production	69894003	69894043	Association	65453	Maturity rate	rs134201089	Maturity rate	MATRATE	Experiment-wise	Significant	26445451	0.324777	<0.05	brahman
BovineHD0500013042	rs134463406	Scrotal circumference at 420 days	5	45321266	Canchim	Buzanskas et al. (2017)	5	Animal QTLdb	Production	45420572	45420612	Association	67072	Body weight (yearling)	rs109031130	Body weight (yearling)	W365	Mendelian	Experiment-wise	19966163	<0.05	Significant	charolais,gelbvieh,hereford,limousin,pinzgauer,red angus,red poll,simmental,Angus
BovineHD0500013045	rs133818805	Scrotal circumference at 420 days	5	45331558	Canchim	Buzanskas et al. (2017)	5	Animal QTLdb	Production	45420572	45420612	Association	67072	Body weight (yearling)	rs109031130	Body weight (yearling)	W365	Mendelian	Experiment-wise	19966163	<0.05	Significant	charolais,gelbvieh,hereford,limousin,pinzgauer,red angus,red poll,simmental,Angus
BovineHD0500013048	rs110520377	Scrotal circumference at 420 days	5	45346713	Canchim	Buzanskas et al. (2017)	5	Animal QTLdb	Production	45420572	45420612	Association	67072	Body weight (yearling)	rs109031130	Body weight (yearling)	W365	Mendelian	Experiment-wise	19966163	<0.05	Significant	charolais,gelbvieh,hereford,limousin,pinzgauer,red angus,red poll,simmental,Angus
BovineHD0500013049	rs133990240	Scrotal circumference at 420 days	5	45352128	Canchim	Buzanskas et al. (2017)	5	Animal QTLdb	Production	45420572	45420612	Association	67072	Body weight (yearling)	rs109031130	Body weight (yearling)	W365	Mendelian	Experiment-wise	19966163	<0.05	Significant	charolais,gelbvieh,hereford,limousin,pinzgauer,red angus,red poll,simmental,Angus
BovineHD0500013050	rs109547215	Scrotal circumference at 420 days	5	45352728	Canchim	Buzanskas et al. (2017)	5	Animal QTLdb	Production	45420572	45420612	Association	67072	Body weight (yearling)	rs109031130	Body weight (yearling)	W365	Mendelian	Experiment-wise	19966163	<0.05	Significant	charolais,gelbvieh,hereford,limousin,pinzgauer,red angus,red poll,simmental,Angus
BovineHD0500013051	rs110261691	Scrotal circumference at 420 days	5	45354729	Canchim	Buzanskas et al. (2017)	5	Animal QTLdb	Production	45420572	45420612	Association	67072	Body weight (yearling)	rs109031130	Body weight (yearling)	W365	Mendelian	Experiment-wise	19966163	<0.05	Significant	charolais,gelbvieh,hereford,limousin,pinzgauer,red angus,red poll,simmental,Angus
BovineHD0500013052	rs110160018	Scrotal circumference at 420 days	5	45356833	Canchim	Buzanskas et al. (2017)	5	Animal QTLdb	Production	45420572	45420612	Association	67072	Body weight (yearling)	rs109031130	Body weight (yearling)	W365	Mendelian	Experiment-wise	19966163	<0.05	Significant	charolais,gelbvieh,hereford,limousin,pinzgauer,red angus,red poll,simmental,Angus
BovineHD0500013053	rs109099268	Scrotal circumference at 420 days	5	45357517	Canchim	Buzanskas et al. (2017)	5	Animal QTLdb	Production	45420572	45420612	Association	67072	Body weight (yearling)	rs109031130	Body weight (yearling)	W365	Mendelian	Experiment-wise	19966163	<0.05	Significant	charolais,gelbvieh,hereford,limousin,pinzgauer,red angus,red poll,simmental,Angus
BovineHD0500013055	rs133124963	Scrotal circumference at 420 days	5	45359590	Canchim	Buzanskas et al. (2017)	5	Animal QTLdb	Production	45420572	45420612	Association	67072	Body weight (yearling)	rs109031130	Body weight (yearling)	W365	Mendelian	Experiment-wise	19966163	<0.05	Significant	charolais,gelbvieh,hereford,limousin,pinzgauer,red angus,red poll,simmental,Angus
BovineHD0500013056	rs109023687	Scrotal circumference at 420 days	5	45360390	Canchim	Buzanskas et al. (2017)	5	Animal QTLdb	Production	45420572	45420612	Association	67072	Body weight (yearling)	rs109031130	Body weight (yearling)	W365	Mendelian	Experiment-wise	19966163	<0.05	Significant	charolais,gelbvieh,hereford,limousin,pinzgauer,red angus,red poll,simmental,Angus
BovineHD0500013057	rs110034677	Scrotal circumference at 420 days	5	45364205	Canchim	Buzanskas et al. (2017)	5	Animal QTLdb	Production	45420572	45420612	Association	67072	Body weight (yearling)	rs109031130	Body weight (yearling)	W365	Mendelian	Experiment-wise	19966163	<0.05	Significant	charolais,gelbvieh,hereford,limousin,pinzgauer,red angus,red poll,simmental,Angus
BovineHD0500013058	rs110091099	Scrotal circumference at 420 days	5	45365062	Canchim	Buzanskas et al. (2017)	5	Animal QTLdb	Production	45420572	45420612	Association	67072	Body weight (yearling)	rs109031130	Body weight (yearling)	W365	Mendelian	Experiment-wise	19966163	<0.05	Significant	charolais,gelbvieh,hereford,limousin,pinzgauer,red angus,red poll,simmental,Angus
BovineHD0500013059	rs109950552	Scrotal circumference at 420 days	5	45365842	Canchim	Buzanskas et al. (2017)	5	Animal QTLdb	Production	45420572	45420612	Association	67072	Body weight (yearling)	rs109031130	Body weight (yearling)	W365	Mendelian	Experiment-wise	19966163	<0.05	Significant	charolais,gelbvieh,hereford,limousin,pinzgauer,red angus,red poll,simmental,Angus
BovineHD0500013060	rs137658592	Scrotal circumference at 420 days	5	45367028	Canchim	Buzanskas et al. (2017)	5	Animal QTLdb	Production	45420572	45420612	Association	67072	Body weight (yearling)	rs109031130	Body weight (yearling)	W365	Mendelian	Experiment-wise	19966163	<0.05	Significant	charolais,gelbvieh,hereford,limousin,pinzgauer,red angus,red poll,simmental,Angus
BovineHD0500013061	rs133340933	Scrotal circumference at 420 days	5	45368209	Canchim	Buzanskas et al. (2017)	5	Animal QTLdb	Production	45420572	45420612	Association	67072	Body weight (yearling)	rs109031130	Body weight (yearling)	W365	Mendelian	Experiment-wise	19966163	<0.05	Significant	charolais,gelbvieh,hereford,limousin,pinzgauer,red angus,red poll,simmental,Angus
BovineHD0500013062	rs134626455	Scrotal circumference at 420 days	5	45368789	Canchim	Buzanskas et al. (2017)	5	Animal QTLdb	Production	45420572	45420612	Association	67072	Body weight (yearling)	rs109031130	Body weight (yearling)	W365	Mendelian	Experiment-wise	19966163	<0.05	Significant	charolais,gelbvieh,hereford,limousin,pinzgauer,red angus,red poll,simmental,Angus
BovineHD0500013063	rs110001336	Scrotal circumference at 420 days	5	45371857	Canchim	Buzanskas et al. (2017)	5	Animal QTLdb	Production	45420572	45420612	Association	67072	Body weight (yearling)	rs109031130	Body weight (yearling)	W365	Mendelian	Experiment-wise	19966163	<0.05	Significant	charolais,gelbvieh,hereford,limousin,pinzgauer,red angus,red poll,simmental,Angus
BovineHD0500013064	rs109288126	Scrotal circumference at 420 days	5	45373404	Canchim	Buzanskas et al. (2017)	5	Animal QTLdb	Production	45420572	45420612	Association	67072	Body weight (yearling)	rs109031130	Body weight (yearling)	W365	Mendelian	Experiment-wise	19966163	<0.05	Significant	charolais,gelbvieh,hereford,limousin,pinzgauer,red angus,red poll,simmental,Angus
BovineHD0500013065	rs137319832	Scrotal circumference at 420 days	5	45374099	Canchim	Buzanskas et al. (2017)	5	Animal QTLdb	Production	45420572	45420612	Association	67072	Body weight (yearling)	rs109031130	Body weight (yearling)	W365	Mendelian	Experiment-wise	19966163	<0.05	Significant	charolais,gelbvieh,hereford,limousin,pinzgauer,red angus,red poll,simmental,Angus
BovineHD0500013066	rs109506571	Scrotal circumference at 420 days	5	45374760	Canchim	Buzanskas et al. (2017)	5	Animal QTLdb	Production	45420572	45420612	Association	67072	Body weight (yearling)	rs109031130	Body weight (yearling)	W365	Mendelian	Experiment-wise	19966163	<0.05	Significant	charolais,gelbvieh,hereford,limousin,pinzgauer,red angus,red poll,simmental,Angus
BovineHD0500013067	rs109248631	Scrotal circumference at 420 days	5	45377693	Canchim	Buzanskas et al. (2017)	5	Animal QTLdb	Production	45420572	45420612	Association	67072	Body weight (yearling)	rs109031130	Body weight (yearling)	W365	Mendelian	Experiment-wise	19966163	<0.05	Significant	charolais,gelbvieh,hereford,limousin,pinzgauer,red angus,red poll,simmental,Angus
BovineHD0500013069	rs110027103	Scrotal circumference at 420 days	5	45380271	Canchim	Buzanskas et al. (2017)	5	Animal QTLdb	Production	45420572	45420612	Association	67072	Body weight (yearling)	rs109031130	Body weight (yearling)	W365	Mendelian	Experiment-wise	19966163	<0.05	Significant	charolais,gelbvieh,hereford,limousin,pinzgauer,red angus,red poll,simmental,Angus
BovineHD0500013070	rs109561643	Scrotal circumference at 420 days	5	45381502	Canchim	Buzanskas et al. (2017)	5	Animal QTLdb	Production	45420572	45420612	Association	67072	Body weight (yearling)	rs109031130	Body weight (yearling)	W365	Mendelian	Experiment-wise	19966163	<0.05	Significant	charolais,gelbvieh,hereford,limousin,pinzgauer,red angus,red poll,simmental,Angus
BovineHD0500013071	rs109210079	Scrotal circumference at 420 days	5	45382190	Canchim	Buzanskas et al. (2017)	5	Animal QTLdb	Production	45420572	45420612	Association	67072	Body weight (yearling)	rs109031130	Body weight (yearling)	W365	Mendelian	Experiment-wise	19966163	<0.05	Significant	charolais,gelbvieh,hereford,limousin,pinzgauer,red angus,red poll,simmental,Angus
BovineHD0500013072	rs110160918	Scrotal circumference at 420 days	5	45383111	Canchim	Buzanskas et al. (2017)	5	Animal QTLdb	Production	45420572	45420612	Association	67072	Body weight (yearling)	rs109031130	Body weight (yearling)	W365	Mendelian	Experiment-wise	19966163	<0.05	Significant	charolais,gelbvieh,hereford,limousin,pinzgauer,red angus,red poll,simmental,Angus
BovineHD0500013073	rs134366426	Scrotal circumference at 420 days	5	45384721	Canchim	Buzanskas et al. (2017)	5	Animal QTLdb	Production	45420572	45420612	Association	67072	Body weight (yearling)	rs109031130	Body weight (yearling)	W365	Mendelian	Experiment-wise	19966163	<0.05	Significant	charolais,gelbvieh,hereford,limousin,pinzgauer,red angus,red poll,simmental,Angus
BovineHD0500013074	rs109273768	Scrotal circumference at 420 days	5	45386660	Canchim	Buzanskas et al. (2017)	5	Animal QTLdb	Production	45420572	45420612	Association	67072	Body weight (yearling)	rs109031130	Body weight (yearling)	W365	Mendelian	Experiment-wise	19966163	<0.05	Significant	charolais,gelbvieh,hereford,limousin,pinzgauer,red angus,red poll,simmental,Angus
BovineHD0500013075	rs109024096	Scrotal circumference at 420 days	5	45387612	Canchim	Buzanskas et al. (2017)	5	Animal QTLdb	Production	45420572	45420612	Association	67072	Body weight (yearling)	rs109031130	Body weight (yearling)	W365	Mendelian	Experiment-wise	19966163	<0.05	Significant	charolais,gelbvieh,hereford,limousin,pinzgauer,red angus,red poll,simmental,Angus
BovineHD0500013076	rs110798702	Scrotal circumference at 420 days	5	45390164	Canchim	Buzanskas et al. (2017)	5	Animal QTLdb	Production	45420572	45420612	Association	67072	Body weight (yearling)	rs109031130	Body weight (yearling)	W365	Mendelian	Experiment-wise	19966163	<0.05	Significant	charolais,gelbvieh,hereford,limousin,pinzgauer,red angus,red poll,simmental,Angus
BovineHD0500013077	rs110625630	Scrotal circumference at 420 days	5	45391371	Canchim	Buzanskas et al. (2017)	5	Animal QTLdb	Production	45420572	45420612	Association	67072	Body weight (yearling)	rs109031130	Body weight (yearling)	W365	Mendelian	Experiment-wise	19966163	<0.05	Significant	charolais,gelbvieh,hereford,limousin,pinzgauer,red angus,red poll,simmental,Angus
BovineHD0500013078	rs110219262	Scrotal circumference at 420 days	5	45392301	Canchim	Buzanskas et al. (2017)	5	Animal QTLdb	Production	45420572	45420612	Association	67072	Body weight (yearling)	rs109031130	Body weight (yearling)	W365	Mendelian	Experiment-wise	19966163	<0.05	Significant	charolais,gelbvieh,hereford,limousin,pinzgauer,red angus,red poll,simmental,Angus
BovineHD0500013079	rs134311132	Scrotal circumference at 420 days	5	45393775	Canchim	Buzanskas et al. (2017)	5	Animal QTLdb	Production	45420572	45420612	Association	67072	Body weight (yearling)	rs109031130	Body weight (yearling)	W365	Mendelian	Experiment-wise	19966163	<0.05	Significant	charolais,gelbvieh,hereford,limousin,pinzgauer,red angus,red poll,simmental,Angus
BovineHD0500013080	rs135497432	Scrotal circumference at 420 days	5	45394458	Canchim	Buzanskas et al. (2017)	5	Animal QTLdb	Production	45420572	45420612	Association	67072	Body weight (yearling)	rs109031130	Body weight (yearling)	W365	Mendelian	Experiment-wise	19966163	<0.05	Significant	charolais,gelbvieh,hereford,limousin,pinzgauer,red angus,red poll,simmental,Angus
BovineHD0500013081	rs133173059	Scrotal circumference at 420 days	5	45395358	Canchim	Buzanskas et al. (2017)	5	Animal QTLdb	Production	45420572	45420612	Association	67072	Body weight (yearling)	rs109031130	Body weight (yearling)	W365	Mendelian	Experiment-wise	19966163	<0.05	Significant	charolais,gelbvieh,hereford,limousin,pinzgauer,red angus,red poll,simmental,Angus
BovineHD0500012069	rs133344101	Scrotal circumference at 420 days	5	42218286	Canchim	Buzanskas et al. (2017)	5	Animal QTLdb	Production	42188081	42188121	Association	67100	Body weight (yearling)	rs110260747	Body weight (yearling)	W365	Mendelian	Experiment-wise	19966163	<0.05	Significant	charolais,gelbvieh,hereford,limousin,pinzgauer,red angus,red poll,simmental,Angus
BovineHD0500012080	rs137418499	Scrotal circumference at 420 days	5	42255407	Canchim	Buzanskas et al. (2017)	5	Animal QTLdb	Production	42188081	42188121	Association	67100	Body weight (yearling)	rs110260747	Body weight (yearling)	W365	Mendelian	Experiment-wise	19966163	<0.05	Significant	charolais,gelbvieh,hereford,limousin,pinzgauer,red angus,red poll,simmental,Angus
BovineHD0500012081	rs132691450	Scrotal circumference at 420 days	5	42256503	Canchim	Buzanskas et al. (2017)	5	Animal QTLdb	Production	42188081	42188121	Association	67100	Body weight (yearling)	rs110260747	Body weight (yearling)	W365	Mendelian	Experiment-wise	19966163	<0.05	Significant	charolais,gelbvieh,hereford,limousin,pinzgauer,red angus,red poll,simmental,Angus
BovineHD0500012082	rs134381968	Scrotal circumference at 420 days	5	42257376	Canchim	Buzanskas et al. (2017)	5	Animal QTLdb	Production	42188081	42188121	Association	67100	Body weight (yearling)	rs110260747	Body weight (yearling)	W365	Mendelian	Experiment-wise	19966163	<0.05	Significant	charolais,gelbvieh,hereford,limousin,pinzgauer,red angus,red poll,simmental,Angus
BovineHD0500012083	rs135563280	Scrotal circumference at 420 days	5	42258892	Canchim	Buzanskas et al. (2017)	5	Animal QTLdb	Production	42188081	42188121	Association	67100	Body weight (yearling)	rs110260747	Body weight (yearling)	W365	Mendelian	Experiment-wise	19966163	<0.05	Significant	charolais,gelbvieh,hereford,limousin,pinzgauer,red angus,red poll,simmental,Angus
BovineHD0500012083	rs135563280	Scrotal circumference at 420 days	5	42258892	Canchim	Buzanskas et al. (2017)	5	Animal QTLdb	Production	42188081	42188121	Association	67100	Body weight (yearling)	rs110260747	Body weight (yearling)	W365	Mendelian	Experiment-wise	19966163	<0.05	Significant	charolais,gelbvieh,hereford,limousin,pinzgauer,red angus,red poll,simmental,Angus
BovineHD0500012089	rs110587794	Scrotal circumference at 420 days	5	42266360	Canchim	Buzanskas et al. (2017)	5	Animal QTLdb	Production	42188081	42188121	Association	67100	Body weight (yearling)	rs110260747	Body weight (yearling)	W365	Mendelian	Experiment-wise	19966163	<0.05	Significant	charolais,gelbvieh,hereford,limousin,pinzgauer,red angus,red poll,simmental,Angus
BovineHD0500012069	rs133344101	Scrotal circumference at 420 days	5	42218286	Canchim	Buzanskas et al. (2017)	5	Animal QTLdb	Production	42241518	42241558	Association	67134	Body weight gain	rs41594766	Body weight gain	BWG	Experiment-wise	Significant	19966163		<0.05	charolais,gelbvieh,hereford,limousin,pinzgauer,red angus,red poll,simmental,Angus
BovineHD0500012080	rs137418499	Scrotal circumference at 420 days	5	42255407	Canchim	Buzanskas et al. (2017)	5	Animal QTLdb	Production	42241518	42241558	Association	67134	Body weight gain	rs41594766	Body weight gain	BWG	Experiment-wise	Significant	19966163		<0.05	charolais,gelbvieh,hereford,limousin,pinzgauer,red angus,red poll,simmental,Angus
BovineHD0500012081	rs132691450	Scrotal circumference at 420 days	5	42256503	Canchim	Buzanskas et al. (2017)	5	Animal QTLdb	Production	42241518	42241558	Association	67134	Body weight gain	rs41594766	Body weight gain	BWG	Experiment-wise	Significant	19966163		<0.05	charolais,gelbvieh,hereford,limousin,pinzgauer,red angus,red poll,simmental,Angus
BovineHD0500012082	rs134381968	Scrotal circumference at 420 days	5	42257376	Canchim	Buzanskas et al. (2017)	5	Animal QTLdb	Production	42241518	42241558	Association	67134	Body weight gain	rs41594766	Body weight gain	BWG	Experiment-wise	Significant	19966163		<0.05	charolais,gelbvieh,hereford,limousin,pinzgauer,red angus,red poll,simmental,Angus
BovineHD0500012083	rs135563280	Scrotal circumference at 420 days	5	42258892	Canchim	Buzanskas et al. (2017)	5	Animal QTLdb	Production	42241518	42241558	Association	67134	Body weight gain	rs41594766	Body weight gain	BWG	Experiment-wise	Significant	19966163		<0.05	charolais,gelbvieh,hereford,limousin,pinzgauer,red angus,red poll,simmental,Angus
BovineHD0500012083	rs135563280	Scrotal circumference at 420 days	5	42258892	Canchim	Buzanskas et al. (2017)	5	Animal QTLdb	Production	42241518	42241558	Association	67134	Body weight gain	rs41594766	Body weight gain	BWG	Experiment-wise	Significant	19966163		<0.05	charolais,gelbvieh,hereford,limousin,pinzgauer,red angus,red poll,simmental,Angus
BovineHD0500012089	rs110587794	Scrotal circumference at 420 days	5	42266360	Canchim	Buzanskas et al. (2017)	5	Animal QTLdb	Production	42241518	42241558	Association	67134	Body weight gain	rs41594766	Body weight gain	BWG	Experiment-wise	Significant	19966163		<0.05	charolais,gelbvieh,hereford,limousin,pinzgauer,red angus,red poll,simmental,Angus
BovineHD0500028848	rs110460517	Scrotal circumference at 420 days	5	100742852	Canchim	Buzanskas et al. (2017)	5	Animal QTLdb	Production	100826793	100826833	Association	67137	Body weight (yearling)	rs41618337	Body weight (yearling)	W365	Mendelian	Experiment-wise	19966163	<0.05	Significant	charolais,gelbvieh,hereford,limousin,pinzgauer,red angus,red poll,simmental,Angus
BovineHD4100003997	rs29024555	Fertility	5	100746458	Holstein	Feugang et al. (2009)	5	Animal QTLdb	Production	100826793	100826833	Association	67137	Body weight (yearling)	rs41618337	Body weight (yearling)	W365	Mendelian	Experiment-wise	19966163	<0.05	Significant	charolais,gelbvieh,hereford,limousin,pinzgauer,red angus,red poll,simmental,Angus
BovineHD0500028848	rs110460517	Scrotal circumference at 420 days	5	100742852	Canchim	Buzanskas et al. (2017)	5	Animal QTLdb	Production	100826793	100826833	Association	67138	Body weight gain	rs41618337	Body weight gain	BWG	Experiment-wise	Significant	19966163		<0.05	charolais,gelbvieh,hereford,limousin,pinzgauer,red angus,red poll,simmental,Angus
BovineHD4100003997	rs29024555	Fertility	5	100746458	Holstein	Feugang et al. (2009)	5	Animal QTLdb	Production	100826793	100826833	Association	67138	Body weight gain	rs41618337	Body weight gain	BWG	Experiment-wise	Significant	19966163		<0.05	charolais,gelbvieh,hereford,limousin,pinzgauer,red angus,red poll,simmental,Angus
BovineHD0500036252	rs135705262	Scrotal circumference at 420 days	5	107391947	Canchim	Buzanskas et al. (2017)	5	Animal QTLdb	Milk	107353167	107353207	Association	70206	Milk iron content	rs41573842	Milk iron content	MFE	Experiment-wise	Significant	25989905		2.12E-03	jersey
BovineHD0500036252	rs135705262	Scrotal circumference at 420 days	5	107391947	Canchim	Buzanskas et al. (2017)	5	Animal QTLdb	Milk	107339082	107339122	Association	70213	Milk iron content	rs137032924	Milk iron content	MFE	Experiment-wise	Significant	25989905		8.61E-03	jersey
BovineHD0500013855	rs137227247	Scrotal circumference at 420 days	5	47921750	Canchim	Buzanskas et al. (2017)	5	Animal QTLdb	Reproduction	47854266	47854306	Association	71232	Inhibin level	rs134993346	Inhibin level	INHIB	Significant	<0.05	23785023	0.59	7.71	Tropical Composite
BovineHD0500013855	rs137227247	Scrotal circumference at 420 days	5	47921750	Canchim	Buzanskas et al. (2017)	5	Animal QTLdb	Reproduction	47862056	47862096	Association	71233	Inhibin level	rs133774220	Inhibin level	INHIB	Significant	<0.05	23785023	-0.59	7.71	Tropical Composite
BovineHD0500013855	rs137227247	Scrotal circumference at 420 days	5	47921750	Canchim	Buzanskas et al. (2017)	5	Animal QTLdb	Reproduction	47871427	47871467	Association	71234	Inhibin level	rs133144679	Inhibin level	INHIB	Significant	<0.05	23785023	0.59	7.71	Tropical Composite
BovineHD0500013855	rs137227247	Scrotal circumference at 420 days	5	47921750	Canchim	Buzanskas et al. (2017)	5	Animal QTLdb	Reproduction	47876148	47876188	Association	71235	Inhibin level	rs137070102	Inhibin level	INHIB	Significant	<0.05	23785023	-0.59	7.71	Tropical Composite
BovineHD0500013855	rs137227247	Scrotal circumference at 420 days	5	47921750	Canchim	Buzanskas et al. (2017)	5	Animal QTLdb	Reproduction	48012403	48012443	Association	71240	Inhibin level	rs135945780	Inhibin level	INHIB	Significant	<0.05	23785023	-0.57	7.45	Tropical Composite
BovineHD0500013855	rs137227247	Scrotal circumference at 420 days	5	47921750	Canchim	Buzanskas et al. (2017)	5	Animal QTLdb	Reproduction	48008380	48008420	Association	71244	Inhibin level	rs136969979	Inhibin level	INHIB	Significant	<0.05	23785023	-0.57	7.31	Tropical Composite
BovineHD0500013855	rs137227247	Scrotal circumference at 420 days	5	47921750	Canchim	Buzanskas et al. (2017)	5	Animal QTLdb	Reproduction	47999105	47999145	Association	71248	Inhibin level	rs137224690	Inhibin level	INHIB	Significant	<0.05	23785023	0.56	7.19	Tropical Composite
BovineHD0500013855	rs137227247	Scrotal circumference at 420 days	5	47921750	Canchim	Buzanskas et al. (2017)	5	Animal QTLdb	Reproduction	48003618	48003658	Association	71249	Inhibin level	rs136104627	Inhibin level	INHIB	Significant	<0.05	23785023	-0.55	7.03	Tropical Composite
BovineHD0500013855	rs137227247	Scrotal circumference at 420 days	5	47921750	Canchim	Buzanskas et al. (2017)	5	Animal QTLdb	Reproduction	47881695	47881735	Association	71250	Inhibin level	rs132994143	Inhibin level	INHIB	Significant	<0.05	23785023	-0.54	6.83	Tropical Composite
BovineHD0500013855	rs137227247	Scrotal circumference at 420 days	5	47921750	Canchim	Buzanskas et al. (2017)	5	Animal QTLdb	Reproduction	47884409	47884449	Association	71251	Inhibin level	rs134863242	Inhibin level	INHIB	Significant	<0.05	23785023	0.54	6.83	Tropical Composite
BovineHD0500013855	rs137227247	Scrotal circumference at 420 days	5	47921750	Canchim	Buzanskas et al. (2017)	5	Animal QTLdb	Reproduction	47893882	47893922	Association	71252	Inhibin level	rs133345513	Inhibin level	INHIB	Significant	<0.05	23785023	0.54	6.83	Tropical Composite
BovineHD0500013855	rs137227247	Scrotal circumference at 420 days	5	47921750	Canchim	Buzanskas et al. (2017)	5	Animal QTLdb	Reproduction	47897163	47897203	Association	71253	Inhibin level	rs134696704	Inhibin level	INHIB	Significant	<0.05	23785023	0.54	6.83	Tropical Composite
BovineHD0500013855	rs137227247	Scrotal circumference at 420 days	5	47921750	Canchim	Buzanskas et al. (2017)	5	Animal QTLdb	Reproduction	47823676	47823716	Association	71254	Inhibin level	rs133528668	Inhibin level	INHIB	Significant	<0.05	23785023	-0.55	6.19	Tropical Composite
BovineHD0500013855	rs137227247	Scrotal circumference at 420 days	5	47921750	Canchim	Buzanskas et al. (2017)	5	Animal QTLdb	Reproduction	47833128	47833168	Association	71255	Inhibin level	rs135974810	Inhibin level	INHIB	Significant	<0.05	23785023	0.55	6.19	Tropical Composite
BovineHD0500013855	rs137227247	Scrotal circumference at 420 days	5	47921750	Canchim	Buzanskas et al. (2017)	5	Animal QTLdb	Reproduction	47866971	47867011	Association	71257	Inhibin level	rs137488343	Inhibin level	INHIB	Significant	<0.05	23785023	-0.53	6.6	Tropical Composite
BovineHD0500014383	rs110268648	Scrotal circumference at 420 days	5	49978817	Canchim	Buzanskas et al. (2017)	5	Animal QTLdb	Reproduction	49954536	49954576	Association	71265	Inhibin level	rs135225672	Inhibin level	INHIB	Significant	<0.05	23785023	0.51	5.65	Tropical Composite
BovineHD0500014384	rs109748105	Scrotal circumference at 420 days	5	49979883	Canchim	Buzanskas et al. (2017)	5	Animal QTLdb	Reproduction	49954536	49954576	Association	71265	Inhibin level	rs135225672	Inhibin level	INHIB	Significant	<0.05	23785023	0.51	5.65	Tropical Composite
BovineHD0500014386	rs134621421	Scrotal circumference at 420 days	5	49984175	Canchim	Buzanskas et al. (2017)	5	Animal QTLdb	Reproduction	49954536	49954576	Association	71265	Inhibin level	rs135225672	Inhibin level	INHIB	Significant	<0.05	23785023	0.51	5.65	Tropical Composite
BovineHD0500013199	rs109941119	Scrotal circumference at 420 days	5	45880424	Canchim	Buzanskas et al. (2017)	5	Animal QTLdb	Reproduction	45947059	45947099	Association	71270	Inhibin level	rs109628263	Inhibin level	INHIB	Significant	<0.05	23785023	0.56	6.17	Tropical Composite
BovineHD0500013201	rs110443290	Scrotal circumference at 420 days	5	45897449	Canchim	Buzanskas et al. (2017)	5	Animal QTLdb	Reproduction	45947059	45947099	Association	71270	Inhibin level	rs109628263	Inhibin level	INHIB	Significant	<0.05	23785023	0.56	6.17	Tropical Composite
BovineHD0500013202	rs110739783	Scrotal circumference at 420 days	5	45899169	Canchim	Buzanskas et al. (2017)	5	Animal QTLdb	Reproduction	45947059	45947099	Association	71270	Inhibin level	rs109628263	Inhibin level	INHIB	Significant	<0.05	23785023	0.56	6.17	Tropical Composite
BovineHD0500013203	rs133006321	Scrotal circumference at 420 days	5	45901967	Canchim	Buzanskas et al. (2017)	5	Animal QTLdb	Reproduction	45947059	45947099	Association	71270	Inhibin level	rs109628263	Inhibin level	INHIB	Significant	<0.05	23785023	0.56	6.17	Tropical Composite
BovineHD0500013206	rs136589101	Scrotal circumference at 420 days	5	45921555	Canchim	Buzanskas et al. (2017)	5	Animal QTLdb	Reproduction	45947059	45947099	Association	71270	Inhibin level	rs109628263	Inhibin level	INHIB	Significant	<0.05	23785023	0.56	6.17	Tropical Composite
Hapmap38983-BTA-73489	rs41590069	Scrotal circumference at 420 days	5	45926002	Canchim	Buzanskas et al. (2017)	5	Animal QTLdb	Reproduction	45947059	45947099	Association	71270	Inhibin level	rs109628263	Inhibin level	INHIB	Significant	<0.05	23785023	0.56	6.17	Tropical Composite
BovineHD0500013209	rs109635265	Scrotal circumference at 420 days	5	45940813	Canchim	Buzanskas et al. (2017)	5	Animal QTLdb	Reproduction	45947059	45947099	Association	71270	Inhibin level	rs109628263	Inhibin level	INHIB	Significant	<0.05	23785023	0.56	6.17	Tropical Composite
BovineHD0500013210	rs109461229	Scrotal circumference at 420 days	5	45943818	Canchim	Buzanskas et al. (2017)	5	Animal QTLdb	Reproduction	45947059	45947099	Association	71270	Inhibin level	rs109628263	Inhibin level	INHIB	Significant	<0.05	23785023	0.56	6.17	Tropical Composite
BovineHD0500013215	rs110502555	Scrotal circumference at 420 days	5	45969746	Canchim	Buzanskas et al. (2017)	5	Animal QTLdb	Reproduction	45947059	45947099	Association	71270	Inhibin level	rs109628263	Inhibin level	INHIB	Significant	<0.05	23785023	0.56	6.17	Tropical Composite
BovineHD0500013219	rs109042529	Scrotal circumference at 420 days	5	45988592	Canchim	Buzanskas et al. (2017)	5	Animal QTLdb	Reproduction	45947059	45947099	Association	71270	Inhibin level	rs109628263	Inhibin level	INHIB	Significant	<0.05	23785023	0.56	6.17	Tropical Composite
BovineHD0500013199	rs109941119	Scrotal circumference at 420 days	5	45880424	Canchim	Buzanskas et al. (2017)	5	Animal QTLdb	Reproduction	45958026	45958066	Association	71271	Inhibin level	rs136159056	Inhibin level	INHIB	Significant	<0.05	23785023	0.56	6.17	Tropical Composite
BovineHD0500013201	rs110443290	Scrotal circumference at 420 days	5	45897449	Canchim	Buzanskas et al. (2017)	5	Animal QTLdb	Reproduction	45958026	45958066	Association	71271	Inhibin level	rs136159056	Inhibin level	INHIB	Significant	<0.05	23785023	0.56	6.17	Tropical Composite
BovineHD0500013202	rs110739783	Scrotal circumference at 420 days	5	45899169	Canchim	Buzanskas et al. (2017)	5	Animal QTLdb	Reproduction	45958026	45958066	Association	71271	Inhibin level	rs136159056	Inhibin level	INHIB	Significant	<0.05	23785023	0.56	6.17	Tropical Composite
BovineHD0500013203	rs133006321	Scrotal circumference at 420 days	5	45901967	Canchim	Buzanskas et al. (2017)	5	Animal QTLdb	Reproduction	45958026	45958066	Association	71271	Inhibin level	rs136159056	Inhibin level	INHIB	Significant	<0.05	23785023	0.56	6.17	Tropical Composite
BovineHD0500013206	rs136589101	Scrotal circumference at 420 days	5	45921555	Canchim	Buzanskas et al. (2017)	5	Animal QTLdb	Reproduction	45958026	45958066	Association	71271	Inhibin level	rs136159056	Inhibin level	INHIB	Significant	<0.05	23785023	0.56	6.17	Tropical Composite
Hapmap38983-BTA-73489	rs41590069	Scrotal circumference at 420 days	5	45926002	Canchim	Buzanskas et al. (2017)	5	Animal QTLdb	Reproduction	45958026	45958066	Association	71271	Inhibin level	rs136159056	Inhibin level	INHIB	Significant	<0.05	23785023	0.56	6.17	Tropical Composite
BovineHD0500013209	rs109635265	Scrotal circumference at 420 days	5	45940813	Canchim	Buzanskas et al. (2017)	5	Animal QTLdb	Reproduction	45958026	45958066	Association	71271	Inhibin level	rs136159056	Inhibin level	INHIB	Significant	<0.05	23785023	0.56	6.17	Tropical Composite
BovineHD0500013210	rs109461229	Scrotal circumference at 420 days	5	45943818	Canchim	Buzanskas et al. (2017)	5	Animal QTLdb	Reproduction	45958026	45958066	Association	71271	Inhibin level	rs136159056	Inhibin level	INHIB	Significant	<0.05	23785023	0.56	6.17	Tropical Composite
BovineHD0500013215	rs110502555	Scrotal circumference at 420 days	5	45969746	Canchim	Buzanskas et al. (2017)	5	Animal QTLdb	Reproduction	45958026	45958066	Association	71271	Inhibin level	rs136159056	Inhibin level	INHIB	Significant	<0.05	23785023	0.56	6.17	Tropical Composite
BovineHD0500013219	rs109042529	Scrotal circumference at 420 days	5	45988592	Canchim	Buzanskas et al. (2017)	5	Animal QTLdb	Reproduction	45958026	45958066	Association	71271	Inhibin level	rs136159056	Inhibin level	INHIB	Significant	<0.05	23785023	0.56	6.17	Tropical Composite
BovineHD0500013201	rs110443290	Scrotal circumference at 420 days	5	45897449	Canchim	Buzanskas et al. (2017)	5	Animal QTLdb	Reproduction	45980872	45980912	Association	71272	Inhibin level	rs109160518	Inhibin level	INHIB	Significant	<0.05	23785023	0.56	6.17	Tropical Composite
BovineHD0500013202	rs110739783	Scrotal circumference at 420 days	5	45899169	Canchim	Buzanskas et al. (2017)	5	Animal QTLdb	Reproduction	45980872	45980912	Association	71272	Inhibin level	rs109160518	Inhibin level	INHIB	Significant	<0.05	23785023	0.56	6.17	Tropical Composite
BovineHD0500013203	rs133006321	Scrotal circumference at 420 days	5	45901967	Canchim	Buzanskas et al. (2017)	5	Animal QTLdb	Reproduction	45980872	45980912	Association	71272	Inhibin level	rs109160518	Inhibin level	INHIB	Significant	<0.05	23785023	0.56	6.17	Tropical Composite
BovineHD0500013206	rs136589101	Scrotal circumference at 420 days	5	45921555	Canchim	Buzanskas et al. (2017)	5	Animal QTLdb	Reproduction	45980872	45980912	Association	71272	Inhibin level	rs109160518	Inhibin level	INHIB	Significant	<0.05	23785023	0.56	6.17	Tropical Composite
Hapmap38983-BTA-73489	rs41590069	Scrotal circumference at 420 days	5	45926002	Canchim	Buzanskas et al. (2017)	5	Animal QTLdb	Reproduction	45980872	45980912	Association	71272	Inhibin level	rs109160518	Inhibin level	INHIB	Significant	<0.05	23785023	0.56	6.17	Tropical Composite
BovineHD0500013209	rs109635265	Scrotal circumference at 420 days	5	45940813	Canchim	Buzanskas et al. (2017)	5	Animal QTLdb	Reproduction	45980872	45980912	Association	71272	Inhibin level	rs109160518	Inhibin level	INHIB	Significant	<0.05	23785023	0.56	6.17	Tropical Composite
BovineHD0500013210	rs109461229	Scrotal circumference at 420 days	5	45943818	Canchim	Buzanskas et al. (2017)	5	Animal QTLdb	Reproduction	45980872	45980912	Association	71272	Inhibin level	rs109160518	Inhibin level	INHIB	Significant	<0.05	23785023	0.56	6.17	Tropical Composite
BovineHD0500013215	rs110502555	Scrotal circumference at 420 days	5	45969746	Canchim	Buzanskas et al. (2017)	5	Animal QTLdb	Reproduction	45980872	45980912	Association	71272	Inhibin level	rs109160518	Inhibin level	INHIB	Significant	<0.05	23785023	0.56	6.17	Tropical Composite
BovineHD0500013219	rs109042529	Scrotal circumference at 420 days	5	45988592	Canchim	Buzanskas et al. (2017)	5	Animal QTLdb	Reproduction	45980872	45980912	Association	71272	Inhibin level	rs109160518	Inhibin level	INHIB	Significant	<0.05	23785023	0.56	6.17	Tropical Composite
BovineHD0500014594	rs110034898	Scrotal circumference at 420 days	5	50810912	Canchim	Buzanskas et al. (2017)	5	Animal QTLdb	Reproduction	50797780	50797820	Association	71273	Inhibin level	rs136241834	Inhibin level	INHIB	Significant	<0.05	23785023	0.52	5.02	Tropical Composite
BovineHD0500014594	rs110034898	Scrotal circumference at 420 days	5	50810912	Canchim	Buzanskas et al. (2017)	5	Animal QTLdb	Reproduction	50806640	50806680	Association	71274	Inhibin level	rs109909728	Inhibin level	INHIB	Significant	<0.05	23785023	0.52	5.01	Tropical Composite
BovineHD0500014383	rs110268648	Scrotal circumference at 420 days	5	49978817	Canchim	Buzanskas et al. (2017)	5	Animal QTLdb	Reproduction	49973085	49973125	Association	71303	Inhibin level	rs136639054	Inhibin level	INHIB	Significant	<0.05	23785023	0.49	4.93	Tropical Composite
BovineHD0500014384	rs109748105	Scrotal circumference at 420 days	5	49979883	Canchim	Buzanskas et al. (2017)	5	Animal QTLdb	Reproduction	49973085	49973125	Association	71303	Inhibin level	rs136639054	Inhibin level	INHIB	Significant	<0.05	23785023	0.49	4.93	Tropical Composite
BovineHD0500014386	rs134621421	Scrotal circumference at 420 days	5	49984175	Canchim	Buzanskas et al. (2017)	5	Animal QTLdb	Reproduction	49973085	49973125	Association	71303	Inhibin level	rs136639054	Inhibin level	INHIB	Significant	<0.05	23785023	0.49	4.93	Tropical Composite
BovineHD0500014121	rs134846637	Scrotal circumference at 420 days	5	49038495	Canchim	Buzanskas et al. (2017)	5	Animal QTLdb	Reproduction	49032747	49032787	Association	71307	Inhibin level	rs110972409	Inhibin level	INHIB	Significant	<0.05	23785023	0.51	4.57	Tropical Composite
BovineHD0500014141	rs109818155	Scrotal circumference at 420 days	5	49100257	Canchim	Buzanskas et al. (2017)	5	Animal QTLdb	Reproduction	49032747	49032787	Association	71307	Inhibin level	rs110972409	Inhibin level	INHIB	Significant	<0.05	23785023	0.51	4.57	Tropical Composite
BovineHD0500014142	rs109388550	Scrotal circumference at 420 days	5	49102470	Canchim	Buzanskas et al. (2017)	5	Animal QTLdb	Reproduction	49032747	49032787	Association	71307	Inhibin level	rs110972409	Inhibin level	INHIB	Significant	<0.05	23785023	0.51	4.57	Tropical Composite
BovineHD0500014477	rs137735429	Scrotal circumference at 420 days	5	50344640	Canchim	Buzanskas et al. (2017)	5	Animal QTLdb	Reproduction	50436776	50436816	Association	71323	Inhibin level	rs135819933	Inhibin level	INHIB	Significant	<0.05	23785023	-0.5	4.24	Tropical Composite
BovineHD0500014479	rs137317884	Scrotal circumference at 420 days	5	50348439	Canchim	Buzanskas et al. (2017)	5	Animal QTLdb	Reproduction	50436776	50436816	Association	71323	Inhibin level	rs135819933	Inhibin level	INHIB	Significant	<0.05	23785023	-0.5	4.24	Tropical Composite
BovineHD0500014481	rs136285326	Scrotal circumference at 420 days	5	50351917	Canchim	Buzanskas et al. (2017)	5	Animal QTLdb	Reproduction	50436776	50436816	Association	71323	Inhibin level	rs135819933	Inhibin level	INHIB	Significant	<0.05	23785023	-0.5	4.24	Tropical Composite
BovineHD0500014482	rs133604447	Scrotal circumference at 420 days	5	50352942	Canchim	Buzanskas et al. (2017)	5	Animal QTLdb	Reproduction	50436776	50436816	Association	71323	Inhibin level	rs135819933	Inhibin level	INHIB	Significant	<0.05	23785023	-0.5	4.24	Tropical Composite
BovineHD0500014594	rs110034898	Scrotal circumference at 420 days	5	50810912	Canchim	Buzanskas et al. (2017)	5	Animal QTLdb	Reproduction	50905397	50905437	Association	71325	Inhibin level	rs137260999	Inhibin level	INHIB	Significant	<0.05	23785023	0.52	2.9	Tropical Composite
BovineHD0500015468	rs110845453	Scrotal circumference at 420 days	5	54305408	Canchim	Buzanskas et al. (2017)	5	Animal QTLdb	Reproduction	54399418	54399458	Association	71350	Inhibin level	rs133087713	Inhibin level	INHIB	Significant	<0.05	23785023	-0.48	4.22	Tropical Composite
BovineHD0500014477	rs137735429	Scrotal circumference at 420 days	5	50344640	Canchim	Buzanskas et al. (2017)	5	Animal QTLdb	Reproduction	50440875	50440915	Association	71355	Inhibin level	rs137055992	Inhibin level	INHIB	Significant	<0.05	23785023	-0.48	3.98	Tropical Composite
BovineHD0500014479	rs137317884	Scrotal circumference at 420 days	5	50348439	Canchim	Buzanskas et al. (2017)	5	Animal QTLdb	Reproduction	50440875	50440915	Association	71355	Inhibin level	rs137055992	Inhibin level	INHIB	Significant	<0.05	23785023	-0.48	3.98	Tropical Composite
BovineHD0500014481	rs136285326	Scrotal circumference at 420 days	5	50351917	Canchim	Buzanskas et al. (2017)	5	Animal QTLdb	Reproduction	50440875	50440915	Association	71355	Inhibin level	rs137055992	Inhibin level	INHIB	Significant	<0.05	23785023	-0.48	3.98	Tropical Composite
BovineHD0500014482	rs133604447	Scrotal circumference at 420 days	5	50352942	Canchim	Buzanskas et al. (2017)	5	Animal QTLdb	Reproduction	50440875	50440915	Association	71355	Inhibin level	rs137055992	Inhibin level	INHIB	Significant	<0.05	23785023	-0.48	3.98	Tropical Composite
BovineHD0500015616	rs109035507	Scrotal circumference at 420 days	5	54743792	Canchim	Buzanskas et al. (2017)	5	Animal QTLdb	Reproduction	54835141	54835181	Association	71377	Inhibin level	rs109514378	Inhibin level	INHIB	Significant	<0.05	23785023	0.46	4.44	Tropical Composite
BovineHD0500015619	rs135645960	Scrotal circumference at 420 days	5	54751685	Canchim	Buzanskas et al. (2017)	5	Animal QTLdb	Reproduction	54835141	54835181	Association	71377	Inhibin level	rs109514378	Inhibin level	INHIB	Significant	<0.05	23785023	0.46	4.44	Tropical Composite
BovineHD0500015621	rs133048773	Scrotal circumference at 420 days	5	54754759	Canchim	Buzanskas et al. (2017)	5	Animal QTLdb	Reproduction	54835141	54835181	Association	71377	Inhibin level	rs109514378	Inhibin level	INHIB	Significant	<0.05	23785023	0.46	4.44	Tropical Composite
BovineHD0500015622	rs137246199	Scrotal circumference at 420 days	5	54756688	Canchim	Buzanskas et al. (2017)	5	Animal QTLdb	Reproduction	54835141	54835181	Association	71377	Inhibin level	rs109514378	Inhibin level	INHIB	Significant	<0.05	23785023	0.46	4.44	Tropical Composite
BovineHD0500015623	rs136147741	Scrotal circumference at 420 days	5	54760249	Canchim	Buzanskas et al. (2017)	5	Animal QTLdb	Reproduction	54835141	54835181	Association	71377	Inhibin level	rs109514378	Inhibin level	INHIB	Significant	<0.05	23785023	0.46	4.44	Tropical Composite
BovineHD0500014383	rs110268648	Scrotal circumference at 420 days	5	49978817	Canchim	Buzanskas et al. (2017)	5	Animal QTLdb	Reproduction	49911232	49911272	Association	71379	Inhibin level	rs137214912	Inhibin level	INHIB	Significant	<0.05	23785023	0.45	3.85	Tropical Composite
BovineHD0500014384	rs109748105	Scrotal circumference at 420 days	5	49979883	Canchim	Buzanskas et al. (2017)	5	Animal QTLdb	Reproduction	49911232	49911272	Association	71379	Inhibin level	rs137214912	Inhibin level	INHIB	Significant	<0.05	23785023	0.45	3.85	Tropical Composite
BovineHD0500014386	rs134621421	Scrotal circumference at 420 days	5	49984175	Canchim	Buzanskas et al. (2017)	5	Animal QTLdb	Reproduction	49911232	49911272	Association	71379	Inhibin level	rs137214912	Inhibin level	INHIB	Significant	<0.05	23785023	0.45	3.85	Tropical Composite
BovineHD0500015140	rs110762622	Scrotal circumference at 420 days	5	52797774	Canchim	Buzanskas et al. (2017)	5	Animal QTLdb	Reproduction	52882710	52882750	Association	71398	Inhibin level	rs135928533	Inhibin level	INHIB	Significant	<0.05	23785023	0.47	3.58	Tropical Composite
BovineHD0500015140	rs110762622	Scrotal circumference at 420 days	5	52797774	Canchim	Buzanskas et al. (2017)	5	Animal QTLdb	Reproduction	52891184	52891224	Association	71399	Inhibin level	rs133077667	Inhibin level	INHIB	Significant	<0.05	23785023	-0.47	3.58	Tropical Composite
BovineHD0500010587	rs43434300	Scrotal circumference at 420 days	5	36934565	Canchim	Buzanskas et al. (2017)	5	Animal QTLdb	Reproduction	37016194	37016234	Association	71405	Inhibin level	rs136759176	Inhibin level	INHIB	Significant	<0.05	23785023	-0.47	4.34	Tropical Composite
BovineHD0500010587	rs43434300	Scrotal circumference at 420 days	5	36934565	Canchim	Buzanskas et al. (2017)	5	Animal QTLdb	Reproduction	37023171	37023211	Association	71406	Inhibin level	rs134485768	Inhibin level	INHIB	Significant	<0.05	23785023	-0.47	4.34	Tropical Composite
BovineHD0500014383	rs110268648	Scrotal circumference at 420 days	5	49978817	Canchim	Buzanskas et al. (2017)	5	Animal QTLdb	Reproduction	49907624	49907664	Association	71415	Inhibin level	rs133521833	Inhibin level	INHIB	Significant	<0.05	23785023	-0.45	3.51	Tropical Composite
BovineHD0500014384	rs109748105	Scrotal circumference at 420 days	5	49979883	Canchim	Buzanskas et al. (2017)	5	Animal QTLdb	Reproduction	49907624	49907664	Association	71415	Inhibin level	rs133521833	Inhibin level	INHIB	Significant	<0.05	23785023	-0.45	3.51	Tropical Composite
BovineHD0500014386	rs134621421	Scrotal circumference at 420 days	5	49984175	Canchim	Buzanskas et al. (2017)	5	Animal QTLdb	Reproduction	49907624	49907664	Association	71415	Inhibin level	rs133521833	Inhibin level	INHIB	Significant	<0.05	23785023	-0.45	3.51	Tropical Composite
BovineHD0500014594	rs110034898	Scrotal circumference at 420 days	5	50810912	Canchim	Buzanskas et al. (2017)	5	Animal QTLdb	Reproduction	50894215	50894255	Association	71434	Inhibin level	rs134782266	Inhibin level	INHIB	Significant	<0.05	23785023	-0.47	3.01	Tropical Composite
BovineHD0500015468	rs110845453	Scrotal circumference at 420 days	5	54305408	Canchim	Buzanskas et al. (2017)	5	Animal QTLdb	Reproduction	54246684	54246724	Association	71438	Inhibin level	rs135855458	Inhibin level	INHIB	Significant	<0.05	23785023	0.44	3.93	Tropical Composite
BovineHD0500015416	rs134919998	Scrotal circumference at 420 days	5	54123443	Canchim	Buzanskas et al. (2017)	5	Animal QTLdb	Reproduction	54205928	54205968	Association	71440	Inhibin level	rs133184506	Inhibin level	INHIB	Significant	<0.05	23785023	0.44	3.90	Tropical Composite
BovineHD0500015417	rs109455016	Scrotal circumference at 420 days	5	54126389	Canchim	Buzanskas et al. (2017)	5	Animal QTLdb	Reproduction	54205928	54205968	Association	71440	Inhibin level	rs133184506	Inhibin level	INHIB	Significant	<0.05	23785023	0.44	3.90	Tropical Composite
BovineHD0500015468	rs110845453	Scrotal circumference at 420 days	5	54305408	Canchim	Buzanskas et al. (2017)	5	Animal QTLdb	Reproduction	54205928	54205968	Association	71440	Inhibin level	rs133184506	Inhibin level	INHIB	Significant	<0.05	23785023	0.44	3.90	Tropical Composite
BovineHD0500013209	rs109635265	Scrotal circumference at 420 days	5	45940813	Canchim	Buzanskas et al. (2017)	5	Animal QTLdb	Reproduction	46039417	46039457	Association	71445	Inhibin level	rs109344578	Inhibin level	INHIB	Significant	<0.05	23785023	0.46	3.60	Tropical Composite
BovineHD0500013210	rs109461229	Scrotal circumference at 420 days	5	45943818	Canchim	Buzanskas et al. (2017)	5	Animal QTLdb	Reproduction	46039417	46039457	Association	71445	Inhibin level	rs109344578	Inhibin level	INHIB	Significant	<0.05	23785023	0.46	3.60	Tropical Composite
BovineHD0500013215	rs110502555	Scrotal circumference at 420 days	5	45969746	Canchim	Buzanskas et al. (2017)	5	Animal QTLdb	Reproduction	46039417	46039457	Association	71445	Inhibin level	rs109344578	Inhibin level	INHIB	Significant	<0.05	23785023	0.46	3.60	Tropical Composite
BovineHD0500013219	rs109042529	Scrotal circumference at 420 days	5	45988592	Canchim	Buzanskas et al. (2017)	5	Animal QTLdb	Reproduction	46039417	46039457	Association	71445	Inhibin level	rs109344578	Inhibin level	INHIB	Significant	<0.05	23785023	0.46	3.60	Tropical Composite
BovineHD0500015468	rs110845453	Scrotal circumference at 420 days	5	54305408	Canchim	Buzanskas et al. (2017)	5	Animal QTLdb	Reproduction	54295904	54295944	Association	71450	Inhibin level	rs135504287	Inhibin level	INHIB	Significant	<0.05	23785023	-0.44	3.79	Tropical Composite
BovineHD0500014594	rs110034898	Scrotal circumference at 420 days	5	50810912	Canchim	Buzanskas et al. (2017)	5	Animal QTLdb	Reproduction	50712658	50712698	Association	71465	Inhibin level	rs137684058	Inhibin level	INHIB	Significant	<0.05	23785023	0.44	2.72	Tropical Composite
NA	rs29022236	Fertility	5	51059231	Holstein	Feugang et al. (2009)	5	Animal QTLdb	Reproduction	51102237	51102277	Association	71467	Inhibin level	rs134253791	Inhibin level	INHIB	Significant	<0.05	23785023	0.45	3.26	Tropical Composite
AX-26046426	rs29022235	Fertility	5	51059255	Holstein	Feugang et al. (2009)	5	Animal QTLdb	Reproduction	51102237	51102277	Association	71467	Inhibin level	rs134253791	Inhibin level	INHIB	Significant	<0.05	23785023	0.45	3.26	Tropical Composite
NA	rs29022236	Fertility	5	51059231	Holstein	Feugang et al. (2009)	5	Animal QTLdb	Reproduction	51137040	51137080	Association	71485	Inhibin level	rs135615697	Inhibin level	INHIB	Significant	<0.05	23785023	0.44	3.69	Tropical Composite
AX-26046426	rs29022235	Fertility	5	51059255	Holstein	Feugang et al. (2009)	5	Animal QTLdb	Reproduction	51137040	51137080	Association	71485	Inhibin level	rs135615697	Inhibin level	INHIB	Significant	<0.05	23785023	0.44	3.69	Tropical Composite
BovineHD0500015335	rs109062985	Scrotal circumference at 420 days	5	53796209	Canchim	Buzanskas et al. (2017)	5	Animal QTLdb	Reproduction	53867639	53867679	Association	71506	Inhibin level	rs135892266	Inhibin level	INHIB	Significant	<0.05	23785023	0.39	3.84	Tropical Composite
BovineHD0500015336	rs110673933	Scrotal circumference at 420 days	5	53797927	Canchim	Buzanskas et al. (2017)	5	Animal QTLdb	Reproduction	53867639	53867679	Association	71506	Inhibin level	rs135892266	Inhibin level	INHIB	Significant	<0.05	23785023	0.39	3.84	Tropical Composite
BovineHD0500015337	rs133769998	Scrotal circumference at 420 days	5	53806708	Canchim	Buzanskas et al. (2017)	5	Animal QTLdb	Reproduction	53867639	53867679	Association	71506	Inhibin level	rs135892266	Inhibin level	INHIB	Significant	<0.05	23785023	0.39	3.84	Tropical Composite
BovineHD0500019587	rs134969556	Scrotal circumference at 420 days	5	69947321	Canchim	Buzanskas et al. (2017)	5	Animal QTLdb	Production	70016402	70016442	Association	130944	Metabolic body weight	rs133620498	Metabolic body weight	MBW	Comparison-wise	Significant	28521758	0.011	3.96E-05	Angus
BovineHD0500012069	rs133344101	Scrotal circumference at 420 days	5	42218286	Canchim	Buzanskas et al. (2017)	5	Animal QTLdb	Reproduction	42218266	42218306	Association	138954	Scrotal circumference	rs133344101	Scrotal circumference	SCRCIR	Chromosome-wise	Suggestive	28852499		<0.10	canchim
BovineHD0500012080	rs137418499	Scrotal circumference at 420 days	5	42255407	Canchim	Buzanskas et al. (2017)	5	Animal QTLdb	Reproduction	42218266	42218306	Association	138954	Scrotal circumference	rs133344101	Scrotal circumference	SCRCIR	Chromosome-wise	Suggestive	28852499		<0.10	canchim
BovineHD0500012081	rs132691450	Scrotal circumference at 420 days	5	42256503	Canchim	Buzanskas et al. (2017)	5	Animal QTLdb	Reproduction	42218266	42218306	Association	138954	Scrotal circumference	rs133344101	Scrotal circumference	SCRCIR	Chromosome-wise	Suggestive	28852499		<0.10	canchim
BovineHD0500012082	rs134381968	Scrotal circumference at 420 days	5	42257376	Canchim	Buzanskas et al. (2017)	5	Animal QTLdb	Reproduction	42218266	42218306	Association	138954	Scrotal circumference	rs133344101	Scrotal circumference	SCRCIR	Chromosome-wise	Suggestive	28852499		<0.10	canchim
BovineHD0500012083	rs135563280	Scrotal circumference at 420 days	5	42258892	Canchim	Buzanskas et al. (2017)	5	Animal QTLdb	Reproduction	42218266	42218306	Association	138954	Scrotal circumference	rs133344101	Scrotal circumference	SCRCIR	Chromosome-wise	Suggestive	28852499		<0.10	canchim
BovineHD0500012083	rs135563280	Scrotal circumference at 420 days	5	42258892	Canchim	Buzanskas et al. (2017)	5	Animal QTLdb	Reproduction	42218266	42218306	Association	138954	Scrotal circumference	rs133344101	Scrotal circumference	SCRCIR	Chromosome-wise	Suggestive	28852499		<0.10	canchim
BovineHD0500012089	rs110587794	Scrotal circumference at 420 days	5	42266360	Canchim	Buzanskas et al. (2017)	5	Animal QTLdb	Reproduction	42218266	42218306	Association	138954	Scrotal circumference	rs133344101	Scrotal circumference	SCRCIR	Chromosome-wise	Suggestive	28852499		<0.10	canchim
BovineHD0500012069	rs133344101	Scrotal circumference at 420 days	5	42218286	Canchim	Buzanskas et al. (2017)	5	Animal QTLdb	Reproduction	42255387	42255427	Association	138955	Scrotal circumference	rs137418499	Scrotal circumference	SCRCIR	Chromosome-wise	Suggestive	28852499		<0.10	canchim
BovineHD0500012080	rs137418499	Scrotal circumference at 420 days	5	42255407	Canchim	Buzanskas et al. (2017)	5	Animal QTLdb	Reproduction	42255387	42255427	Association	138955	Scrotal circumference	rs137418499	Scrotal circumference	SCRCIR	Chromosome-wise	Suggestive	28852499		<0.10	canchim
BovineHD0500012081	rs132691450	Scrotal circumference at 420 days	5	42256503	Canchim	Buzanskas et al. (2017)	5	Animal QTLdb	Reproduction	42255387	42255427	Association	138955	Scrotal circumference	rs137418499	Scrotal circumference	SCRCIR	Chromosome-wise	Suggestive	28852499		<0.10	canchim
BovineHD0500012082	rs134381968	Scrotal circumference at 420 days	5	42257376	Canchim	Buzanskas et al. (2017)	5	Animal QTLdb	Reproduction	42255387	42255427	Association	138955	Scrotal circumference	rs137418499	Scrotal circumference	SCRCIR	Chromosome-wise	Suggestive	28852499		<0.10	canchim
BovineHD0500012083	rs135563280	Scrotal circumference at 420 days	5	42258892	Canchim	Buzanskas et al. (2017)	5	Animal QTLdb	Reproduction	42255387	42255427	Association	138955	Scrotal circumference	rs137418499	Scrotal circumference	SCRCIR	Chromosome-wise	Suggestive	28852499		<0.10	canchim
BovineHD0500012083	rs135563280	Scrotal circumference at 420 days	5	42258892	Canchim	Buzanskas et al. (2017)	5	Animal QTLdb	Reproduction	42255387	42255427	Association	138955	Scrotal circumference	rs137418499	Scrotal circumference	SCRCIR	Chromosome-wise	Suggestive	28852499		<0.10	canchim
BovineHD0500012089	rs110587794	Scrotal circumference at 420 days	5	42266360	Canchim	Buzanskas et al. (2017)	5	Animal QTLdb	Reproduction	42255387	42255427	Association	138955	Scrotal circumference	rs137418499	Scrotal circumference	SCRCIR	Chromosome-wise	Suggestive	28852499		<0.10	canchim
BovineHD0500012069	rs133344101	Scrotal circumference at 420 days	5	42218286	Canchim	Buzanskas et al. (2017)	5	Animal QTLdb	Reproduction	42256483	42256523	Association	138956	Scrotal circumference	rs132691450	Scrotal circumference	SCRCIR	Chromosome-wise	Suggestive	28852499		<0.10	canchim
BovineHD0500012080	rs137418499	Scrotal circumference at 420 days	5	42255407	Canchim	Buzanskas et al. (2017)	5	Animal QTLdb	Reproduction	42256483	42256523	Association	138956	Scrotal circumference	rs132691450	Scrotal circumference	SCRCIR	Chromosome-wise	Suggestive	28852499		<0.10	canchim
BovineHD0500012081	rs132691450	Scrotal circumference at 420 days	5	42256503	Canchim	Buzanskas et al. (2017)	5	Animal QTLdb	Reproduction	42256483	42256523	Association	138956	Scrotal circumference	rs132691450	Scrotal circumference	SCRCIR	Chromosome-wise	Suggestive	28852499		<0.10	canchim
BovineHD0500012082	rs134381968	Scrotal circumference at 420 days	5	42257376	Canchim	Buzanskas et al. (2017)	5	Animal QTLdb	Reproduction	42256483	42256523	Association	138956	Scrotal circumference	rs132691450	Scrotal circumference	SCRCIR	Chromosome-wise	Suggestive	28852499		<0.10	canchim
BovineHD0500012083	rs135563280	Scrotal circumference at 420 days	5	42258892	Canchim	Buzanskas et al. (2017)	5	Animal QTLdb	Reproduction	42256483	42256523	Association	138956	Scrotal circumference	rs132691450	Scrotal circumference	SCRCIR	Chromosome-wise	Suggestive	28852499		<0.10	canchim
BovineHD0500012083	rs135563280	Scrotal circumference at 420 days	5	42258892	Canchim	Buzanskas et al. (2017)	5	Animal QTLdb	Reproduction	42256483	42256523	Association	138956	Scrotal circumference	rs132691450	Scrotal circumference	SCRCIR	Chromosome-wise	Suggestive	28852499		<0.10	canchim
BovineHD0500012089	rs110587794	Scrotal circumference at 420 days	5	42266360	Canchim	Buzanskas et al. (2017)	5	Animal QTLdb	Reproduction	42256483	42256523	Association	138956	Scrotal circumference	rs132691450	Scrotal circumference	SCRCIR	Chromosome-wise	Suggestive	28852499		<0.10	canchim
BovineHD0500012069	rs133344101	Scrotal circumference at 420 days	5	42218286	Canchim	Buzanskas et al. (2017)	5	Animal QTLdb	Reproduction	42257356	42257396	Association	138957	Scrotal circumference	rs134381968	Scrotal circumference	SCRCIR	Chromosome-wise	Suggestive	28852499		<0.10	canchim
BovineHD0500012080	rs137418499	Scrotal circumference at 420 days	5	42255407	Canchim	Buzanskas et al. (2017)	5	Animal QTLdb	Reproduction	42257356	42257396	Association	138957	Scrotal circumference	rs134381968	Scrotal circumference	SCRCIR	Chromosome-wise	Suggestive	28852499		<0.10	canchim
BovineHD0500012081	rs132691450	Scrotal circumference at 420 days	5	42256503	Canchim	Buzanskas et al. (2017)	5	Animal QTLdb	Reproduction	42257356	42257396	Association	138957	Scrotal circumference	rs134381968	Scrotal circumference	SCRCIR	Chromosome-wise	Suggestive	28852499		<0.10	canchim
BovineHD0500012082	rs134381968	Scrotal circumference at 420 days	5	42257376	Canchim	Buzanskas et al. (2017)	5	Animal QTLdb	Reproduction	42257356	42257396	Association	138957	Scrotal circumference	rs134381968	Scrotal circumference	SCRCIR	Chromosome-wise	Suggestive	28852499		<0.10	canchim
BovineHD0500012083	rs135563280	Scrotal circumference at 420 days	5	42258892	Canchim	Buzanskas et al. (2017)	5	Animal QTLdb	Reproduction	42257356	42257396	Association	138957	Scrotal circumference	rs134381968	Scrotal circumference	SCRCIR	Chromosome-wise	Suggestive	28852499		<0.10	canchim
BovineHD0500012083	rs135563280	Scrotal circumference at 420 days	5	42258892	Canchim	Buzanskas et al. (2017)	5	Animal QTLdb	Reproduction	42257356	42257396	Association	138957	Scrotal circumference	rs134381968	Scrotal circumference	SCRCIR	Chromosome-wise	Suggestive	28852499		<0.10	canchim
BovineHD0500012089	rs110587794	Scrotal circumference at 420 days	5	42266360	Canchim	Buzanskas et al. (2017)	5	Animal QTLdb	Reproduction	42257356	42257396	Association	138957	Scrotal circumference	rs134381968	Scrotal circumference	SCRCIR	Chromosome-wise	Suggestive	28852499		<0.10	canchim
BovineHD0500012069	rs133344101	Scrotal circumference at 420 days	5	42218286	Canchim	Buzanskas et al. (2017)	5	Animal QTLdb	Reproduction	42258872	42258912	Association	138958	Scrotal circumference	rs135563280	Scrotal circumference	SCRCIR	Chromosome-wise	Suggestive	28852499		<0.10	canchim
BovineHD0500012080	rs137418499	Scrotal circumference at 420 days	5	42255407	Canchim	Buzanskas et al. (2017)	5	Animal QTLdb	Reproduction	42258872	42258912	Association	138958	Scrotal circumference	rs135563280	Scrotal circumference	SCRCIR	Chromosome-wise	Suggestive	28852499		<0.10	canchim
BovineHD0500012081	rs132691450	Scrotal circumference at 420 days	5	42256503	Canchim	Buzanskas et al. (2017)	5	Animal QTLdb	Reproduction	42258872	42258912	Association	138958	Scrotal circumference	rs135563280	Scrotal circumference	SCRCIR	Chromosome-wise	Suggestive	28852499		<0.10	canchim
BovineHD0500012082	rs134381968	Scrotal circumference at 420 days	5	42257376	Canchim	Buzanskas et al. (2017)	5	Animal QTLdb	Reproduction	42258872	42258912	Association	138958	Scrotal circumference	rs135563280	Scrotal circumference	SCRCIR	Chromosome-wise	Suggestive	28852499		<0.10	canchim
BovineHD0500012083	rs135563280	Scrotal circumference at 420 days	5	42258892	Canchim	Buzanskas et al. (2017)	5	Animal QTLdb	Reproduction	42258872	42258912	Association	138958	Scrotal circumference	rs135563280	Scrotal circumference	SCRCIR	Chromosome-wise	Suggestive	28852499		<0.10	canchim
BovineHD0500012083	rs135563280	Scrotal circumference at 420 days	5	42258892	Canchim	Buzanskas et al. (2017)	5	Animal QTLdb	Reproduction	42258872	42258912	Association	138958	Scrotal circumference	rs135563280	Scrotal circumference	SCRCIR	Chromosome-wise	Suggestive	28852499		<0.10	canchim
BovineHD0500012089	rs110587794	Scrotal circumference at 420 days	5	42266360	Canchim	Buzanskas et al. (2017)	5	Animal QTLdb	Reproduction	42258872	42258912	Association	138958	Scrotal circumference	rs135563280	Scrotal circumference	SCRCIR	Chromosome-wise	Suggestive	28852499		<0.10	canchim
BovineHD0500012069	rs133344101	Scrotal circumference at 420 days	5	42218286	Canchim	Buzanskas et al. (2017)	5	Animal QTLdb	Reproduction	42266340	42266380	Association	138959	Scrotal circumference	rs110587794	Scrotal circumference	SCRCIR	Chromosome-wise	Suggestive	28852499		<0.10	canchim
BovineHD0500012080	rs137418499	Scrotal circumference at 420 days	5	42255407	Canchim	Buzanskas et al. (2017)	5	Animal QTLdb	Reproduction	42266340	42266380	Association	138959	Scrotal circumference	rs110587794	Scrotal circumference	SCRCIR	Chromosome-wise	Suggestive	28852499		<0.10	canchim
BovineHD0500012081	rs132691450	Scrotal circumference at 420 days	5	42256503	Canchim	Buzanskas et al. (2017)	5	Animal QTLdb	Reproduction	42266340	42266380	Association	138959	Scrotal circumference	rs110587794	Scrotal circumference	SCRCIR	Chromosome-wise	Suggestive	28852499		<0.10	canchim
BovineHD0500012082	rs134381968	Scrotal circumference at 420 days	5	42257376	Canchim	Buzanskas et al. (2017)	5	Animal QTLdb	Reproduction	42266340	42266380	Association	138959	Scrotal circumference	rs110587794	Scrotal circumference	SCRCIR	Chromosome-wise	Suggestive	28852499		<0.10	canchim
BovineHD0500012083	rs135563280	Scrotal circumference at 420 days	5	42258892	Canchim	Buzanskas et al. (2017)	5	Animal QTLdb	Reproduction	42266340	42266380	Association	138959	Scrotal circumference	rs110587794	Scrotal circumference	SCRCIR	Chromosome-wise	Suggestive	28852499		<0.10	canchim
BovineHD0500012083	rs135563280	Scrotal circumference at 420 days	5	42258892	Canchim	Buzanskas et al. (2017)	5	Animal QTLdb	Reproduction	42266340	42266380	Association	138959	Scrotal circumference	rs110587794	Scrotal circumference	SCRCIR	Chromosome-wise	Suggestive	28852499		<0.10	canchim
BovineHD0500012089	rs110587794	Scrotal circumference at 420 days	5	42266360	Canchim	Buzanskas et al. (2017)	5	Animal QTLdb	Reproduction	42266340	42266380	Association	138959	Scrotal circumference	rs110587794	Scrotal circumference	SCRCIR	Chromosome-wise	Suggestive	28852499		<0.10	canchim
BovineHD0500012962	rs134557648	Scrotal circumference at 420 days	5	45102460	Canchim	Buzanskas et al. (2017)	5	Animal QTLdb	Reproduction	45104509	45104549	Association	138960	Scrotal circumference	rs136126069	Scrotal circumference	SCRCIR	Chromosome-wise	Suggestive	28852499		<0.10	canchim
BovineHD0500012963	rs136126069	Scrotal circumference at 420 days	5	45104529	Canchim	Buzanskas et al. (2017)	5	Animal QTLdb	Reproduction	45104509	45104549	Association	138960	Scrotal circumference	rs136126069	Scrotal circumference	SCRCIR	Chromosome-wise	Suggestive	28852499		<0.10	canchim
BovineHD0500013016	rs136466664	Scrotal circumference at 420 days	5	45247118	Canchim	Buzanskas et al. (2017)	5	Animal QTLdb	Reproduction	45247098	45247138	Association	138961	Scrotal circumference	rs136466664	Scrotal circumference	SCRCIR	Chromosome-wise	Suggestive	28852499		<0.10	canchim
BovineHD0500013018	rs134969150	Scrotal circumference at 420 days	5	45249863	Canchim	Buzanskas et al. (2017)	5	Animal QTLdb	Reproduction	45247098	45247138	Association	138961	Scrotal circumference	rs136466664	Scrotal circumference	SCRCIR	Chromosome-wise	Suggestive	28852499		<0.10	canchim
BovineHD0500013019	rs136251215	Scrotal circumference at 420 days	5	45250721	Canchim	Buzanskas et al. (2017)	5	Animal QTLdb	Reproduction	45247098	45247138	Association	138961	Scrotal circumference	rs136466664	Scrotal circumference	SCRCIR	Chromosome-wise	Suggestive	28852499		<0.10	canchim
BovineHD0500013020	rs136974465	Scrotal circumference at 420 days	5	45252150	Canchim	Buzanskas et al. (2017)	5	Animal QTLdb	Reproduction	45247098	45247138	Association	138961	Scrotal circumference	rs136466664	Scrotal circumference	SCRCIR	Chromosome-wise	Suggestive	28852499		<0.10	canchim
BovineHD0500013021	rs134653913	Scrotal circumference at 420 days	5	45253044	Canchim	Buzanskas et al. (2017)	5	Animal QTLdb	Reproduction	45247098	45247138	Association	138961	Scrotal circumference	rs136466664	Scrotal circumference	SCRCIR	Chromosome-wise	Suggestive	28852499		<0.10	canchim
BovineHD0500013022	rs137721339	Scrotal circumference at 420 days	5	45254535	Canchim	Buzanskas et al. (2017)	5	Animal QTLdb	Reproduction	45247098	45247138	Association	138961	Scrotal circumference	rs136466664	Scrotal circumference	SCRCIR	Chromosome-wise	Suggestive	28852499		<0.10	canchim
BovineHD0500013023	rs133985145	Scrotal circumference at 420 days	5	45255801	Canchim	Buzanskas et al. (2017)	5	Animal QTLdb	Reproduction	45247098	45247138	Association	138961	Scrotal circumference	rs136466664	Scrotal circumference	SCRCIR	Chromosome-wise	Suggestive	28852499		<0.10	canchim
BovineHD0500013024	rs135251296	Scrotal circumference at 420 days	5	45257171	Canchim	Buzanskas et al. (2017)	5	Animal QTLdb	Reproduction	45247098	45247138	Association	138961	Scrotal circumference	rs136466664	Scrotal circumference	SCRCIR	Chromosome-wise	Suggestive	28852499		<0.10	canchim
BovineHD0500013025	rs132874802	Scrotal circumference at 420 days	5	45258841	Canchim	Buzanskas et al. (2017)	5	Animal QTLdb	Reproduction	45247098	45247138	Association	138961	Scrotal circumference	rs136466664	Scrotal circumference	SCRCIR	Chromosome-wise	Suggestive	28852499		<0.10	canchim
BovineHD0500013026	rs109156482	Scrotal circumference at 420 days	5	45260223	Canchim	Buzanskas et al. (2017)	5	Animal QTLdb	Reproduction	45247098	45247138	Association	138961	Scrotal circumference	rs136466664	Scrotal circumference	SCRCIR	Chromosome-wise	Suggestive	28852499		<0.10	canchim
BovineHD0500013028	rs110291739	Scrotal circumference at 420 days	5	45267821	Canchim	Buzanskas et al. (2017)	5	Animal QTLdb	Reproduction	45247098	45247138	Association	138961	Scrotal circumference	rs136466664	Scrotal circumference	SCRCIR	Chromosome-wise	Suggestive	28852499		<0.10	canchim
BovineHD0500013029	rs110572792	Scrotal circumference at 420 days	5	45274417	Canchim	Buzanskas et al. (2017)	5	Animal QTLdb	Reproduction	45247098	45247138	Association	138961	Scrotal circumference	rs136466664	Scrotal circumference	SCRCIR	Chromosome-wise	Suggestive	28852499		<0.10	canchim
BovineHD0500013031	rs110698350	Scrotal circumference at 420 days	5	45282131	Canchim	Buzanskas et al. (2017)	5	Animal QTLdb	Reproduction	45247098	45247138	Association	138961	Scrotal circumference	rs136466664	Scrotal circumference	SCRCIR	Chromosome-wise	Suggestive	28852499		<0.10	canchim
BovineHD0500013032	rs134370690	Scrotal circumference at 420 days	5	45283704	Canchim	Buzanskas et al. (2017)	5	Animal QTLdb	Reproduction	45247098	45247138	Association	138961	Scrotal circumference	rs136466664	Scrotal circumference	SCRCIR	Chromosome-wise	Suggestive	28852499		<0.10	canchim
BovineHD0500013033	rs109284796	Scrotal circumference at 420 days	5	45289852	Canchim	Buzanskas et al. (2017)	5	Animal QTLdb	Reproduction	45247098	45247138	Association	138961	Scrotal circumference	rs136466664	Scrotal circumference	SCRCIR	Chromosome-wise	Suggestive	28852499		<0.10	canchim
BovineHD0500013034	rs110852214	Scrotal circumference at 420 days	5	45293077	Canchim	Buzanskas et al. (2017)	5	Animal QTLdb	Reproduction	45247098	45247138	Association	138961	Scrotal circumference	rs136466664	Scrotal circumference	SCRCIR	Chromosome-wise	Suggestive	28852499		<0.10	canchim
BovineHD0500013036	rs137552662	Scrotal circumference at 420 days	5	45297244	Canchim	Buzanskas et al. (2017)	5	Animal QTLdb	Reproduction	45247098	45247138	Association	138961	Scrotal circumference	rs136466664	Scrotal circumference	SCRCIR	Chromosome-wise	Suggestive	28852499		<0.10	canchim
BovineHD0500013037	rs108983599	Scrotal circumference at 420 days	5	45305082	Canchim	Buzanskas et al. (2017)	5	Animal QTLdb	Reproduction	45247098	45247138	Association	138961	Scrotal circumference	rs136466664	Scrotal circumference	SCRCIR	Chromosome-wise	Suggestive	28852499		<0.10	canchim
Hapmap43728-BTA-94000	rs41595547	Scrotal circumference at 420 days	5	45306060	Canchim	Buzanskas et al. (2017)	5	Animal QTLdb	Reproduction	45247098	45247138	Association	138961	Scrotal circumference	rs136466664	Scrotal circumference	SCRCIR	Chromosome-wise	Suggestive	28852499		<0.10	canchim
BovineHD0500013038	rs137318696	Scrotal circumference at 420 days	5	45308609	Canchim	Buzanskas et al. (2017)	5	Animal QTLdb	Reproduction	45247098	45247138	Association	138961	Scrotal circumference	rs136466664	Scrotal circumference	SCRCIR	Chromosome-wise	Suggestive	28852499		<0.10	canchim
BovineHD0500013042	rs134463406	Scrotal circumference at 420 days	5	45321266	Canchim	Buzanskas et al. (2017)	5	Animal QTLdb	Reproduction	45247098	45247138	Association	138961	Scrotal circumference	rs136466664	Scrotal circumference	SCRCIR	Chromosome-wise	Suggestive	28852499		<0.10	canchim
BovineHD0500013045	rs133818805	Scrotal circumference at 420 days	5	45331558	Canchim	Buzanskas et al. (2017)	5	Animal QTLdb	Reproduction	45247098	45247138	Association	138961	Scrotal circumference	rs136466664	Scrotal circumference	SCRCIR	Chromosome-wise	Suggestive	28852499		<0.10	canchim
BovineHD0500013048	rs110520377	Scrotal circumference at 420 days	5	45346713	Canchim	Buzanskas et al. (2017)	5	Animal QTLdb	Reproduction	45247098	45247138	Association	138961	Scrotal circumference	rs136466664	Scrotal circumference	SCRCIR	Chromosome-wise	Suggestive	28852499		<0.10	canchim
BovineHD0500013016	rs136466664	Scrotal circumference at 420 days	5	45247118	Canchim	Buzanskas et al. (2017)	5	Animal QTLdb	Reproduction	45249843	45249883	Association	138962	Scrotal circumference	rs134969150	Scrotal circumference	SCRCIR	Chromosome-wise	Suggestive	28852499		<0.10	canchim
BovineHD0500013018	rs134969150	Scrotal circumference at 420 days	5	45249863	Canchim	Buzanskas et al. (2017)	5	Animal QTLdb	Reproduction	45249843	45249883	Association	138962	Scrotal circumference	rs134969150	Scrotal circumference	SCRCIR	Chromosome-wise	Suggestive	28852499		<0.10	canchim
BovineHD0500013019	rs136251215	Scrotal circumference at 420 days	5	45250721	Canchim	Buzanskas et al. (2017)	5	Animal QTLdb	Reproduction	45249843	45249883	Association	138962	Scrotal circumference	rs134969150	Scrotal circumference	SCRCIR	Chromosome-wise	Suggestive	28852499		<0.10	canchim
BovineHD0500013020	rs136974465	Scrotal circumference at 420 days	5	45252150	Canchim	Buzanskas et al. (2017)	5	Animal QTLdb	Reproduction	45249843	45249883	Association	138962	Scrotal circumference	rs134969150	Scrotal circumference	SCRCIR	Chromosome-wise	Suggestive	28852499		<0.10	canchim
BovineHD0500013021	rs134653913	Scrotal circumference at 420 days	5	45253044	Canchim	Buzanskas et al. (2017)	5	Animal QTLdb	Reproduction	45249843	45249883	Association	138962	Scrotal circumference	rs134969150	Scrotal circumference	SCRCIR	Chromosome-wise	Suggestive	28852499		<0.10	canchim
BovineHD0500013022	rs137721339	Scrotal circumference at 420 days	5	45254535	Canchim	Buzanskas et al. (2017)	5	Animal QTLdb	Reproduction	45249843	45249883	Association	138962	Scrotal circumference	rs134969150	Scrotal circumference	SCRCIR	Chromosome-wise	Suggestive	28852499		<0.10	canchim
BovineHD0500013023	rs133985145	Scrotal circumference at 420 days	5	45255801	Canchim	Buzanskas et al. (2017)	5	Animal QTLdb	Reproduction	45249843	45249883	Association	138962	Scrotal circumference	rs134969150	Scrotal circumference	SCRCIR	Chromosome-wise	Suggestive	28852499		<0.10	canchim
BovineHD0500013024	rs135251296	Scrotal circumference at 420 days	5	45257171	Canchim	Buzanskas et al. (2017)	5	Animal QTLdb	Reproduction	45249843	45249883	Association	138962	Scrotal circumference	rs134969150	Scrotal circumference	SCRCIR	Chromosome-wise	Suggestive	28852499		<0.10	canchim
BovineHD0500013025	rs132874802	Scrotal circumference at 420 days	5	45258841	Canchim	Buzanskas et al. (2017)	5	Animal QTLdb	Reproduction	45249843	45249883	Association	138962	Scrotal circumference	rs134969150	Scrotal circumference	SCRCIR	Chromosome-wise	Suggestive	28852499		<0.10	canchim
BovineHD0500013026	rs109156482	Scrotal circumference at 420 days	5	45260223	Canchim	Buzanskas et al. (2017)	5	Animal QTLdb	Reproduction	45249843	45249883	Association	138962	Scrotal circumference	rs134969150	Scrotal circumference	SCRCIR	Chromosome-wise	Suggestive	28852499		<0.10	canchim
BovineHD0500013028	rs110291739	Scrotal circumference at 420 days	5	45267821	Canchim	Buzanskas et al. (2017)	5	Animal QTLdb	Reproduction	45249843	45249883	Association	138962	Scrotal circumference	rs134969150	Scrotal circumference	SCRCIR	Chromosome-wise	Suggestive	28852499		<0.10	canchim
BovineHD0500013029	rs110572792	Scrotal circumference at 420 days	5	45274417	Canchim	Buzanskas et al. (2017)	5	Animal QTLdb	Reproduction	45249843	45249883	Association	138962	Scrotal circumference	rs134969150	Scrotal circumference	SCRCIR	Chromosome-wise	Suggestive	28852499		<0.10	canchim
BovineHD0500013031	rs110698350	Scrotal circumference at 420 days	5	45282131	Canchim	Buzanskas et al. (2017)	5	Animal QTLdb	Reproduction	45249843	45249883	Association	138962	Scrotal circumference	rs134969150	Scrotal circumference	SCRCIR	Chromosome-wise	Suggestive	28852499		<0.10	canchim
BovineHD0500013032	rs134370690	Scrotal circumference at 420 days	5	45283704	Canchim	Buzanskas et al. (2017)	5	Animal QTLdb	Reproduction	45249843	45249883	Association	138962	Scrotal circumference	rs134969150	Scrotal circumference	SCRCIR	Chromosome-wise	Suggestive	28852499		<0.10	canchim
BovineHD0500013033	rs109284796	Scrotal circumference at 420 days	5	45289852	Canchim	Buzanskas et al. (2017)	5	Animal QTLdb	Reproduction	45249843	45249883	Association	138962	Scrotal circumference	rs134969150	Scrotal circumference	SCRCIR	Chromosome-wise	Suggestive	28852499		<0.10	canchim
BovineHD0500013034	rs110852214	Scrotal circumference at 420 days	5	45293077	Canchim	Buzanskas et al. (2017)	5	Animal QTLdb	Reproduction	45249843	45249883	Association	138962	Scrotal circumference	rs134969150	Scrotal circumference	SCRCIR	Chromosome-wise	Suggestive	28852499		<0.10	canchim
BovineHD0500013036	rs137552662	Scrotal circumference at 420 days	5	45297244	Canchim	Buzanskas et al. (2017)	5	Animal QTLdb	Reproduction	45249843	45249883	Association	138962	Scrotal circumference	rs134969150	Scrotal circumference	SCRCIR	Chromosome-wise	Suggestive	28852499		<0.10	canchim
BovineHD0500013037	rs108983599	Scrotal circumference at 420 days	5	45305082	Canchim	Buzanskas et al. (2017)	5	Animal QTLdb	Reproduction	45249843	45249883	Association	138962	Scrotal circumference	rs134969150	Scrotal circumference	SCRCIR	Chromosome-wise	Suggestive	28852499		<0.10	canchim
Hapmap43728-BTA-94000	rs41595547	Scrotal circumference at 420 days	5	45306060	Canchim	Buzanskas et al. (2017)	5	Animal QTLdb	Reproduction	45249843	45249883	Association	138962	Scrotal circumference	rs134969150	Scrotal circumference	SCRCIR	Chromosome-wise	Suggestive	28852499		<0.10	canchim
BovineHD0500013038	rs137318696	Scrotal circumference at 420 days	5	45308609	Canchim	Buzanskas et al. (2017)	5	Animal QTLdb	Reproduction	45249843	45249883	Association	138962	Scrotal circumference	rs134969150	Scrotal circumference	SCRCIR	Chromosome-wise	Suggestive	28852499		<0.10	canchim
BovineHD0500013042	rs134463406	Scrotal circumference at 420 days	5	45321266	Canchim	Buzanskas et al. (2017)	5	Animal QTLdb	Reproduction	45249843	45249883	Association	138962	Scrotal circumference	rs134969150	Scrotal circumference	SCRCIR	Chromosome-wise	Suggestive	28852499		<0.10	canchim
BovineHD0500013045	rs133818805	Scrotal circumference at 420 days	5	45331558	Canchim	Buzanskas et al. (2017)	5	Animal QTLdb	Reproduction	45249843	45249883	Association	138962	Scrotal circumference	rs134969150	Scrotal circumference	SCRCIR	Chromosome-wise	Suggestive	28852499		<0.10	canchim
BovineHD0500013048	rs110520377	Scrotal circumference at 420 days	5	45346713	Canchim	Buzanskas et al. (2017)	5	Animal QTLdb	Reproduction	45249843	45249883	Association	138962	Scrotal circumference	rs134969150	Scrotal circumference	SCRCIR	Chromosome-wise	Suggestive	28852499		<0.10	canchim
BovineHD0500013016	rs136466664	Scrotal circumference at 420 days	5	45247118	Canchim	Buzanskas et al. (2017)	5	Animal QTLdb	Reproduction	45250701	45250741	Association	138963	Scrotal circumference	rs136251215	Scrotal circumference	SCRCIR	Chromosome-wise	Suggestive	28852499		<0.10	canchim
BovineHD0500013018	rs134969150	Scrotal circumference at 420 days	5	45249863	Canchim	Buzanskas et al. (2017)	5	Animal QTLdb	Reproduction	45250701	45250741	Association	138963	Scrotal circumference	rs136251215	Scrotal circumference	SCRCIR	Chromosome-wise	Suggestive	28852499		<0.10	canchim
BovineHD0500013019	rs136251215	Scrotal circumference at 420 days	5	45250721	Canchim	Buzanskas et al. (2017)	5	Animal QTLdb	Reproduction	45250701	45250741	Association	138963	Scrotal circumference	rs136251215	Scrotal circumference	SCRCIR	Chromosome-wise	Suggestive	28852499		<0.10	canchim
BovineHD0500013020	rs136974465	Scrotal circumference at 420 days	5	45252150	Canchim	Buzanskas et al. (2017)	5	Animal QTLdb	Reproduction	45250701	45250741	Association	138963	Scrotal circumference	rs136251215	Scrotal circumference	SCRCIR	Chromosome-wise	Suggestive	28852499		<0.10	canchim
BovineHD0500013021	rs134653913	Scrotal circumference at 420 days	5	45253044	Canchim	Buzanskas et al. (2017)	5	Animal QTLdb	Reproduction	45250701	45250741	Association	138963	Scrotal circumference	rs136251215	Scrotal circumference	SCRCIR	Chromosome-wise	Suggestive	28852499		<0.10	canchim
BovineHD0500013022	rs137721339	Scrotal circumference at 420 days	5	45254535	Canchim	Buzanskas et al. (2017)	5	Animal QTLdb	Reproduction	45250701	45250741	Association	138963	Scrotal circumference	rs136251215	Scrotal circumference	SCRCIR	Chromosome-wise	Suggestive	28852499		<0.10	canchim
BovineHD0500013023	rs133985145	Scrotal circumference at 420 days	5	45255801	Canchim	Buzanskas et al. (2017)	5	Animal QTLdb	Reproduction	45250701	45250741	Association	138963	Scrotal circumference	rs136251215	Scrotal circumference	SCRCIR	Chromosome-wise	Suggestive	28852499		<0.10	canchim
BovineHD0500013024	rs135251296	Scrotal circumference at 420 days	5	45257171	Canchim	Buzanskas et al. (2017)	5	Animal QTLdb	Reproduction	45250701	45250741	Association	138963	Scrotal circumference	rs136251215	Scrotal circumference	SCRCIR	Chromosome-wise	Suggestive	28852499		<0.10	canchim
BovineHD0500013025	rs132874802	Scrotal circumference at 420 days	5	45258841	Canchim	Buzanskas et al. (2017)	5	Animal QTLdb	Reproduction	45250701	45250741	Association	138963	Scrotal circumference	rs136251215	Scrotal circumference	SCRCIR	Chromosome-wise	Suggestive	28852499		<0.10	canchim
BovineHD0500013026	rs109156482	Scrotal circumference at 420 days	5	45260223	Canchim	Buzanskas et al. (2017)	5	Animal QTLdb	Reproduction	45250701	45250741	Association	138963	Scrotal circumference	rs136251215	Scrotal circumference	SCRCIR	Chromosome-wise	Suggestive	28852499		<0.10	canchim
BovineHD0500013028	rs110291739	Scrotal circumference at 420 days	5	45267821	Canchim	Buzanskas et al. (2017)	5	Animal QTLdb	Reproduction	45250701	45250741	Association	138963	Scrotal circumference	rs136251215	Scrotal circumference	SCRCIR	Chromosome-wise	Suggestive	28852499		<0.10	canchim
BovineHD0500013029	rs110572792	Scrotal circumference at 420 days	5	45274417	Canchim	Buzanskas et al. (2017)	5	Animal QTLdb	Reproduction	45250701	45250741	Association	138963	Scrotal circumference	rs136251215	Scrotal circumference	SCRCIR	Chromosome-wise	Suggestive	28852499		<0.10	canchim
BovineHD0500013031	rs110698350	Scrotal circumference at 420 days	5	45282131	Canchim	Buzanskas et al. (2017)	5	Animal QTLdb	Reproduction	45250701	45250741	Association	138963	Scrotal circumference	rs136251215	Scrotal circumference	SCRCIR	Chromosome-wise	Suggestive	28852499		<0.10	canchim
BovineHD0500013032	rs134370690	Scrotal circumference at 420 days	5	45283704	Canchim	Buzanskas et al. (2017)	5	Animal QTLdb	Reproduction	45250701	45250741	Association	138963	Scrotal circumference	rs136251215	Scrotal circumference	SCRCIR	Chromosome-wise	Suggestive	28852499		<0.10	canchim
BovineHD0500013033	rs109284796	Scrotal circumference at 420 days	5	45289852	Canchim	Buzanskas et al. (2017)	5	Animal QTLdb	Reproduction	45250701	45250741	Association	138963	Scrotal circumference	rs136251215	Scrotal circumference	SCRCIR	Chromosome-wise	Suggestive	28852499		<0.10	canchim
BovineHD0500013034	rs110852214	Scrotal circumference at 420 days	5	45293077	Canchim	Buzanskas et al. (2017)	5	Animal QTLdb	Reproduction	45250701	45250741	Association	138963	Scrotal circumference	rs136251215	Scrotal circumference	SCRCIR	Chromosome-wise	Suggestive	28852499		<0.10	canchim
BovineHD0500013036	rs137552662	Scrotal circumference at 420 days	5	45297244	Canchim	Buzanskas et al. (2017)	5	Animal QTLdb	Reproduction	45250701	45250741	Association	138963	Scrotal circumference	rs136251215	Scrotal circumference	SCRCIR	Chromosome-wise	Suggestive	28852499		<0.10	canchim
BovineHD0500013037	rs108983599	Scrotal circumference at 420 days	5	45305082	Canchim	Buzanskas et al. (2017)	5	Animal QTLdb	Reproduction	45250701	45250741	Association	138963	Scrotal circumference	rs136251215	Scrotal circumference	SCRCIR	Chromosome-wise	Suggestive	28852499		<0.10	canchim
Hapmap43728-BTA-94000	rs41595547	Scrotal circumference at 420 days	5	45306060	Canchim	Buzanskas et al. (2017)	5	Animal QTLdb	Reproduction	45250701	45250741	Association	138963	Scrotal circumference	rs136251215	Scrotal circumference	SCRCIR	Chromosome-wise	Suggestive	28852499		<0.10	canchim
BovineHD0500013038	rs137318696	Scrotal circumference at 420 days	5	45308609	Canchim	Buzanskas et al. (2017)	5	Animal QTLdb	Reproduction	45250701	45250741	Association	138963	Scrotal circumference	rs136251215	Scrotal circumference	SCRCIR	Chromosome-wise	Suggestive	28852499		<0.10	canchim
BovineHD0500013042	rs134463406	Scrotal circumference at 420 days	5	45321266	Canchim	Buzanskas et al. (2017)	5	Animal QTLdb	Reproduction	45250701	45250741	Association	138963	Scrotal circumference	rs136251215	Scrotal circumference	SCRCIR	Chromosome-wise	Suggestive	28852499		<0.10	canchim
BovineHD0500013045	rs133818805	Scrotal circumference at 420 days	5	45331558	Canchim	Buzanskas et al. (2017)	5	Animal QTLdb	Reproduction	45250701	45250741	Association	138963	Scrotal circumference	rs136251215	Scrotal circumference	SCRCIR	Chromosome-wise	Suggestive	28852499		<0.10	canchim
BovineHD0500013048	rs110520377	Scrotal circumference at 420 days	5	45346713	Canchim	Buzanskas et al. (2017)	5	Animal QTLdb	Reproduction	45250701	45250741	Association	138963	Scrotal circumference	rs136251215	Scrotal circumference	SCRCIR	Chromosome-wise	Suggestive	28852499		<0.10	canchim
BovineHD0500013016	rs136466664	Scrotal circumference at 420 days	5	45247118	Canchim	Buzanskas et al. (2017)	5	Animal QTLdb	Reproduction	45252130	45252170	Association	138964	Scrotal circumference	rs136974465	Scrotal circumference	SCRCIR	Chromosome-wise	Suggestive	28852499		<0.10	canchim
BovineHD0500013018	rs134969150	Scrotal circumference at 420 days	5	45249863	Canchim	Buzanskas et al. (2017)	5	Animal QTLdb	Reproduction	45252130	45252170	Association	138964	Scrotal circumference	rs136974465	Scrotal circumference	SCRCIR	Chromosome-wise	Suggestive	28852499		<0.10	canchim
BovineHD0500013019	rs136251215	Scrotal circumference at 420 days	5	45250721	Canchim	Buzanskas et al. (2017)	5	Animal QTLdb	Reproduction	45252130	45252170	Association	138964	Scrotal circumference	rs136974465	Scrotal circumference	SCRCIR	Chromosome-wise	Suggestive	28852499		<0.10	canchim
BovineHD0500013020	rs136974465	Scrotal circumference at 420 days	5	45252150	Canchim	Buzanskas et al. (2017)	5	Animal QTLdb	Reproduction	45252130	45252170	Association	138964	Scrotal circumference	rs136974465	Scrotal circumference	SCRCIR	Chromosome-wise	Suggestive	28852499		<0.10	canchim
BovineHD0500013021	rs134653913	Scrotal circumference at 420 days	5	45253044	Canchim	Buzanskas et al. (2017)	5	Animal QTLdb	Reproduction	45252130	45252170	Association	138964	Scrotal circumference	rs136974465	Scrotal circumference	SCRCIR	Chromosome-wise	Suggestive	28852499		<0.10	canchim
BovineHD0500013022	rs137721339	Scrotal circumference at 420 days	5	45254535	Canchim	Buzanskas et al. (2017)	5	Animal QTLdb	Reproduction	45252130	45252170	Association	138964	Scrotal circumference	rs136974465	Scrotal circumference	SCRCIR	Chromosome-wise	Suggestive	28852499		<0.10	canchim
BovineHD0500013023	rs133985145	Scrotal circumference at 420 days	5	45255801	Canchim	Buzanskas et al. (2017)	5	Animal QTLdb	Reproduction	45252130	45252170	Association	138964	Scrotal circumference	rs136974465	Scrotal circumference	SCRCIR	Chromosome-wise	Suggestive	28852499		<0.10	canchim
BovineHD0500013024	rs135251296	Scrotal circumference at 420 days	5	45257171	Canchim	Buzanskas et al. (2017)	5	Animal QTLdb	Reproduction	45252130	45252170	Association	138964	Scrotal circumference	rs136974465	Scrotal circumference	SCRCIR	Chromosome-wise	Suggestive	28852499		<0.10	canchim
BovineHD0500013025	rs132874802	Scrotal circumference at 420 days	5	45258841	Canchim	Buzanskas et al. (2017)	5	Animal QTLdb	Reproduction	45252130	45252170	Association	138964	Scrotal circumference	rs136974465	Scrotal circumference	SCRCIR	Chromosome-wise	Suggestive	28852499		<0.10	canchim
BovineHD0500013026	rs109156482	Scrotal circumference at 420 days	5	45260223	Canchim	Buzanskas et al. (2017)	5	Animal QTLdb	Reproduction	45252130	45252170	Association	138964	Scrotal circumference	rs136974465	Scrotal circumference	SCRCIR	Chromosome-wise	Suggestive	28852499		<0.10	canchim
BovineHD0500013028	rs110291739	Scrotal circumference at 420 days	5	45267821	Canchim	Buzanskas et al. (2017)	5	Animal QTLdb	Reproduction	45252130	45252170	Association	138964	Scrotal circumference	rs136974465	Scrotal circumference	SCRCIR	Chromosome-wise	Suggestive	28852499		<0.10	canchim
BovineHD0500013029	rs110572792	Scrotal circumference at 420 days	5	45274417	Canchim	Buzanskas et al. (2017)	5	Animal QTLdb	Reproduction	45252130	45252170	Association	138964	Scrotal circumference	rs136974465	Scrotal circumference	SCRCIR	Chromosome-wise	Suggestive	28852499		<0.10	canchim
BovineHD0500013031	rs110698350	Scrotal circumference at 420 days	5	45282131	Canchim	Buzanskas et al. (2017)	5	Animal QTLdb	Reproduction	45252130	45252170	Association	138964	Scrotal circumference	rs136974465	Scrotal circumference	SCRCIR	Chromosome-wise	Suggestive	28852499		<0.10	canchim
BovineHD0500013032	rs134370690	Scrotal circumference at 420 days	5	45283704	Canchim	Buzanskas et al. (2017)	5	Animal QTLdb	Reproduction	45252130	45252170	Association	138964	Scrotal circumference	rs136974465	Scrotal circumference	SCRCIR	Chromosome-wise	Suggestive	28852499		<0.10	canchim
BovineHD0500013033	rs109284796	Scrotal circumference at 420 days	5	45289852	Canchim	Buzanskas et al. (2017)	5	Animal QTLdb	Reproduction	45252130	45252170	Association	138964	Scrotal circumference	rs136974465	Scrotal circumference	SCRCIR	Chromosome-wise	Suggestive	28852499		<0.10	canchim
BovineHD0500013034	rs110852214	Scrotal circumference at 420 days	5	45293077	Canchim	Buzanskas et al. (2017)	5	Animal QTLdb	Reproduction	45252130	45252170	Association	138964	Scrotal circumference	rs136974465	Scrotal circumference	SCRCIR	Chromosome-wise	Suggestive	28852499		<0.10	canchim
BovineHD0500013036	rs137552662	Scrotal circumference at 420 days	5	45297244	Canchim	Buzanskas et al. (2017)	5	Animal QTLdb	Reproduction	45252130	45252170	Association	138964	Scrotal circumference	rs136974465	Scrotal circumference	SCRCIR	Chromosome-wise	Suggestive	28852499		<0.10	canchim
BovineHD0500013037	rs108983599	Scrotal circumference at 420 days	5	45305082	Canchim	Buzanskas et al. (2017)	5	Animal QTLdb	Reproduction	45252130	45252170	Association	138964	Scrotal circumference	rs136974465	Scrotal circumference	SCRCIR	Chromosome-wise	Suggestive	28852499		<0.10	canchim
Hapmap43728-BTA-94000	rs41595547	Scrotal circumference at 420 days	5	45306060	Canchim	Buzanskas et al. (2017)	5	Animal QTLdb	Reproduction	45252130	45252170	Association	138964	Scrotal circumference	rs136974465	Scrotal circumference	SCRCIR	Chromosome-wise	Suggestive	28852499		<0.10	canchim
BovineHD0500013038	rs137318696	Scrotal circumference at 420 days	5	45308609	Canchim	Buzanskas et al. (2017)	5	Animal QTLdb	Reproduction	45252130	45252170	Association	138964	Scrotal circumference	rs136974465	Scrotal circumference	SCRCIR	Chromosome-wise	Suggestive	28852499		<0.10	canchim
BovineHD0500013042	rs134463406	Scrotal circumference at 420 days	5	45321266	Canchim	Buzanskas et al. (2017)	5	Animal QTLdb	Reproduction	45252130	45252170	Association	138964	Scrotal circumference	rs136974465	Scrotal circumference	SCRCIR	Chromosome-wise	Suggestive	28852499		<0.10	canchim
BovineHD0500013045	rs133818805	Scrotal circumference at 420 days	5	45331558	Canchim	Buzanskas et al. (2017)	5	Animal QTLdb	Reproduction	45252130	45252170	Association	138964	Scrotal circumference	rs136974465	Scrotal circumference	SCRCIR	Chromosome-wise	Suggestive	28852499		<0.10	canchim
BovineHD0500013048	rs110520377	Scrotal circumference at 420 days	5	45346713	Canchim	Buzanskas et al. (2017)	5	Animal QTLdb	Reproduction	45252130	45252170	Association	138964	Scrotal circumference	rs136974465	Scrotal circumference	SCRCIR	Chromosome-wise	Suggestive	28852499		<0.10	canchim
BovineHD0500013049	rs133990240	Scrotal circumference at 420 days	5	45352128	Canchim	Buzanskas et al. (2017)	5	Animal QTLdb	Reproduction	45252130	45252170	Association	138964	Scrotal circumference	rs136974465	Scrotal circumference	SCRCIR	Chromosome-wise	Suggestive	28852499		<0.10	canchim
BovineHD0500013016	rs136466664	Scrotal circumference at 420 days	5	45247118	Canchim	Buzanskas et al. (2017)	5	Animal QTLdb	Reproduction	45254515	45254555	Association	138965	Scrotal circumference	rs137721339	Scrotal circumference	SCRCIR	Chromosome-wise	Suggestive	28852499		<0.10	canchim
BovineHD0500013018	rs134969150	Scrotal circumference at 420 days	5	45249863	Canchim	Buzanskas et al. (2017)	5	Animal QTLdb	Reproduction	45254515	45254555	Association	138965	Scrotal circumference	rs137721339	Scrotal circumference	SCRCIR	Chromosome-wise	Suggestive	28852499		<0.10	canchim
BovineHD0500013019	rs136251215	Scrotal circumference at 420 days	5	45250721	Canchim	Buzanskas et al. (2017)	5	Animal QTLdb	Reproduction	45254515	45254555	Association	138965	Scrotal circumference	rs137721339	Scrotal circumference	SCRCIR	Chromosome-wise	Suggestive	28852499		<0.10	canchim
BovineHD0500013020	rs136974465	Scrotal circumference at 420 days	5	45252150	Canchim	Buzanskas et al. (2017)	5	Animal QTLdb	Reproduction	45254515	45254555	Association	138965	Scrotal circumference	rs137721339	Scrotal circumference	SCRCIR	Chromosome-wise	Suggestive	28852499		<0.10	canchim
BovineHD0500013021	rs134653913	Scrotal circumference at 420 days	5	45253044	Canchim	Buzanskas et al. (2017)	5	Animal QTLdb	Reproduction	45254515	45254555	Association	138965	Scrotal circumference	rs137721339	Scrotal circumference	SCRCIR	Chromosome-wise	Suggestive	28852499		<0.10	canchim
BovineHD0500013022	rs137721339	Scrotal circumference at 420 days	5	45254535	Canchim	Buzanskas et al. (2017)	5	Animal QTLdb	Reproduction	45254515	45254555	Association	138965	Scrotal circumference	rs137721339	Scrotal circumference	SCRCIR	Chromosome-wise	Suggestive	28852499		<0.10	canchim
BovineHD0500013023	rs133985145	Scrotal circumference at 420 days	5	45255801	Canchim	Buzanskas et al. (2017)	5	Animal QTLdb	Reproduction	45254515	45254555	Association	138965	Scrotal circumference	rs137721339	Scrotal circumference	SCRCIR	Chromosome-wise	Suggestive	28852499		<0.10	canchim
BovineHD0500013024	rs135251296	Scrotal circumference at 420 days	5	45257171	Canchim	Buzanskas et al. (2017)	5	Animal QTLdb	Reproduction	45254515	45254555	Association	138965	Scrotal circumference	rs137721339	Scrotal circumference	SCRCIR	Chromosome-wise	Suggestive	28852499		<0.10	canchim
BovineHD0500013025	rs132874802	Scrotal circumference at 420 days	5	45258841	Canchim	Buzanskas et al. (2017)	5	Animal QTLdb	Reproduction	45254515	45254555	Association	138965	Scrotal circumference	rs137721339	Scrotal circumference	SCRCIR	Chromosome-wise	Suggestive	28852499		<0.10	canchim
BovineHD0500013026	rs109156482	Scrotal circumference at 420 days	5	45260223	Canchim	Buzanskas et al. (2017)	5	Animal QTLdb	Reproduction	45254515	45254555	Association	138965	Scrotal circumference	rs137721339	Scrotal circumference	SCRCIR	Chromosome-wise	Suggestive	28852499		<0.10	canchim
BovineHD0500013028	rs110291739	Scrotal circumference at 420 days	5	45267821	Canchim	Buzanskas et al. (2017)	5	Animal QTLdb	Reproduction	45254515	45254555	Association	138965	Scrotal circumference	rs137721339	Scrotal circumference	SCRCIR	Chromosome-wise	Suggestive	28852499		<0.10	canchim
BovineHD0500013029	rs110572792	Scrotal circumference at 420 days	5	45274417	Canchim	Buzanskas et al. (2017)	5	Animal QTLdb	Reproduction	45254515	45254555	Association	138965	Scrotal circumference	rs137721339	Scrotal circumference	SCRCIR	Chromosome-wise	Suggestive	28852499		<0.10	canchim
BovineHD0500013031	rs110698350	Scrotal circumference at 420 days	5	45282131	Canchim	Buzanskas et al. (2017)	5	Animal QTLdb	Reproduction	45254515	45254555	Association	138965	Scrotal circumference	rs137721339	Scrotal circumference	SCRCIR	Chromosome-wise	Suggestive	28852499		<0.10	canchim
BovineHD0500013032	rs134370690	Scrotal circumference at 420 days	5	45283704	Canchim	Buzanskas et al. (2017)	5	Animal QTLdb	Reproduction	45254515	45254555	Association	138965	Scrotal circumference	rs137721339	Scrotal circumference	SCRCIR	Chromosome-wise	Suggestive	28852499		<0.10	canchim
BovineHD0500013033	rs109284796	Scrotal circumference at 420 days	5	45289852	Canchim	Buzanskas et al. (2017)	5	Animal QTLdb	Reproduction	45254515	45254555	Association	138965	Scrotal circumference	rs137721339	Scrotal circumference	SCRCIR	Chromosome-wise	Suggestive	28852499		<0.10	canchim
BovineHD0500013034	rs110852214	Scrotal circumference at 420 days	5	45293077	Canchim	Buzanskas et al. (2017)	5	Animal QTLdb	Reproduction	45254515	45254555	Association	138965	Scrotal circumference	rs137721339	Scrotal circumference	SCRCIR	Chromosome-wise	Suggestive	28852499		<0.10	canchim
BovineHD0500013036	rs137552662	Scrotal circumference at 420 days	5	45297244	Canchim	Buzanskas et al. (2017)	5	Animal QTLdb	Reproduction	45254515	45254555	Association	138965	Scrotal circumference	rs137721339	Scrotal circumference	SCRCIR	Chromosome-wise	Suggestive	28852499		<0.10	canchim
BovineHD0500013037	rs108983599	Scrotal circumference at 420 days	5	45305082	Canchim	Buzanskas et al. (2017)	5	Animal QTLdb	Reproduction	45254515	45254555	Association	138965	Scrotal circumference	rs137721339	Scrotal circumference	SCRCIR	Chromosome-wise	Suggestive	28852499		<0.10	canchim
Hapmap43728-BTA-94000	rs41595547	Scrotal circumference at 420 days	5	45306060	Canchim	Buzanskas et al. (2017)	5	Animal QTLdb	Reproduction	45254515	45254555	Association	138965	Scrotal circumference	rs137721339	Scrotal circumference	SCRCIR	Chromosome-wise	Suggestive	28852499		<0.10	canchim
BovineHD0500013038	rs137318696	Scrotal circumference at 420 days	5	45308609	Canchim	Buzanskas et al. (2017)	5	Animal QTLdb	Reproduction	45254515	45254555	Association	138965	Scrotal circumference	rs137721339	Scrotal circumference	SCRCIR	Chromosome-wise	Suggestive	28852499		<0.10	canchim
BovineHD0500013042	rs134463406	Scrotal circumference at 420 days	5	45321266	Canchim	Buzanskas et al. (2017)	5	Animal QTLdb	Reproduction	45254515	45254555	Association	138965	Scrotal circumference	rs137721339	Scrotal circumference	SCRCIR	Chromosome-wise	Suggestive	28852499		<0.10	canchim
BovineHD0500013045	rs133818805	Scrotal circumference at 420 days	5	45331558	Canchim	Buzanskas et al. (2017)	5	Animal QTLdb	Reproduction	45254515	45254555	Association	138965	Scrotal circumference	rs137721339	Scrotal circumference	SCRCIR	Chromosome-wise	Suggestive	28852499		<0.10	canchim
BovineHD0500013048	rs110520377	Scrotal circumference at 420 days	5	45346713	Canchim	Buzanskas et al. (2017)	5	Animal QTLdb	Reproduction	45254515	45254555	Association	138965	Scrotal circumference	rs137721339	Scrotal circumference	SCRCIR	Chromosome-wise	Suggestive	28852499		<0.10	canchim
BovineHD0500013049	rs133990240	Scrotal circumference at 420 days	5	45352128	Canchim	Buzanskas et al. (2017)	5	Animal QTLdb	Reproduction	45254515	45254555	Association	138965	Scrotal circumference	rs137721339	Scrotal circumference	SCRCIR	Chromosome-wise	Suggestive	28852499		<0.10	canchim
BovineHD0500013050	rs109547215	Scrotal circumference at 420 days	5	45352728	Canchim	Buzanskas et al. (2017)	5	Animal QTLdb	Reproduction	45254515	45254555	Association	138965	Scrotal circumference	rs137721339	Scrotal circumference	SCRCIR	Chromosome-wise	Suggestive	28852499		<0.10	canchim
BovineHD0500013016	rs136466664	Scrotal circumference at 420 days	5	45247118	Canchim	Buzanskas et al. (2017)	5	Animal QTLdb	Reproduction	45255781	45255821	Association	138966	Scrotal circumference	rs133985145	Scrotal circumference	SCRCIR	Chromosome-wise	Suggestive	28852499		<0.10	canchim
BovineHD0500013018	rs134969150	Scrotal circumference at 420 days	5	45249863	Canchim	Buzanskas et al. (2017)	5	Animal QTLdb	Reproduction	45255781	45255821	Association	138966	Scrotal circumference	rs133985145	Scrotal circumference	SCRCIR	Chromosome-wise	Suggestive	28852499		<0.10	canchim
BovineHD0500013019	rs136251215	Scrotal circumference at 420 days	5	45250721	Canchim	Buzanskas et al. (2017)	5	Animal QTLdb	Reproduction	45255781	45255821	Association	138966	Scrotal circumference	rs133985145	Scrotal circumference	SCRCIR	Chromosome-wise	Suggestive	28852499		<0.10	canchim
BovineHD0500013020	rs136974465	Scrotal circumference at 420 days	5	45252150	Canchim	Buzanskas et al. (2017)	5	Animal QTLdb	Reproduction	45255781	45255821	Association	138966	Scrotal circumference	rs133985145	Scrotal circumference	SCRCIR	Chromosome-wise	Suggestive	28852499		<0.10	canchim
BovineHD0500013021	rs134653913	Scrotal circumference at 420 days	5	45253044	Canchim	Buzanskas et al. (2017)	5	Animal QTLdb	Reproduction	45255781	45255821	Association	138966	Scrotal circumference	rs133985145	Scrotal circumference	SCRCIR	Chromosome-wise	Suggestive	28852499		<0.10	canchim
BovineHD0500013022	rs137721339	Scrotal circumference at 420 days	5	45254535	Canchim	Buzanskas et al. (2017)	5	Animal QTLdb	Reproduction	45255781	45255821	Association	138966	Scrotal circumference	rs133985145	Scrotal circumference	SCRCIR	Chromosome-wise	Suggestive	28852499		<0.10	canchim
BovineHD0500013023	rs133985145	Scrotal circumference at 420 days	5	45255801	Canchim	Buzanskas et al. (2017)	5	Animal QTLdb	Reproduction	45255781	45255821	Association	138966	Scrotal circumference	rs133985145	Scrotal circumference	SCRCIR	Chromosome-wise	Suggestive	28852499		<0.10	canchim
BovineHD0500013024	rs135251296	Scrotal circumference at 420 days	5	45257171	Canchim	Buzanskas et al. (2017)	5	Animal QTLdb	Reproduction	45255781	45255821	Association	138966	Scrotal circumference	rs133985145	Scrotal circumference	SCRCIR	Chromosome-wise	Suggestive	28852499		<0.10	canchim
BovineHD0500013025	rs132874802	Scrotal circumference at 420 days	5	45258841	Canchim	Buzanskas et al. (2017)	5	Animal QTLdb	Reproduction	45255781	45255821	Association	138966	Scrotal circumference	rs133985145	Scrotal circumference	SCRCIR	Chromosome-wise	Suggestive	28852499		<0.10	canchim
BovineHD0500013026	rs109156482	Scrotal circumference at 420 days	5	45260223	Canchim	Buzanskas et al. (2017)	5	Animal QTLdb	Reproduction	45255781	45255821	Association	138966	Scrotal circumference	rs133985145	Scrotal circumference	SCRCIR	Chromosome-wise	Suggestive	28852499		<0.10	canchim
BovineHD0500013028	rs110291739	Scrotal circumference at 420 days	5	45267821	Canchim	Buzanskas et al. (2017)	5	Animal QTLdb	Reproduction	45255781	45255821	Association	138966	Scrotal circumference	rs133985145	Scrotal circumference	SCRCIR	Chromosome-wise	Suggestive	28852499		<0.10	canchim
BovineHD0500013029	rs110572792	Scrotal circumference at 420 days	5	45274417	Canchim	Buzanskas et al. (2017)	5	Animal QTLdb	Reproduction	45255781	45255821	Association	138966	Scrotal circumference	rs133985145	Scrotal circumference	SCRCIR	Chromosome-wise	Suggestive	28852499		<0.10	canchim
BovineHD0500013031	rs110698350	Scrotal circumference at 420 days	5	45282131	Canchim	Buzanskas et al. (2017)	5	Animal QTLdb	Reproduction	45255781	45255821	Association	138966	Scrotal circumference	rs133985145	Scrotal circumference	SCRCIR	Chromosome-wise	Suggestive	28852499		<0.10	canchim
BovineHD0500013032	rs134370690	Scrotal circumference at 420 days	5	45283704	Canchim	Buzanskas et al. (2017)	5	Animal QTLdb	Reproduction	45255781	45255821	Association	138966	Scrotal circumference	rs133985145	Scrotal circumference	SCRCIR	Chromosome-wise	Suggestive	28852499		<0.10	canchim
BovineHD0500013033	rs109284796	Scrotal circumference at 420 days	5	45289852	Canchim	Buzanskas et al. (2017)	5	Animal QTLdb	Reproduction	45255781	45255821	Association	138966	Scrotal circumference	rs133985145	Scrotal circumference	SCRCIR	Chromosome-wise	Suggestive	28852499		<0.10	canchim
BovineHD0500013034	rs110852214	Scrotal circumference at 420 days	5	45293077	Canchim	Buzanskas et al. (2017)	5	Animal QTLdb	Reproduction	45255781	45255821	Association	138966	Scrotal circumference	rs133985145	Scrotal circumference	SCRCIR	Chromosome-wise	Suggestive	28852499		<0.10	canchim
BovineHD0500013036	rs137552662	Scrotal circumference at 420 days	5	45297244	Canchim	Buzanskas et al. (2017)	5	Animal QTLdb	Reproduction	45255781	45255821	Association	138966	Scrotal circumference	rs133985145	Scrotal circumference	SCRCIR	Chromosome-wise	Suggestive	28852499		<0.10	canchim
BovineHD0500013037	rs108983599	Scrotal circumference at 420 days	5	45305082	Canchim	Buzanskas et al. (2017)	5	Animal QTLdb	Reproduction	45255781	45255821	Association	138966	Scrotal circumference	rs133985145	Scrotal circumference	SCRCIR	Chromosome-wise	Suggestive	28852499		<0.10	canchim
Hapmap43728-BTA-94000	rs41595547	Scrotal circumference at 420 days	5	45306060	Canchim	Buzanskas et al. (2017)	5	Animal QTLdb	Reproduction	45255781	45255821	Association	138966	Scrotal circumference	rs133985145	Scrotal circumference	SCRCIR	Chromosome-wise	Suggestive	28852499		<0.10	canchim
BovineHD0500013038	rs137318696	Scrotal circumference at 420 days	5	45308609	Canchim	Buzanskas et al. (2017)	5	Animal QTLdb	Reproduction	45255781	45255821	Association	138966	Scrotal circumference	rs133985145	Scrotal circumference	SCRCIR	Chromosome-wise	Suggestive	28852499		<0.10	canchim
BovineHD0500013042	rs134463406	Scrotal circumference at 420 days	5	45321266	Canchim	Buzanskas et al. (2017)	5	Animal QTLdb	Reproduction	45255781	45255821	Association	138966	Scrotal circumference	rs133985145	Scrotal circumference	SCRCIR	Chromosome-wise	Suggestive	28852499		<0.10	canchim
BovineHD0500013045	rs133818805	Scrotal circumference at 420 days	5	45331558	Canchim	Buzanskas et al. (2017)	5	Animal QTLdb	Reproduction	45255781	45255821	Association	138966	Scrotal circumference	rs133985145	Scrotal circumference	SCRCIR	Chromosome-wise	Suggestive	28852499		<0.10	canchim
BovineHD0500013048	rs110520377	Scrotal circumference at 420 days	5	45346713	Canchim	Buzanskas et al. (2017)	5	Animal QTLdb	Reproduction	45255781	45255821	Association	138966	Scrotal circumference	rs133985145	Scrotal circumference	SCRCIR	Chromosome-wise	Suggestive	28852499		<0.10	canchim
BovineHD0500013049	rs133990240	Scrotal circumference at 420 days	5	45352128	Canchim	Buzanskas et al. (2017)	5	Animal QTLdb	Reproduction	45255781	45255821	Association	138966	Scrotal circumference	rs133985145	Scrotal circumference	SCRCIR	Chromosome-wise	Suggestive	28852499		<0.10	canchim
BovineHD0500013050	rs109547215	Scrotal circumference at 420 days	5	45352728	Canchim	Buzanskas et al. (2017)	5	Animal QTLdb	Reproduction	45255781	45255821	Association	138966	Scrotal circumference	rs133985145	Scrotal circumference	SCRCIR	Chromosome-wise	Suggestive	28852499		<0.10	canchim
BovineHD0500013051	rs110261691	Scrotal circumference at 420 days	5	45354729	Canchim	Buzanskas et al. (2017)	5	Animal QTLdb	Reproduction	45255781	45255821	Association	138966	Scrotal circumference	rs133985145	Scrotal circumference	SCRCIR	Chromosome-wise	Suggestive	28852499		<0.10	canchim
BovineHD0500013016	rs136466664	Scrotal circumference at 420 days	5	45247118	Canchim	Buzanskas et al. (2017)	5	Animal QTLdb	Reproduction	45257151	45257191	Association	138967	Scrotal circumference	rs135251296	Scrotal circumference	SCRCIR	Chromosome-wise	Suggestive	28852499		<0.10	canchim
BovineHD0500013018	rs134969150	Scrotal circumference at 420 days	5	45249863	Canchim	Buzanskas et al. (2017)	5	Animal QTLdb	Reproduction	45257151	45257191	Association	138967	Scrotal circumference	rs135251296	Scrotal circumference	SCRCIR	Chromosome-wise	Suggestive	28852499		<0.10	canchim
BovineHD0500013019	rs136251215	Scrotal circumference at 420 days	5	45250721	Canchim	Buzanskas et al. (2017)	5	Animal QTLdb	Reproduction	45257151	45257191	Association	138967	Scrotal circumference	rs135251296	Scrotal circumference	SCRCIR	Chromosome-wise	Suggestive	28852499		<0.10	canchim
BovineHD0500013020	rs136974465	Scrotal circumference at 420 days	5	45252150	Canchim	Buzanskas et al. (2017)	5	Animal QTLdb	Reproduction	45257151	45257191	Association	138967	Scrotal circumference	rs135251296	Scrotal circumference	SCRCIR	Chromosome-wise	Suggestive	28852499		<0.10	canchim
BovineHD0500013021	rs134653913	Scrotal circumference at 420 days	5	45253044	Canchim	Buzanskas et al. (2017)	5	Animal QTLdb	Reproduction	45257151	45257191	Association	138967	Scrotal circumference	rs135251296	Scrotal circumference	SCRCIR	Chromosome-wise	Suggestive	28852499		<0.10	canchim
BovineHD0500013022	rs137721339	Scrotal circumference at 420 days	5	45254535	Canchim	Buzanskas et al. (2017)	5	Animal QTLdb	Reproduction	45257151	45257191	Association	138967	Scrotal circumference	rs135251296	Scrotal circumference	SCRCIR	Chromosome-wise	Suggestive	28852499		<0.10	canchim
BovineHD0500013023	rs133985145	Scrotal circumference at 420 days	5	45255801	Canchim	Buzanskas et al. (2017)	5	Animal QTLdb	Reproduction	45257151	45257191	Association	138967	Scrotal circumference	rs135251296	Scrotal circumference	SCRCIR	Chromosome-wise	Suggestive	28852499		<0.10	canchim
BovineHD0500013024	rs135251296	Scrotal circumference at 420 days	5	45257171	Canchim	Buzanskas et al. (2017)	5	Animal QTLdb	Reproduction	45257151	45257191	Association	138967	Scrotal circumference	rs135251296	Scrotal circumference	SCRCIR	Chromosome-wise	Suggestive	28852499		<0.10	canchim
BovineHD0500013025	rs132874802	Scrotal circumference at 420 days	5	45258841	Canchim	Buzanskas et al. (2017)	5	Animal QTLdb	Reproduction	45257151	45257191	Association	138967	Scrotal circumference	rs135251296	Scrotal circumference	SCRCIR	Chromosome-wise	Suggestive	28852499		<0.10	canchim
BovineHD0500013026	rs109156482	Scrotal circumference at 420 days	5	45260223	Canchim	Buzanskas et al. (2017)	5	Animal QTLdb	Reproduction	45257151	45257191	Association	138967	Scrotal circumference	rs135251296	Scrotal circumference	SCRCIR	Chromosome-wise	Suggestive	28852499		<0.10	canchim
BovineHD0500013028	rs110291739	Scrotal circumference at 420 days	5	45267821	Canchim	Buzanskas et al. (2017)	5	Animal QTLdb	Reproduction	45257151	45257191	Association	138967	Scrotal circumference	rs135251296	Scrotal circumference	SCRCIR	Chromosome-wise	Suggestive	28852499		<0.10	canchim
BovineHD0500013029	rs110572792	Scrotal circumference at 420 days	5	45274417	Canchim	Buzanskas et al. (2017)	5	Animal QTLdb	Reproduction	45257151	45257191	Association	138967	Scrotal circumference	rs135251296	Scrotal circumference	SCRCIR	Chromosome-wise	Suggestive	28852499		<0.10	canchim
BovineHD0500013031	rs110698350	Scrotal circumference at 420 days	5	45282131	Canchim	Buzanskas et al. (2017)	5	Animal QTLdb	Reproduction	45257151	45257191	Association	138967	Scrotal circumference	rs135251296	Scrotal circumference	SCRCIR	Chromosome-wise	Suggestive	28852499		<0.10	canchim
BovineHD0500013032	rs134370690	Scrotal circumference at 420 days	5	45283704	Canchim	Buzanskas et al. (2017)	5	Animal QTLdb	Reproduction	45257151	45257191	Association	138967	Scrotal circumference	rs135251296	Scrotal circumference	SCRCIR	Chromosome-wise	Suggestive	28852499		<0.10	canchim
BovineHD0500013033	rs109284796	Scrotal circumference at 420 days	5	45289852	Canchim	Buzanskas et al. (2017)	5	Animal QTLdb	Reproduction	45257151	45257191	Association	138967	Scrotal circumference	rs135251296	Scrotal circumference	SCRCIR	Chromosome-wise	Suggestive	28852499		<0.10	canchim
BovineHD0500013034	rs110852214	Scrotal circumference at 420 days	5	45293077	Canchim	Buzanskas et al. (2017)	5	Animal QTLdb	Reproduction	45257151	45257191	Association	138967	Scrotal circumference	rs135251296	Scrotal circumference	SCRCIR	Chromosome-wise	Suggestive	28852499		<0.10	canchim
BovineHD0500013036	rs137552662	Scrotal circumference at 420 days	5	45297244	Canchim	Buzanskas et al. (2017)	5	Animal QTLdb	Reproduction	45257151	45257191	Association	138967	Scrotal circumference	rs135251296	Scrotal circumference	SCRCIR	Chromosome-wise	Suggestive	28852499		<0.10	canchim
BovineHD0500013037	rs108983599	Scrotal circumference at 420 days	5	45305082	Canchim	Buzanskas et al. (2017)	5	Animal QTLdb	Reproduction	45257151	45257191	Association	138967	Scrotal circumference	rs135251296	Scrotal circumference	SCRCIR	Chromosome-wise	Suggestive	28852499		<0.10	canchim
Hapmap43728-BTA-94000	rs41595547	Scrotal circumference at 420 days	5	45306060	Canchim	Buzanskas et al. (2017)	5	Animal QTLdb	Reproduction	45257151	45257191	Association	138967	Scrotal circumference	rs135251296	Scrotal circumference	SCRCIR	Chromosome-wise	Suggestive	28852499		<0.10	canchim
BovineHD0500013038	rs137318696	Scrotal circumference at 420 days	5	45308609	Canchim	Buzanskas et al. (2017)	5	Animal QTLdb	Reproduction	45257151	45257191	Association	138967	Scrotal circumference	rs135251296	Scrotal circumference	SCRCIR	Chromosome-wise	Suggestive	28852499		<0.10	canchim
BovineHD0500013042	rs134463406	Scrotal circumference at 420 days	5	45321266	Canchim	Buzanskas et al. (2017)	5	Animal QTLdb	Reproduction	45257151	45257191	Association	138967	Scrotal circumference	rs135251296	Scrotal circumference	SCRCIR	Chromosome-wise	Suggestive	28852499		<0.10	canchim
BovineHD0500013045	rs133818805	Scrotal circumference at 420 days	5	45331558	Canchim	Buzanskas et al. (2017)	5	Animal QTLdb	Reproduction	45257151	45257191	Association	138967	Scrotal circumference	rs135251296	Scrotal circumference	SCRCIR	Chromosome-wise	Suggestive	28852499		<0.10	canchim
BovineHD0500013048	rs110520377	Scrotal circumference at 420 days	5	45346713	Canchim	Buzanskas et al. (2017)	5	Animal QTLdb	Reproduction	45257151	45257191	Association	138967	Scrotal circumference	rs135251296	Scrotal circumference	SCRCIR	Chromosome-wise	Suggestive	28852499		<0.10	canchim
BovineHD0500013049	rs133990240	Scrotal circumference at 420 days	5	45352128	Canchim	Buzanskas et al. (2017)	5	Animal QTLdb	Reproduction	45257151	45257191	Association	138967	Scrotal circumference	rs135251296	Scrotal circumference	SCRCIR	Chromosome-wise	Suggestive	28852499		<0.10	canchim
BovineHD0500013050	rs109547215	Scrotal circumference at 420 days	5	45352728	Canchim	Buzanskas et al. (2017)	5	Animal QTLdb	Reproduction	45257151	45257191	Association	138967	Scrotal circumference	rs135251296	Scrotal circumference	SCRCIR	Chromosome-wise	Suggestive	28852499		<0.10	canchim
BovineHD0500013051	rs110261691	Scrotal circumference at 420 days	5	45354729	Canchim	Buzanskas et al. (2017)	5	Animal QTLdb	Reproduction	45257151	45257191	Association	138967	Scrotal circumference	rs135251296	Scrotal circumference	SCRCIR	Chromosome-wise	Suggestive	28852499		<0.10	canchim
BovineHD0500013052	rs110160018	Scrotal circumference at 420 days	5	45356833	Canchim	Buzanskas et al. (2017)	5	Animal QTLdb	Reproduction	45257151	45257191	Association	138967	Scrotal circumference	rs135251296	Scrotal circumference	SCRCIR	Chromosome-wise	Suggestive	28852499		<0.10	canchim
BovineHD0500013016	rs136466664	Scrotal circumference at 420 days	5	45247118	Canchim	Buzanskas et al. (2017)	5	Animal QTLdb	Reproduction	45282111	45282151	Association	138968	Scrotal circumference	rs110698350	Scrotal circumference	SCRCIR	Chromosome-wise	Suggestive	28852499		<0.10	canchim
BovineHD0500013018	rs134969150	Scrotal circumference at 420 days	5	45249863	Canchim	Buzanskas et al. (2017)	5	Animal QTLdb	Reproduction	45282111	45282151	Association	138968	Scrotal circumference	rs110698350	Scrotal circumference	SCRCIR	Chromosome-wise	Suggestive	28852499		<0.10	canchim
BovineHD0500013019	rs136251215	Scrotal circumference at 420 days	5	45250721	Canchim	Buzanskas et al. (2017)	5	Animal QTLdb	Reproduction	45282111	45282151	Association	138968	Scrotal circumference	rs110698350	Scrotal circumference	SCRCIR	Chromosome-wise	Suggestive	28852499		<0.10	canchim
BovineHD0500013020	rs136974465	Scrotal circumference at 420 days	5	45252150	Canchim	Buzanskas et al. (2017)	5	Animal QTLdb	Reproduction	45282111	45282151	Association	138968	Scrotal circumference	rs110698350	Scrotal circumference	SCRCIR	Chromosome-wise	Suggestive	28852499		<0.10	canchim
BovineHD0500013021	rs134653913	Scrotal circumference at 420 days	5	45253044	Canchim	Buzanskas et al. (2017)	5	Animal QTLdb	Reproduction	45282111	45282151	Association	138968	Scrotal circumference	rs110698350	Scrotal circumference	SCRCIR	Chromosome-wise	Suggestive	28852499		<0.10	canchim
BovineHD0500013022	rs137721339	Scrotal circumference at 420 days	5	45254535	Canchim	Buzanskas et al. (2017)	5	Animal QTLdb	Reproduction	45282111	45282151	Association	138968	Scrotal circumference	rs110698350	Scrotal circumference	SCRCIR	Chromosome-wise	Suggestive	28852499		<0.10	canchim
BovineHD0500013023	rs133985145	Scrotal circumference at 420 days	5	45255801	Canchim	Buzanskas et al. (2017)	5	Animal QTLdb	Reproduction	45282111	45282151	Association	138968	Scrotal circumference	rs110698350	Scrotal circumference	SCRCIR	Chromosome-wise	Suggestive	28852499		<0.10	canchim
BovineHD0500013024	rs135251296	Scrotal circumference at 420 days	5	45257171	Canchim	Buzanskas et al. (2017)	5	Animal QTLdb	Reproduction	45282111	45282151	Association	138968	Scrotal circumference	rs110698350	Scrotal circumference	SCRCIR	Chromosome-wise	Suggestive	28852499		<0.10	canchim
BovineHD0500013025	rs132874802	Scrotal circumference at 420 days	5	45258841	Canchim	Buzanskas et al. (2017)	5	Animal QTLdb	Reproduction	45282111	45282151	Association	138968	Scrotal circumference	rs110698350	Scrotal circumference	SCRCIR	Chromosome-wise	Suggestive	28852499		<0.10	canchim
BovineHD0500013026	rs109156482	Scrotal circumference at 420 days	5	45260223	Canchim	Buzanskas et al. (2017)	5	Animal QTLdb	Reproduction	45282111	45282151	Association	138968	Scrotal circumference	rs110698350	Scrotal circumference	SCRCIR	Chromosome-wise	Suggestive	28852499		<0.10	canchim
BovineHD0500013028	rs110291739	Scrotal circumference at 420 days	5	45267821	Canchim	Buzanskas et al. (2017)	5	Animal QTLdb	Reproduction	45282111	45282151	Association	138968	Scrotal circumference	rs110698350	Scrotal circumference	SCRCIR	Chromosome-wise	Suggestive	28852499		<0.10	canchim
BovineHD0500013029	rs110572792	Scrotal circumference at 420 days	5	45274417	Canchim	Buzanskas et al. (2017)	5	Animal QTLdb	Reproduction	45282111	45282151	Association	138968	Scrotal circumference	rs110698350	Scrotal circumference	SCRCIR	Chromosome-wise	Suggestive	28852499		<0.10	canchim
BovineHD0500013031	rs110698350	Scrotal circumference at 420 days	5	45282131	Canchim	Buzanskas et al. (2017)	5	Animal QTLdb	Reproduction	45282111	45282151	Association	138968	Scrotal circumference	rs110698350	Scrotal circumference	SCRCIR	Chromosome-wise	Suggestive	28852499		<0.10	canchim
BovineHD0500013032	rs134370690	Scrotal circumference at 420 days	5	45283704	Canchim	Buzanskas et al. (2017)	5	Animal QTLdb	Reproduction	45282111	45282151	Association	138968	Scrotal circumference	rs110698350	Scrotal circumference	SCRCIR	Chromosome-wise	Suggestive	28852499		<0.10	canchim
BovineHD0500013033	rs109284796	Scrotal circumference at 420 days	5	45289852	Canchim	Buzanskas et al. (2017)	5	Animal QTLdb	Reproduction	45282111	45282151	Association	138968	Scrotal circumference	rs110698350	Scrotal circumference	SCRCIR	Chromosome-wise	Suggestive	28852499		<0.10	canchim
BovineHD0500013034	rs110852214	Scrotal circumference at 420 days	5	45293077	Canchim	Buzanskas et al. (2017)	5	Animal QTLdb	Reproduction	45282111	45282151	Association	138968	Scrotal circumference	rs110698350	Scrotal circumference	SCRCIR	Chromosome-wise	Suggestive	28852499		<0.10	canchim
BovineHD0500013036	rs137552662	Scrotal circumference at 420 days	5	45297244	Canchim	Buzanskas et al. (2017)	5	Animal QTLdb	Reproduction	45282111	45282151	Association	138968	Scrotal circumference	rs110698350	Scrotal circumference	SCRCIR	Chromosome-wise	Suggestive	28852499		<0.10	canchim
BovineHD0500013037	rs108983599	Scrotal circumference at 420 days	5	45305082	Canchim	Buzanskas et al. (2017)	5	Animal QTLdb	Reproduction	45282111	45282151	Association	138968	Scrotal circumference	rs110698350	Scrotal circumference	SCRCIR	Chromosome-wise	Suggestive	28852499		<0.10	canchim
Hapmap43728-BTA-94000	rs41595547	Scrotal circumference at 420 days	5	45306060	Canchim	Buzanskas et al. (2017)	5	Animal QTLdb	Reproduction	45282111	45282151	Association	138968	Scrotal circumference	rs110698350	Scrotal circumference	SCRCIR	Chromosome-wise	Suggestive	28852499		<0.10	canchim
BovineHD0500013038	rs137318696	Scrotal circumference at 420 days	5	45308609	Canchim	Buzanskas et al. (2017)	5	Animal QTLdb	Reproduction	45282111	45282151	Association	138968	Scrotal circumference	rs110698350	Scrotal circumference	SCRCIR	Chromosome-wise	Suggestive	28852499		<0.10	canchim
BovineHD0500013042	rs134463406	Scrotal circumference at 420 days	5	45321266	Canchim	Buzanskas et al. (2017)	5	Animal QTLdb	Reproduction	45282111	45282151	Association	138968	Scrotal circumference	rs110698350	Scrotal circumference	SCRCIR	Chromosome-wise	Suggestive	28852499		<0.10	canchim
BovineHD0500013045	rs133818805	Scrotal circumference at 420 days	5	45331558	Canchim	Buzanskas et al. (2017)	5	Animal QTLdb	Reproduction	45282111	45282151	Association	138968	Scrotal circumference	rs110698350	Scrotal circumference	SCRCIR	Chromosome-wise	Suggestive	28852499		<0.10	canchim
BovineHD0500013048	rs110520377	Scrotal circumference at 420 days	5	45346713	Canchim	Buzanskas et al. (2017)	5	Animal QTLdb	Reproduction	45282111	45282151	Association	138968	Scrotal circumference	rs110698350	Scrotal circumference	SCRCIR	Chromosome-wise	Suggestive	28852499		<0.10	canchim
BovineHD0500013049	rs133990240	Scrotal circumference at 420 days	5	45352128	Canchim	Buzanskas et al. (2017)	5	Animal QTLdb	Reproduction	45282111	45282151	Association	138968	Scrotal circumference	rs110698350	Scrotal circumference	SCRCIR	Chromosome-wise	Suggestive	28852499		<0.10	canchim
BovineHD0500013050	rs109547215	Scrotal circumference at 420 days	5	45352728	Canchim	Buzanskas et al. (2017)	5	Animal QTLdb	Reproduction	45282111	45282151	Association	138968	Scrotal circumference	rs110698350	Scrotal circumference	SCRCIR	Chromosome-wise	Suggestive	28852499		<0.10	canchim
BovineHD0500013051	rs110261691	Scrotal circumference at 420 days	5	45354729	Canchim	Buzanskas et al. (2017)	5	Animal QTLdb	Reproduction	45282111	45282151	Association	138968	Scrotal circumference	rs110698350	Scrotal circumference	SCRCIR	Chromosome-wise	Suggestive	28852499		<0.10	canchim
BovineHD0500013052	rs110160018	Scrotal circumference at 420 days	5	45356833	Canchim	Buzanskas et al. (2017)	5	Animal QTLdb	Reproduction	45282111	45282151	Association	138968	Scrotal circumference	rs110698350	Scrotal circumference	SCRCIR	Chromosome-wise	Suggestive	28852499		<0.10	canchim
BovineHD0500013053	rs109099268	Scrotal circumference at 420 days	5	45357517	Canchim	Buzanskas et al. (2017)	5	Animal QTLdb	Reproduction	45282111	45282151	Association	138968	Scrotal circumference	rs110698350	Scrotal circumference	SCRCIR	Chromosome-wise	Suggestive	28852499		<0.10	canchim
BovineHD0500013055	rs133124963	Scrotal circumference at 420 days	5	45359590	Canchim	Buzanskas et al. (2017)	5	Animal QTLdb	Reproduction	45282111	45282151	Association	138968	Scrotal circumference	rs110698350	Scrotal circumference	SCRCIR	Chromosome-wise	Suggestive	28852499		<0.10	canchim
BovineHD0500013056	rs109023687	Scrotal circumference at 420 days	5	45360390	Canchim	Buzanskas et al. (2017)	5	Animal QTLdb	Reproduction	45282111	45282151	Association	138968	Scrotal circumference	rs110698350	Scrotal circumference	SCRCIR	Chromosome-wise	Suggestive	28852499		<0.10	canchim
BovineHD0500013057	rs110034677	Scrotal circumference at 420 days	5	45364205	Canchim	Buzanskas et al. (2017)	5	Animal QTLdb	Reproduction	45282111	45282151	Association	138968	Scrotal circumference	rs110698350	Scrotal circumference	SCRCIR	Chromosome-wise	Suggestive	28852499		<0.10	canchim
BovineHD0500013058	rs110091099	Scrotal circumference at 420 days	5	45365062	Canchim	Buzanskas et al. (2017)	5	Animal QTLdb	Reproduction	45282111	45282151	Association	138968	Scrotal circumference	rs110698350	Scrotal circumference	SCRCIR	Chromosome-wise	Suggestive	28852499		<0.10	canchim
BovineHD0500013059	rs109950552	Scrotal circumference at 420 days	5	45365842	Canchim	Buzanskas et al. (2017)	5	Animal QTLdb	Reproduction	45282111	45282151	Association	138968	Scrotal circumference	rs110698350	Scrotal circumference	SCRCIR	Chromosome-wise	Suggestive	28852499		<0.10	canchim
BovineHD0500013060	rs137658592	Scrotal circumference at 420 days	5	45367028	Canchim	Buzanskas et al. (2017)	5	Animal QTLdb	Reproduction	45282111	45282151	Association	138968	Scrotal circumference	rs110698350	Scrotal circumference	SCRCIR	Chromosome-wise	Suggestive	28852499		<0.10	canchim
BovineHD0500013061	rs133340933	Scrotal circumference at 420 days	5	45368209	Canchim	Buzanskas et al. (2017)	5	Animal QTLdb	Reproduction	45282111	45282151	Association	138968	Scrotal circumference	rs110698350	Scrotal circumference	SCRCIR	Chromosome-wise	Suggestive	28852499		<0.10	canchim
BovineHD0500013062	rs134626455	Scrotal circumference at 420 days	5	45368789	Canchim	Buzanskas et al. (2017)	5	Animal QTLdb	Reproduction	45282111	45282151	Association	138968	Scrotal circumference	rs110698350	Scrotal circumference	SCRCIR	Chromosome-wise	Suggestive	28852499		<0.10	canchim
BovineHD0500013063	rs110001336	Scrotal circumference at 420 days	5	45371857	Canchim	Buzanskas et al. (2017)	5	Animal QTLdb	Reproduction	45282111	45282151	Association	138968	Scrotal circumference	rs110698350	Scrotal circumference	SCRCIR	Chromosome-wise	Suggestive	28852499		<0.10	canchim
BovineHD0500013064	rs109288126	Scrotal circumference at 420 days	5	45373404	Canchim	Buzanskas et al. (2017)	5	Animal QTLdb	Reproduction	45282111	45282151	Association	138968	Scrotal circumference	rs110698350	Scrotal circumference	SCRCIR	Chromosome-wise	Suggestive	28852499		<0.10	canchim
BovineHD0500013065	rs137319832	Scrotal circumference at 420 days	5	45374099	Canchim	Buzanskas et al. (2017)	5	Animal QTLdb	Reproduction	45282111	45282151	Association	138968	Scrotal circumference	rs110698350	Scrotal circumference	SCRCIR	Chromosome-wise	Suggestive	28852499		<0.10	canchim
BovineHD0500013066	rs109506571	Scrotal circumference at 420 days	5	45374760	Canchim	Buzanskas et al. (2017)	5	Animal QTLdb	Reproduction	45282111	45282151	Association	138968	Scrotal circumference	rs110698350	Scrotal circumference	SCRCIR	Chromosome-wise	Suggestive	28852499		<0.10	canchim
BovineHD0500013067	rs109248631	Scrotal circumference at 420 days	5	45377693	Canchim	Buzanskas et al. (2017)	5	Animal QTLdb	Reproduction	45282111	45282151	Association	138968	Scrotal circumference	rs110698350	Scrotal circumference	SCRCIR	Chromosome-wise	Suggestive	28852499		<0.10	canchim
BovineHD0500013069	rs110027103	Scrotal circumference at 420 days	5	45380271	Canchim	Buzanskas et al. (2017)	5	Animal QTLdb	Reproduction	45282111	45282151	Association	138968	Scrotal circumference	rs110698350	Scrotal circumference	SCRCIR	Chromosome-wise	Suggestive	28852499		<0.10	canchim
BovineHD0500013070	rs109561643	Scrotal circumference at 420 days	5	45381502	Canchim	Buzanskas et al. (2017)	5	Animal QTLdb	Reproduction	45282111	45282151	Association	138968	Scrotal circumference	rs110698350	Scrotal circumference	SCRCIR	Chromosome-wise	Suggestive	28852499		<0.10	canchim
BovineHD0500013016	rs136466664	Scrotal circumference at 420 days	5	45247118	Canchim	Buzanskas et al. (2017)	5	Animal QTLdb	Reproduction	45293057	45293097	Association	138969	Scrotal circumference	rs110852214	Scrotal circumference	SCRCIR	Chromosome-wise	Suggestive	28852499		<0.10	canchim
BovineHD0500013018	rs134969150	Scrotal circumference at 420 days	5	45249863	Canchim	Buzanskas et al. (2017)	5	Animal QTLdb	Reproduction	45293057	45293097	Association	138969	Scrotal circumference	rs110852214	Scrotal circumference	SCRCIR	Chromosome-wise	Suggestive	28852499		<0.10	canchim
BovineHD0500013019	rs136251215	Scrotal circumference at 420 days	5	45250721	Canchim	Buzanskas et al. (2017)	5	Animal QTLdb	Reproduction	45293057	45293097	Association	138969	Scrotal circumference	rs110852214	Scrotal circumference	SCRCIR	Chromosome-wise	Suggestive	28852499		<0.10	canchim
BovineHD0500013020	rs136974465	Scrotal circumference at 420 days	5	45252150	Canchim	Buzanskas et al. (2017)	5	Animal QTLdb	Reproduction	45293057	45293097	Association	138969	Scrotal circumference	rs110852214	Scrotal circumference	SCRCIR	Chromosome-wise	Suggestive	28852499		<0.10	canchim
BovineHD0500013021	rs134653913	Scrotal circumference at 420 days	5	45253044	Canchim	Buzanskas et al. (2017)	5	Animal QTLdb	Reproduction	45293057	45293097	Association	138969	Scrotal circumference	rs110852214	Scrotal circumference	SCRCIR	Chromosome-wise	Suggestive	28852499		<0.10	canchim
BovineHD0500013022	rs137721339	Scrotal circumference at 420 days	5	45254535	Canchim	Buzanskas et al. (2017)	5	Animal QTLdb	Reproduction	45293057	45293097	Association	138969	Scrotal circumference	rs110852214	Scrotal circumference	SCRCIR	Chromosome-wise	Suggestive	28852499		<0.10	canchim
BovineHD0500013023	rs133985145	Scrotal circumference at 420 days	5	45255801	Canchim	Buzanskas et al. (2017)	5	Animal QTLdb	Reproduction	45293057	45293097	Association	138969	Scrotal circumference	rs110852214	Scrotal circumference	SCRCIR	Chromosome-wise	Suggestive	28852499		<0.10	canchim
BovineHD0500013024	rs135251296	Scrotal circumference at 420 days	5	45257171	Canchim	Buzanskas et al. (2017)	5	Animal QTLdb	Reproduction	45293057	45293097	Association	138969	Scrotal circumference	rs110852214	Scrotal circumference	SCRCIR	Chromosome-wise	Suggestive	28852499		<0.10	canchim
BovineHD0500013025	rs132874802	Scrotal circumference at 420 days	5	45258841	Canchim	Buzanskas et al. (2017)	5	Animal QTLdb	Reproduction	45293057	45293097	Association	138969	Scrotal circumference	rs110852214	Scrotal circumference	SCRCIR	Chromosome-wise	Suggestive	28852499		<0.10	canchim
BovineHD0500013026	rs109156482	Scrotal circumference at 420 days	5	45260223	Canchim	Buzanskas et al. (2017)	5	Animal QTLdb	Reproduction	45293057	45293097	Association	138969	Scrotal circumference	rs110852214	Scrotal circumference	SCRCIR	Chromosome-wise	Suggestive	28852499		<0.10	canchim
BovineHD0500013028	rs110291739	Scrotal circumference at 420 days	5	45267821	Canchim	Buzanskas et al. (2017)	5	Animal QTLdb	Reproduction	45293057	45293097	Association	138969	Scrotal circumference	rs110852214	Scrotal circumference	SCRCIR	Chromosome-wise	Suggestive	28852499		<0.10	canchim
BovineHD0500013029	rs110572792	Scrotal circumference at 420 days	5	45274417	Canchim	Buzanskas et al. (2017)	5	Animal QTLdb	Reproduction	45293057	45293097	Association	138969	Scrotal circumference	rs110852214	Scrotal circumference	SCRCIR	Chromosome-wise	Suggestive	28852499		<0.10	canchim
BovineHD0500013031	rs110698350	Scrotal circumference at 420 days	5	45282131	Canchim	Buzanskas et al. (2017)	5	Animal QTLdb	Reproduction	45293057	45293097	Association	138969	Scrotal circumference	rs110852214	Scrotal circumference	SCRCIR	Chromosome-wise	Suggestive	28852499		<0.10	canchim
BovineHD0500013032	rs134370690	Scrotal circumference at 420 days	5	45283704	Canchim	Buzanskas et al. (2017)	5	Animal QTLdb	Reproduction	45293057	45293097	Association	138969	Scrotal circumference	rs110852214	Scrotal circumference	SCRCIR	Chromosome-wise	Suggestive	28852499		<0.10	canchim
BovineHD0500013033	rs109284796	Scrotal circumference at 420 days	5	45289852	Canchim	Buzanskas et al. (2017)	5	Animal QTLdb	Reproduction	45293057	45293097	Association	138969	Scrotal circumference	rs110852214	Scrotal circumference	SCRCIR	Chromosome-wise	Suggestive	28852499		<0.10	canchim
BovineHD0500013034	rs110852214	Scrotal circumference at 420 days	5	45293077	Canchim	Buzanskas et al. (2017)	5	Animal QTLdb	Reproduction	45293057	45293097	Association	138969	Scrotal circumference	rs110852214	Scrotal circumference	SCRCIR	Chromosome-wise	Suggestive	28852499		<0.10	canchim
BovineHD0500013036	rs137552662	Scrotal circumference at 420 days	5	45297244	Canchim	Buzanskas et al. (2017)	5	Animal QTLdb	Reproduction	45293057	45293097	Association	138969	Scrotal circumference	rs110852214	Scrotal circumference	SCRCIR	Chromosome-wise	Suggestive	28852499		<0.10	canchim
BovineHD0500013037	rs108983599	Scrotal circumference at 420 days	5	45305082	Canchim	Buzanskas et al. (2017)	5	Animal QTLdb	Reproduction	45293057	45293097	Association	138969	Scrotal circumference	rs110852214	Scrotal circumference	SCRCIR	Chromosome-wise	Suggestive	28852499		<0.10	canchim
Hapmap43728-BTA-94000	rs41595547	Scrotal circumference at 420 days	5	45306060	Canchim	Buzanskas et al. (2017)	5	Animal QTLdb	Reproduction	45293057	45293097	Association	138969	Scrotal circumference	rs110852214	Scrotal circumference	SCRCIR	Chromosome-wise	Suggestive	28852499		<0.10	canchim
BovineHD0500013038	rs137318696	Scrotal circumference at 420 days	5	45308609	Canchim	Buzanskas et al. (2017)	5	Animal QTLdb	Reproduction	45293057	45293097	Association	138969	Scrotal circumference	rs110852214	Scrotal circumference	SCRCIR	Chromosome-wise	Suggestive	28852499		<0.10	canchim
BovineHD0500013042	rs134463406	Scrotal circumference at 420 days	5	45321266	Canchim	Buzanskas et al. (2017)	5	Animal QTLdb	Reproduction	45293057	45293097	Association	138969	Scrotal circumference	rs110852214	Scrotal circumference	SCRCIR	Chromosome-wise	Suggestive	28852499		<0.10	canchim
BovineHD0500013045	rs133818805	Scrotal circumference at 420 days	5	45331558	Canchim	Buzanskas et al. (2017)	5	Animal QTLdb	Reproduction	45293057	45293097	Association	138969	Scrotal circumference	rs110852214	Scrotal circumference	SCRCIR	Chromosome-wise	Suggestive	28852499		<0.10	canchim
BovineHD0500013048	rs110520377	Scrotal circumference at 420 days	5	45346713	Canchim	Buzanskas et al. (2017)	5	Animal QTLdb	Reproduction	45293057	45293097	Association	138969	Scrotal circumference	rs110852214	Scrotal circumference	SCRCIR	Chromosome-wise	Suggestive	28852499		<0.10	canchim
BovineHD0500013049	rs133990240	Scrotal circumference at 420 days	5	45352128	Canchim	Buzanskas et al. (2017)	5	Animal QTLdb	Reproduction	45293057	45293097	Association	138969	Scrotal circumference	rs110852214	Scrotal circumference	SCRCIR	Chromosome-wise	Suggestive	28852499		<0.10	canchim
BovineHD0500013050	rs109547215	Scrotal circumference at 420 days	5	45352728	Canchim	Buzanskas et al. (2017)	5	Animal QTLdb	Reproduction	45293057	45293097	Association	138969	Scrotal circumference	rs110852214	Scrotal circumference	SCRCIR	Chromosome-wise	Suggestive	28852499		<0.10	canchim
BovineHD0500013051	rs110261691	Scrotal circumference at 420 days	5	45354729	Canchim	Buzanskas et al. (2017)	5	Animal QTLdb	Reproduction	45293057	45293097	Association	138969	Scrotal circumference	rs110852214	Scrotal circumference	SCRCIR	Chromosome-wise	Suggestive	28852499		<0.10	canchim
BovineHD0500013052	rs110160018	Scrotal circumference at 420 days	5	45356833	Canchim	Buzanskas et al. (2017)	5	Animal QTLdb	Reproduction	45293057	45293097	Association	138969	Scrotal circumference	rs110852214	Scrotal circumference	SCRCIR	Chromosome-wise	Suggestive	28852499		<0.10	canchim
BovineHD0500013053	rs109099268	Scrotal circumference at 420 days	5	45357517	Canchim	Buzanskas et al. (2017)	5	Animal QTLdb	Reproduction	45293057	45293097	Association	138969	Scrotal circumference	rs110852214	Scrotal circumference	SCRCIR	Chromosome-wise	Suggestive	28852499		<0.10	canchim
BovineHD0500013055	rs133124963	Scrotal circumference at 420 days	5	45359590	Canchim	Buzanskas et al. (2017)	5	Animal QTLdb	Reproduction	45293057	45293097	Association	138969	Scrotal circumference	rs110852214	Scrotal circumference	SCRCIR	Chromosome-wise	Suggestive	28852499		<0.10	canchim
BovineHD0500013056	rs109023687	Scrotal circumference at 420 days	5	45360390	Canchim	Buzanskas et al. (2017)	5	Animal QTLdb	Reproduction	45293057	45293097	Association	138969	Scrotal circumference	rs110852214	Scrotal circumference	SCRCIR	Chromosome-wise	Suggestive	28852499		<0.10	canchim
BovineHD0500013057	rs110034677	Scrotal circumference at 420 days	5	45364205	Canchim	Buzanskas et al. (2017)	5	Animal QTLdb	Reproduction	45293057	45293097	Association	138969	Scrotal circumference	rs110852214	Scrotal circumference	SCRCIR	Chromosome-wise	Suggestive	28852499		<0.10	canchim
BovineHD0500013058	rs110091099	Scrotal circumference at 420 days	5	45365062	Canchim	Buzanskas et al. (2017)	5	Animal QTLdb	Reproduction	45293057	45293097	Association	138969	Scrotal circumference	rs110852214	Scrotal circumference	SCRCIR	Chromosome-wise	Suggestive	28852499		<0.10	canchim
BovineHD0500013059	rs109950552	Scrotal circumference at 420 days	5	45365842	Canchim	Buzanskas et al. (2017)	5	Animal QTLdb	Reproduction	45293057	45293097	Association	138969	Scrotal circumference	rs110852214	Scrotal circumference	SCRCIR	Chromosome-wise	Suggestive	28852499		<0.10	canchim
BovineHD0500013060	rs137658592	Scrotal circumference at 420 days	5	45367028	Canchim	Buzanskas et al. (2017)	5	Animal QTLdb	Reproduction	45293057	45293097	Association	138969	Scrotal circumference	rs110852214	Scrotal circumference	SCRCIR	Chromosome-wise	Suggestive	28852499		<0.10	canchim
BovineHD0500013061	rs133340933	Scrotal circumference at 420 days	5	45368209	Canchim	Buzanskas et al. (2017)	5	Animal QTLdb	Reproduction	45293057	45293097	Association	138969	Scrotal circumference	rs110852214	Scrotal circumference	SCRCIR	Chromosome-wise	Suggestive	28852499		<0.10	canchim
BovineHD0500013062	rs134626455	Scrotal circumference at 420 days	5	45368789	Canchim	Buzanskas et al. (2017)	5	Animal QTLdb	Reproduction	45293057	45293097	Association	138969	Scrotal circumference	rs110852214	Scrotal circumference	SCRCIR	Chromosome-wise	Suggestive	28852499		<0.10	canchim
BovineHD0500013063	rs110001336	Scrotal circumference at 420 days	5	45371857	Canchim	Buzanskas et al. (2017)	5	Animal QTLdb	Reproduction	45293057	45293097	Association	138969	Scrotal circumference	rs110852214	Scrotal circumference	SCRCIR	Chromosome-wise	Suggestive	28852499		<0.10	canchim
BovineHD0500013064	rs109288126	Scrotal circumference at 420 days	5	45373404	Canchim	Buzanskas et al. (2017)	5	Animal QTLdb	Reproduction	45293057	45293097	Association	138969	Scrotal circumference	rs110852214	Scrotal circumference	SCRCIR	Chromosome-wise	Suggestive	28852499		<0.10	canchim
BovineHD0500013065	rs137319832	Scrotal circumference at 420 days	5	45374099	Canchim	Buzanskas et al. (2017)	5	Animal QTLdb	Reproduction	45293057	45293097	Association	138969	Scrotal circumference	rs110852214	Scrotal circumference	SCRCIR	Chromosome-wise	Suggestive	28852499		<0.10	canchim
BovineHD0500013066	rs109506571	Scrotal circumference at 420 days	5	45374760	Canchim	Buzanskas et al. (2017)	5	Animal QTLdb	Reproduction	45293057	45293097	Association	138969	Scrotal circumference	rs110852214	Scrotal circumference	SCRCIR	Chromosome-wise	Suggestive	28852499		<0.10	canchim
BovineHD0500013067	rs109248631	Scrotal circumference at 420 days	5	45377693	Canchim	Buzanskas et al. (2017)	5	Animal QTLdb	Reproduction	45293057	45293097	Association	138969	Scrotal circumference	rs110852214	Scrotal circumference	SCRCIR	Chromosome-wise	Suggestive	28852499		<0.10	canchim
BovineHD0500013069	rs110027103	Scrotal circumference at 420 days	5	45380271	Canchim	Buzanskas et al. (2017)	5	Animal QTLdb	Reproduction	45293057	45293097	Association	138969	Scrotal circumference	rs110852214	Scrotal circumference	SCRCIR	Chromosome-wise	Suggestive	28852499		<0.10	canchim
BovineHD0500013070	rs109561643	Scrotal circumference at 420 days	5	45381502	Canchim	Buzanskas et al. (2017)	5	Animal QTLdb	Reproduction	45293057	45293097	Association	138969	Scrotal circumference	rs110852214	Scrotal circumference	SCRCIR	Chromosome-wise	Suggestive	28852499		<0.10	canchim
BovineHD0500013071	rs109210079	Scrotal circumference at 420 days	5	45382190	Canchim	Buzanskas et al. (2017)	5	Animal QTLdb	Reproduction	45293057	45293097	Association	138969	Scrotal circumference	rs110852214	Scrotal circumference	SCRCIR	Chromosome-wise	Suggestive	28852499		<0.10	canchim
BovineHD0500013072	rs110160918	Scrotal circumference at 420 days	5	45383111	Canchim	Buzanskas et al. (2017)	5	Animal QTLdb	Reproduction	45293057	45293097	Association	138969	Scrotal circumference	rs110852214	Scrotal circumference	SCRCIR	Chromosome-wise	Suggestive	28852499		<0.10	canchim
BovineHD0500013073	rs134366426	Scrotal circumference at 420 days	5	45384721	Canchim	Buzanskas et al. (2017)	5	Animal QTLdb	Reproduction	45293057	45293097	Association	138969	Scrotal circumference	rs110852214	Scrotal circumference	SCRCIR	Chromosome-wise	Suggestive	28852499		<0.10	canchim
BovineHD0500013074	rs109273768	Scrotal circumference at 420 days	5	45386660	Canchim	Buzanskas et al. (2017)	5	Animal QTLdb	Reproduction	45293057	45293097	Association	138969	Scrotal circumference	rs110852214	Scrotal circumference	SCRCIR	Chromosome-wise	Suggestive	28852499		<0.10	canchim
BovineHD0500013075	rs109024096	Scrotal circumference at 420 days	5	45387612	Canchim	Buzanskas et al. (2017)	5	Animal QTLdb	Reproduction	45293057	45293097	Association	138969	Scrotal circumference	rs110852214	Scrotal circumference	SCRCIR	Chromosome-wise	Suggestive	28852499		<0.10	canchim
BovineHD0500013076	rs110798702	Scrotal circumference at 420 days	5	45390164	Canchim	Buzanskas et al. (2017)	5	Animal QTLdb	Reproduction	45293057	45293097	Association	138969	Scrotal circumference	rs110852214	Scrotal circumference	SCRCIR	Chromosome-wise	Suggestive	28852499		<0.10	canchim
BovineHD0500013077	rs110625630	Scrotal circumference at 420 days	5	45391371	Canchim	Buzanskas et al. (2017)	5	Animal QTLdb	Reproduction	45293057	45293097	Association	138969	Scrotal circumference	rs110852214	Scrotal circumference	SCRCIR	Chromosome-wise	Suggestive	28852499		<0.10	canchim
BovineHD0500013078	rs110219262	Scrotal circumference at 420 days	5	45392301	Canchim	Buzanskas et al. (2017)	5	Animal QTLdb	Reproduction	45293057	45293097	Association	138969	Scrotal circumference	rs110852214	Scrotal circumference	SCRCIR	Chromosome-wise	Suggestive	28852499		<0.10	canchim
BovineHD0500013199	rs109941119	Scrotal circumference at 420 days	5	45880424	Canchim	Buzanskas et al. (2017)	5	Animal QTLdb	Reproduction	45880404	45880444	Association	138970	Scrotal circumference	rs109941119	Scrotal circumference	SCRCIR	Chromosome-wise	Suggestive	28852499		<0.10	canchim
BovineHD0500013201	rs110443290	Scrotal circumference at 420 days	5	45897449	Canchim	Buzanskas et al. (2017)	5	Animal QTLdb	Reproduction	45880404	45880444	Association	138970	Scrotal circumference	rs109941119	Scrotal circumference	SCRCIR	Chromosome-wise	Suggestive	28852499		<0.10	canchim
BovineHD0500013202	rs110739783	Scrotal circumference at 420 days	5	45899169	Canchim	Buzanskas et al. (2017)	5	Animal QTLdb	Reproduction	45880404	45880444	Association	138970	Scrotal circumference	rs109941119	Scrotal circumference	SCRCIR	Chromosome-wise	Suggestive	28852499		<0.10	canchim
BovineHD0500013203	rs133006321	Scrotal circumference at 420 days	5	45901967	Canchim	Buzanskas et al. (2017)	5	Animal QTLdb	Reproduction	45880404	45880444	Association	138970	Scrotal circumference	rs109941119	Scrotal circumference	SCRCIR	Chromosome-wise	Suggestive	28852499		<0.10	canchim
BovineHD0500013206	rs136589101	Scrotal circumference at 420 days	5	45921555	Canchim	Buzanskas et al. (2017)	5	Animal QTLdb	Reproduction	45880404	45880444	Association	138970	Scrotal circumference	rs109941119	Scrotal circumference	SCRCIR	Chromosome-wise	Suggestive	28852499		<0.10	canchim
Hapmap38983-BTA-73489	rs41590069	Scrotal circumference at 420 days	5	45926002	Canchim	Buzanskas et al. (2017)	5	Animal QTLdb	Reproduction	45880404	45880444	Association	138970	Scrotal circumference	rs109941119	Scrotal circumference	SCRCIR	Chromosome-wise	Suggestive	28852499		<0.10	canchim
BovineHD0500013209	rs109635265	Scrotal circumference at 420 days	5	45940813	Canchim	Buzanskas et al. (2017)	5	Animal QTLdb	Reproduction	45880404	45880444	Association	138970	Scrotal circumference	rs109941119	Scrotal circumference	SCRCIR	Chromosome-wise	Suggestive	28852499		<0.10	canchim
BovineHD0500013210	rs109461229	Scrotal circumference at 420 days	5	45943818	Canchim	Buzanskas et al. (2017)	5	Animal QTLdb	Reproduction	45880404	45880444	Association	138970	Scrotal circumference	rs109941119	Scrotal circumference	SCRCIR	Chromosome-wise	Suggestive	28852499		<0.10	canchim
BovineHD0500013215	rs110502555	Scrotal circumference at 420 days	5	45969746	Canchim	Buzanskas et al. (2017)	5	Animal QTLdb	Reproduction	45880404	45880444	Association	138970	Scrotal circumference	rs109941119	Scrotal circumference	SCRCIR	Chromosome-wise	Suggestive	28852499		<0.10	canchim
BovineHD0500013199	rs109941119	Scrotal circumference at 420 days	5	45880424	Canchim	Buzanskas et al. (2017)	5	Animal QTLdb	Reproduction	45897429	45897469	Association	138971	Scrotal circumference	rs110443290	Scrotal circumference	SCRCIR	Chromosome-wise	Suggestive	28852499		<0.10	canchim
BovineHD0500013201	rs110443290	Scrotal circumference at 420 days	5	45897449	Canchim	Buzanskas et al. (2017)	5	Animal QTLdb	Reproduction	45897429	45897469	Association	138971	Scrotal circumference	rs110443290	Scrotal circumference	SCRCIR	Chromosome-wise	Suggestive	28852499		<0.10	canchim
BovineHD0500013202	rs110739783	Scrotal circumference at 420 days	5	45899169	Canchim	Buzanskas et al. (2017)	5	Animal QTLdb	Reproduction	45897429	45897469	Association	138971	Scrotal circumference	rs110443290	Scrotal circumference	SCRCIR	Chromosome-wise	Suggestive	28852499		<0.10	canchim
BovineHD0500013203	rs133006321	Scrotal circumference at 420 days	5	45901967	Canchim	Buzanskas et al. (2017)	5	Animal QTLdb	Reproduction	45897429	45897469	Association	138971	Scrotal circumference	rs110443290	Scrotal circumference	SCRCIR	Chromosome-wise	Suggestive	28852499		<0.10	canchim
BovineHD0500013206	rs136589101	Scrotal circumference at 420 days	5	45921555	Canchim	Buzanskas et al. (2017)	5	Animal QTLdb	Reproduction	45897429	45897469	Association	138971	Scrotal circumference	rs110443290	Scrotal circumference	SCRCIR	Chromosome-wise	Suggestive	28852499		<0.10	canchim
Hapmap38983-BTA-73489	rs41590069	Scrotal circumference at 420 days	5	45926002	Canchim	Buzanskas et al. (2017)	5	Animal QTLdb	Reproduction	45897429	45897469	Association	138971	Scrotal circumference	rs110443290	Scrotal circumference	SCRCIR	Chromosome-wise	Suggestive	28852499		<0.10	canchim
BovineHD0500013209	rs109635265	Scrotal circumference at 420 days	5	45940813	Canchim	Buzanskas et al. (2017)	5	Animal QTLdb	Reproduction	45897429	45897469	Association	138971	Scrotal circumference	rs110443290	Scrotal circumference	SCRCIR	Chromosome-wise	Suggestive	28852499		<0.10	canchim
BovineHD0500013210	rs109461229	Scrotal circumference at 420 days	5	45943818	Canchim	Buzanskas et al. (2017)	5	Animal QTLdb	Reproduction	45897429	45897469	Association	138971	Scrotal circumference	rs110443290	Scrotal circumference	SCRCIR	Chromosome-wise	Suggestive	28852499		<0.10	canchim
BovineHD0500013215	rs110502555	Scrotal circumference at 420 days	5	45969746	Canchim	Buzanskas et al. (2017)	5	Animal QTLdb	Reproduction	45897429	45897469	Association	138971	Scrotal circumference	rs110443290	Scrotal circumference	SCRCIR	Chromosome-wise	Suggestive	28852499		<0.10	canchim
BovineHD0500013219	rs109042529	Scrotal circumference at 420 days	5	45988592	Canchim	Buzanskas et al. (2017)	5	Animal QTLdb	Reproduction	45897429	45897469	Association	138971	Scrotal circumference	rs110443290	Scrotal circumference	SCRCIR	Chromosome-wise	Suggestive	28852499		<0.10	canchim
BovineHD0500013199	rs109941119	Scrotal circumference at 420 days	5	45880424	Canchim	Buzanskas et al. (2017)	5	Animal QTLdb	Reproduction	45899149	45899189	Association	138972	Scrotal circumference	rs110739783	Scrotal circumference	SCRCIR	Chromosome-wise	Suggestive	28852499		<0.10	canchim
BovineHD0500013201	rs110443290	Scrotal circumference at 420 days	5	45897449	Canchim	Buzanskas et al. (2017)	5	Animal QTLdb	Reproduction	45899149	45899189	Association	138972	Scrotal circumference	rs110739783	Scrotal circumference	SCRCIR	Chromosome-wise	Suggestive	28852499		<0.10	canchim
BovineHD0500013202	rs110739783	Scrotal circumference at 420 days	5	45899169	Canchim	Buzanskas et al. (2017)	5	Animal QTLdb	Reproduction	45899149	45899189	Association	138972	Scrotal circumference	rs110739783	Scrotal circumference	SCRCIR	Chromosome-wise	Suggestive	28852499		<0.10	canchim
BovineHD0500013203	rs133006321	Scrotal circumference at 420 days	5	45901967	Canchim	Buzanskas et al. (2017)	5	Animal QTLdb	Reproduction	45899149	45899189	Association	138972	Scrotal circumference	rs110739783	Scrotal circumference	SCRCIR	Chromosome-wise	Suggestive	28852499		<0.10	canchim
BovineHD0500013206	rs136589101	Scrotal circumference at 420 days	5	45921555	Canchim	Buzanskas et al. (2017)	5	Animal QTLdb	Reproduction	45899149	45899189	Association	138972	Scrotal circumference	rs110739783	Scrotal circumference	SCRCIR	Chromosome-wise	Suggestive	28852499		<0.10	canchim
Hapmap38983-BTA-73489	rs41590069	Scrotal circumference at 420 days	5	45926002	Canchim	Buzanskas et al. (2017)	5	Animal QTLdb	Reproduction	45899149	45899189	Association	138972	Scrotal circumference	rs110739783	Scrotal circumference	SCRCIR	Chromosome-wise	Suggestive	28852499		<0.10	canchim
BovineHD0500013209	rs109635265	Scrotal circumference at 420 days	5	45940813	Canchim	Buzanskas et al. (2017)	5	Animal QTLdb	Reproduction	45899149	45899189	Association	138972	Scrotal circumference	rs110739783	Scrotal circumference	SCRCIR	Chromosome-wise	Suggestive	28852499		<0.10	canchim
BovineHD0500013210	rs109461229	Scrotal circumference at 420 days	5	45943818	Canchim	Buzanskas et al. (2017)	5	Animal QTLdb	Reproduction	45899149	45899189	Association	138972	Scrotal circumference	rs110739783	Scrotal circumference	SCRCIR	Chromosome-wise	Suggestive	28852499		<0.10	canchim
BovineHD0500013215	rs110502555	Scrotal circumference at 420 days	5	45969746	Canchim	Buzanskas et al. (2017)	5	Animal QTLdb	Reproduction	45899149	45899189	Association	138972	Scrotal circumference	rs110739783	Scrotal circumference	SCRCIR	Chromosome-wise	Suggestive	28852499		<0.10	canchim
BovineHD0500013219	rs109042529	Scrotal circumference at 420 days	5	45988592	Canchim	Buzanskas et al. (2017)	5	Animal QTLdb	Reproduction	45899149	45899189	Association	138972	Scrotal circumference	rs110739783	Scrotal circumference	SCRCIR	Chromosome-wise	Suggestive	28852499		<0.10	canchim
BovineHD0500013199	rs109941119	Scrotal circumference at 420 days	5	45880424	Canchim	Buzanskas et al. (2017)	5	Animal QTLdb	Reproduction	45901947	45901987	Association	138973	Scrotal circumference	rs133006321	Scrotal circumference	SCRCIR	Chromosome-wise	Suggestive	28852499		<0.10	canchim
BovineHD0500013201	rs110443290	Scrotal circumference at 420 days	5	45897449	Canchim	Buzanskas et al. (2017)	5	Animal QTLdb	Reproduction	45901947	45901987	Association	138973	Scrotal circumference	rs133006321	Scrotal circumference	SCRCIR	Chromosome-wise	Suggestive	28852499		<0.10	canchim
BovineHD0500013202	rs110739783	Scrotal circumference at 420 days	5	45899169	Canchim	Buzanskas et al. (2017)	5	Animal QTLdb	Reproduction	45901947	45901987	Association	138973	Scrotal circumference	rs133006321	Scrotal circumference	SCRCIR	Chromosome-wise	Suggestive	28852499		<0.10	canchim
BovineHD0500013203	rs133006321	Scrotal circumference at 420 days	5	45901967	Canchim	Buzanskas et al. (2017)	5	Animal QTLdb	Reproduction	45901947	45901987	Association	138973	Scrotal circumference	rs133006321	Scrotal circumference	SCRCIR	Chromosome-wise	Suggestive	28852499		<0.10	canchim
BovineHD0500013206	rs136589101	Scrotal circumference at 420 days	5	45921555	Canchim	Buzanskas et al. (2017)	5	Animal QTLdb	Reproduction	45901947	45901987	Association	138973	Scrotal circumference	rs133006321	Scrotal circumference	SCRCIR	Chromosome-wise	Suggestive	28852499		<0.10	canchim
Hapmap38983-BTA-73489	rs41590069	Scrotal circumference at 420 days	5	45926002	Canchim	Buzanskas et al. (2017)	5	Animal QTLdb	Reproduction	45901947	45901987	Association	138973	Scrotal circumference	rs133006321	Scrotal circumference	SCRCIR	Chromosome-wise	Suggestive	28852499		<0.10	canchim
BovineHD0500013209	rs109635265	Scrotal circumference at 420 days	5	45940813	Canchim	Buzanskas et al. (2017)	5	Animal QTLdb	Reproduction	45901947	45901987	Association	138973	Scrotal circumference	rs133006321	Scrotal circumference	SCRCIR	Chromosome-wise	Suggestive	28852499		<0.10	canchim
BovineHD0500013210	rs109461229	Scrotal circumference at 420 days	5	45943818	Canchim	Buzanskas et al. (2017)	5	Animal QTLdb	Reproduction	45901947	45901987	Association	138973	Scrotal circumference	rs133006321	Scrotal circumference	SCRCIR	Chromosome-wise	Suggestive	28852499		<0.10	canchim
BovineHD0500013215	rs110502555	Scrotal circumference at 420 days	5	45969746	Canchim	Buzanskas et al. (2017)	5	Animal QTLdb	Reproduction	45901947	45901987	Association	138973	Scrotal circumference	rs133006321	Scrotal circumference	SCRCIR	Chromosome-wise	Suggestive	28852499		<0.10	canchim
BovineHD0500013219	rs109042529	Scrotal circumference at 420 days	5	45988592	Canchim	Buzanskas et al. (2017)	5	Animal QTLdb	Reproduction	45901947	45901987	Association	138973	Scrotal circumference	rs133006321	Scrotal circumference	SCRCIR	Chromosome-wise	Suggestive	28852499		<0.10	canchim
BovineHD0500013199	rs109941119	Scrotal circumference at 420 days	5	45880424	Canchim	Buzanskas et al. (2017)	5	Animal QTLdb	Reproduction	45921535	45921575	Association	138974	Scrotal circumference	rs136589101	Scrotal circumference	SCRCIR	Chromosome-wise	Suggestive	28852499		<0.10	canchim
BovineHD0500013201	rs110443290	Scrotal circumference at 420 days	5	45897449	Canchim	Buzanskas et al. (2017)	5	Animal QTLdb	Reproduction	45921535	45921575	Association	138974	Scrotal circumference	rs136589101	Scrotal circumference	SCRCIR	Chromosome-wise	Suggestive	28852499		<0.10	canchim
BovineHD0500013202	rs110739783	Scrotal circumference at 420 days	5	45899169	Canchim	Buzanskas et al. (2017)	5	Animal QTLdb	Reproduction	45921535	45921575	Association	138974	Scrotal circumference	rs136589101	Scrotal circumference	SCRCIR	Chromosome-wise	Suggestive	28852499		<0.10	canchim
BovineHD0500013203	rs133006321	Scrotal circumference at 420 days	5	45901967	Canchim	Buzanskas et al. (2017)	5	Animal QTLdb	Reproduction	45921535	45921575	Association	138974	Scrotal circumference	rs136589101	Scrotal circumference	SCRCIR	Chromosome-wise	Suggestive	28852499		<0.10	canchim
BovineHD0500013206	rs136589101	Scrotal circumference at 420 days	5	45921555	Canchim	Buzanskas et al. (2017)	5	Animal QTLdb	Reproduction	45921535	45921575	Association	138974	Scrotal circumference	rs136589101	Scrotal circumference	SCRCIR	Chromosome-wise	Suggestive	28852499		<0.10	canchim
Hapmap38983-BTA-73489	rs41590069	Scrotal circumference at 420 days	5	45926002	Canchim	Buzanskas et al. (2017)	5	Animal QTLdb	Reproduction	45921535	45921575	Association	138974	Scrotal circumference	rs136589101	Scrotal circumference	SCRCIR	Chromosome-wise	Suggestive	28852499		<0.10	canchim
BovineHD0500013209	rs109635265	Scrotal circumference at 420 days	5	45940813	Canchim	Buzanskas et al. (2017)	5	Animal QTLdb	Reproduction	45921535	45921575	Association	138974	Scrotal circumference	rs136589101	Scrotal circumference	SCRCIR	Chromosome-wise	Suggestive	28852499		<0.10	canchim
BovineHD0500013210	rs109461229	Scrotal circumference at 420 days	5	45943818	Canchim	Buzanskas et al. (2017)	5	Animal QTLdb	Reproduction	45921535	45921575	Association	138974	Scrotal circumference	rs136589101	Scrotal circumference	SCRCIR	Chromosome-wise	Suggestive	28852499		<0.10	canchim
BovineHD0500013215	rs110502555	Scrotal circumference at 420 days	5	45969746	Canchim	Buzanskas et al. (2017)	5	Animal QTLdb	Reproduction	45921535	45921575	Association	138974	Scrotal circumference	rs136589101	Scrotal circumference	SCRCIR	Chromosome-wise	Suggestive	28852499		<0.10	canchim
BovineHD0500013219	rs109042529	Scrotal circumference at 420 days	5	45988592	Canchim	Buzanskas et al. (2017)	5	Animal QTLdb	Reproduction	45921535	45921575	Association	138974	Scrotal circumference	rs136589101	Scrotal circumference	SCRCIR	Chromosome-wise	Suggestive	28852499		<0.10	canchim
BovineHD0500013199	rs109941119	Scrotal circumference at 420 days	5	45880424	Canchim	Buzanskas et al. (2017)	5	Animal QTLdb	Reproduction	45925982	45926022	Association	138975	Scrotal circumference	rs41590069	Scrotal circumference	SCRCIR	Chromosome-wise	Suggestive	28852499		<0.10	canchim
BovineHD0500013201	rs110443290	Scrotal circumference at 420 days	5	45897449	Canchim	Buzanskas et al. (2017)	5	Animal QTLdb	Reproduction	45925982	45926022	Association	138975	Scrotal circumference	rs41590069	Scrotal circumference	SCRCIR	Chromosome-wise	Suggestive	28852499		<0.10	canchim
BovineHD0500013202	rs110739783	Scrotal circumference at 420 days	5	45899169	Canchim	Buzanskas et al. (2017)	5	Animal QTLdb	Reproduction	45925982	45926022	Association	138975	Scrotal circumference	rs41590069	Scrotal circumference	SCRCIR	Chromosome-wise	Suggestive	28852499		<0.10	canchim
BovineHD0500013203	rs133006321	Scrotal circumference at 420 days	5	45901967	Canchim	Buzanskas et al. (2017)	5	Animal QTLdb	Reproduction	45925982	45926022	Association	138975	Scrotal circumference	rs41590069	Scrotal circumference	SCRCIR	Chromosome-wise	Suggestive	28852499		<0.10	canchim
BovineHD0500013206	rs136589101	Scrotal circumference at 420 days	5	45921555	Canchim	Buzanskas et al. (2017)	5	Animal QTLdb	Reproduction	45925982	45926022	Association	138975	Scrotal circumference	rs41590069	Scrotal circumference	SCRCIR	Chromosome-wise	Suggestive	28852499		<0.10	canchim
Hapmap38983-BTA-73489	rs41590069	Scrotal circumference at 420 days	5	45926002	Canchim	Buzanskas et al. (2017)	5	Animal QTLdb	Reproduction	45925982	45926022	Association	138975	Scrotal circumference	rs41590069	Scrotal circumference	SCRCIR	Chromosome-wise	Suggestive	28852499		<0.10	canchim
BovineHD0500013209	rs109635265	Scrotal circumference at 420 days	5	45940813	Canchim	Buzanskas et al. (2017)	5	Animal QTLdb	Reproduction	45925982	45926022	Association	138975	Scrotal circumference	rs41590069	Scrotal circumference	SCRCIR	Chromosome-wise	Suggestive	28852499		<0.10	canchim
BovineHD0500013210	rs109461229	Scrotal circumference at 420 days	5	45943818	Canchim	Buzanskas et al. (2017)	5	Animal QTLdb	Reproduction	45925982	45926022	Association	138975	Scrotal circumference	rs41590069	Scrotal circumference	SCRCIR	Chromosome-wise	Suggestive	28852499		<0.10	canchim
BovineHD0500013215	rs110502555	Scrotal circumference at 420 days	5	45969746	Canchim	Buzanskas et al. (2017)	5	Animal QTLdb	Reproduction	45925982	45926022	Association	138975	Scrotal circumference	rs41590069	Scrotal circumference	SCRCIR	Chromosome-wise	Suggestive	28852499		<0.10	canchim
BovineHD0500013219	rs109042529	Scrotal circumference at 420 days	5	45988592	Canchim	Buzanskas et al. (2017)	5	Animal QTLdb	Reproduction	45925982	45926022	Association	138975	Scrotal circumference	rs41590069	Scrotal circumference	SCRCIR	Chromosome-wise	Suggestive	28852499		<0.10	canchim
BovineHD0500013199	rs109941119	Scrotal circumference at 420 days	5	45880424	Canchim	Buzanskas et al. (2017)	5	Animal QTLdb	Reproduction	45940793	45940833	Association	138976	Scrotal circumference	rs109635265	Scrotal circumference	SCRCIR	Chromosome-wise	Suggestive	28852499		<0.10	canchim
BovineHD0500013201	rs110443290	Scrotal circumference at 420 days	5	45897449	Canchim	Buzanskas et al. (2017)	5	Animal QTLdb	Reproduction	45940793	45940833	Association	138976	Scrotal circumference	rs109635265	Scrotal circumference	SCRCIR	Chromosome-wise	Suggestive	28852499		<0.10	canchim
BovineHD0500013202	rs110739783	Scrotal circumference at 420 days	5	45899169	Canchim	Buzanskas et al. (2017)	5	Animal QTLdb	Reproduction	45940793	45940833	Association	138976	Scrotal circumference	rs109635265	Scrotal circumference	SCRCIR	Chromosome-wise	Suggestive	28852499		<0.10	canchim
BovineHD0500013203	rs133006321	Scrotal circumference at 420 days	5	45901967	Canchim	Buzanskas et al. (2017)	5	Animal QTLdb	Reproduction	45940793	45940833	Association	138976	Scrotal circumference	rs109635265	Scrotal circumference	SCRCIR	Chromosome-wise	Suggestive	28852499		<0.10	canchim
BovineHD0500013206	rs136589101	Scrotal circumference at 420 days	5	45921555	Canchim	Buzanskas et al. (2017)	5	Animal QTLdb	Reproduction	45940793	45940833	Association	138976	Scrotal circumference	rs109635265	Scrotal circumference	SCRCIR	Chromosome-wise	Suggestive	28852499		<0.10	canchim
Hapmap38983-BTA-73489	rs41590069	Scrotal circumference at 420 days	5	45926002	Canchim	Buzanskas et al. (2017)	5	Animal QTLdb	Reproduction	45940793	45940833	Association	138976	Scrotal circumference	rs109635265	Scrotal circumference	SCRCIR	Chromosome-wise	Suggestive	28852499		<0.10	canchim
BovineHD0500013209	rs109635265	Scrotal circumference at 420 days	5	45940813	Canchim	Buzanskas et al. (2017)	5	Animal QTLdb	Reproduction	45940793	45940833	Association	138976	Scrotal circumference	rs109635265	Scrotal circumference	SCRCIR	Chromosome-wise	Suggestive	28852499		<0.10	canchim
BovineHD0500013210	rs109461229	Scrotal circumference at 420 days	5	45943818	Canchim	Buzanskas et al. (2017)	5	Animal QTLdb	Reproduction	45940793	45940833	Association	138976	Scrotal circumference	rs109635265	Scrotal circumference	SCRCIR	Chromosome-wise	Suggestive	28852499		<0.10	canchim
BovineHD0500013215	rs110502555	Scrotal circumference at 420 days	5	45969746	Canchim	Buzanskas et al. (2017)	5	Animal QTLdb	Reproduction	45940793	45940833	Association	138976	Scrotal circumference	rs109635265	Scrotal circumference	SCRCIR	Chromosome-wise	Suggestive	28852499		<0.10	canchim
BovineHD0500013219	rs109042529	Scrotal circumference at 420 days	5	45988592	Canchim	Buzanskas et al. (2017)	5	Animal QTLdb	Reproduction	45940793	45940833	Association	138976	Scrotal circumference	rs109635265	Scrotal circumference	SCRCIR	Chromosome-wise	Suggestive	28852499		<0.10	canchim
BovineHD0500013199	rs109941119	Scrotal circumference at 420 days	5	45880424	Canchim	Buzanskas et al. (2017)	5	Animal QTLdb	Reproduction	45943798	45943838	Association	138977	Scrotal circumference	rs109461229	Scrotal circumference	SCRCIR	Chromosome-wise	Suggestive	28852499		<0.10	canchim
BovineHD0500013201	rs110443290	Scrotal circumference at 420 days	5	45897449	Canchim	Buzanskas et al. (2017)	5	Animal QTLdb	Reproduction	45943798	45943838	Association	138977	Scrotal circumference	rs109461229	Scrotal circumference	SCRCIR	Chromosome-wise	Suggestive	28852499		<0.10	canchim
BovineHD0500013202	rs110739783	Scrotal circumference at 420 days	5	45899169	Canchim	Buzanskas et al. (2017)	5	Animal QTLdb	Reproduction	45943798	45943838	Association	138977	Scrotal circumference	rs109461229	Scrotal circumference	SCRCIR	Chromosome-wise	Suggestive	28852499		<0.10	canchim
BovineHD0500013203	rs133006321	Scrotal circumference at 420 days	5	45901967	Canchim	Buzanskas et al. (2017)	5	Animal QTLdb	Reproduction	45943798	45943838	Association	138977	Scrotal circumference	rs109461229	Scrotal circumference	SCRCIR	Chromosome-wise	Suggestive	28852499		<0.10	canchim
BovineHD0500013206	rs136589101	Scrotal circumference at 420 days	5	45921555	Canchim	Buzanskas et al. (2017)	5	Animal QTLdb	Reproduction	45943798	45943838	Association	138977	Scrotal circumference	rs109461229	Scrotal circumference	SCRCIR	Chromosome-wise	Suggestive	28852499		<0.10	canchim
Hapmap38983-BTA-73489	rs41590069	Scrotal circumference at 420 days	5	45926002	Canchim	Buzanskas et al. (2017)	5	Animal QTLdb	Reproduction	45943798	45943838	Association	138977	Scrotal circumference	rs109461229	Scrotal circumference	SCRCIR	Chromosome-wise	Suggestive	28852499		<0.10	canchim
BovineHD0500013209	rs109635265	Scrotal circumference at 420 days	5	45940813	Canchim	Buzanskas et al. (2017)	5	Animal QTLdb	Reproduction	45943798	45943838	Association	138977	Scrotal circumference	rs109461229	Scrotal circumference	SCRCIR	Chromosome-wise	Suggestive	28852499		<0.10	canchim
BovineHD0500013210	rs109461229	Scrotal circumference at 420 days	5	45943818	Canchim	Buzanskas et al. (2017)	5	Animal QTLdb	Reproduction	45943798	45943838	Association	138977	Scrotal circumference	rs109461229	Scrotal circumference	SCRCIR	Chromosome-wise	Suggestive	28852499		<0.10	canchim
BovineHD0500013215	rs110502555	Scrotal circumference at 420 days	5	45969746	Canchim	Buzanskas et al. (2017)	5	Animal QTLdb	Reproduction	45943798	45943838	Association	138977	Scrotal circumference	rs109461229	Scrotal circumference	SCRCIR	Chromosome-wise	Suggestive	28852499		<0.10	canchim
BovineHD0500013219	rs109042529	Scrotal circumference at 420 days	5	45988592	Canchim	Buzanskas et al. (2017)	5	Animal QTLdb	Reproduction	45943798	45943838	Association	138977	Scrotal circumference	rs109461229	Scrotal circumference	SCRCIR	Chromosome-wise	Suggestive	28852499		<0.10	canchim
BovineHD0500013199	rs109941119	Scrotal circumference at 420 days	5	45880424	Canchim	Buzanskas et al. (2017)	5	Animal QTLdb	Reproduction	45969726	45969766	Association	138978	Scrotal circumference	rs110502555	Scrotal circumference	SCRCIR	Chromosome-wise	Suggestive	28852499		<0.10	canchim
BovineHD0500013201	rs110443290	Scrotal circumference at 420 days	5	45897449	Canchim	Buzanskas et al. (2017)	5	Animal QTLdb	Reproduction	45969726	45969766	Association	138978	Scrotal circumference	rs110502555	Scrotal circumference	SCRCIR	Chromosome-wise	Suggestive	28852499		<0.10	canchim
BovineHD0500013202	rs110739783	Scrotal circumference at 420 days	5	45899169	Canchim	Buzanskas et al. (2017)	5	Animal QTLdb	Reproduction	45969726	45969766	Association	138978	Scrotal circumference	rs110502555	Scrotal circumference	SCRCIR	Chromosome-wise	Suggestive	28852499		<0.10	canchim
BovineHD0500013203	rs133006321	Scrotal circumference at 420 days	5	45901967	Canchim	Buzanskas et al. (2017)	5	Animal QTLdb	Reproduction	45969726	45969766	Association	138978	Scrotal circumference	rs110502555	Scrotal circumference	SCRCIR	Chromosome-wise	Suggestive	28852499		<0.10	canchim
BovineHD0500013206	rs136589101	Scrotal circumference at 420 days	5	45921555	Canchim	Buzanskas et al. (2017)	5	Animal QTLdb	Reproduction	45969726	45969766	Association	138978	Scrotal circumference	rs110502555	Scrotal circumference	SCRCIR	Chromosome-wise	Suggestive	28852499		<0.10	canchim
Hapmap38983-BTA-73489	rs41590069	Scrotal circumference at 420 days	5	45926002	Canchim	Buzanskas et al. (2017)	5	Animal QTLdb	Reproduction	45969726	45969766	Association	138978	Scrotal circumference	rs110502555	Scrotal circumference	SCRCIR	Chromosome-wise	Suggestive	28852499		<0.10	canchim
BovineHD0500013209	rs109635265	Scrotal circumference at 420 days	5	45940813	Canchim	Buzanskas et al. (2017)	5	Animal QTLdb	Reproduction	45969726	45969766	Association	138978	Scrotal circumference	rs110502555	Scrotal circumference	SCRCIR	Chromosome-wise	Suggestive	28852499		<0.10	canchim
BovineHD0500013210	rs109461229	Scrotal circumference at 420 days	5	45943818	Canchim	Buzanskas et al. (2017)	5	Animal QTLdb	Reproduction	45969726	45969766	Association	138978	Scrotal circumference	rs110502555	Scrotal circumference	SCRCIR	Chromosome-wise	Suggestive	28852499		<0.10	canchim
BovineHD0500013215	rs110502555	Scrotal circumference at 420 days	5	45969746	Canchim	Buzanskas et al. (2017)	5	Animal QTLdb	Reproduction	45969726	45969766	Association	138978	Scrotal circumference	rs110502555	Scrotal circumference	SCRCIR	Chromosome-wise	Suggestive	28852499		<0.10	canchim
BovineHD0500013219	rs109042529	Scrotal circumference at 420 days	5	45988592	Canchim	Buzanskas et al. (2017)	5	Animal QTLdb	Reproduction	45969726	45969766	Association	138978	Scrotal circumference	rs110502555	Scrotal circumference	SCRCIR	Chromosome-wise	Suggestive	28852499		<0.10	canchim
BovineHD0500013201	rs110443290	Scrotal circumference at 420 days	5	45897449	Canchim	Buzanskas et al. (2017)	5	Animal QTLdb	Reproduction	45988572	45988612	Association	138979	Scrotal circumference	rs109042529	Scrotal circumference	SCRCIR	Chromosome-wise	Suggestive	28852499		<0.10	canchim
BovineHD0500013202	rs110739783	Scrotal circumference at 420 days	5	45899169	Canchim	Buzanskas et al. (2017)	5	Animal QTLdb	Reproduction	45988572	45988612	Association	138979	Scrotal circumference	rs109042529	Scrotal circumference	SCRCIR	Chromosome-wise	Suggestive	28852499		<0.10	canchim
BovineHD0500013203	rs133006321	Scrotal circumference at 420 days	5	45901967	Canchim	Buzanskas et al. (2017)	5	Animal QTLdb	Reproduction	45988572	45988612	Association	138979	Scrotal circumference	rs109042529	Scrotal circumference	SCRCIR	Chromosome-wise	Suggestive	28852499		<0.10	canchim
BovineHD0500013206	rs136589101	Scrotal circumference at 420 days	5	45921555	Canchim	Buzanskas et al. (2017)	5	Animal QTLdb	Reproduction	45988572	45988612	Association	138979	Scrotal circumference	rs109042529	Scrotal circumference	SCRCIR	Chromosome-wise	Suggestive	28852499		<0.10	canchim
Hapmap38983-BTA-73489	rs41590069	Scrotal circumference at 420 days	5	45926002	Canchim	Buzanskas et al. (2017)	5	Animal QTLdb	Reproduction	45988572	45988612	Association	138979	Scrotal circumference	rs109042529	Scrotal circumference	SCRCIR	Chromosome-wise	Suggestive	28852499		<0.10	canchim
BovineHD0500013209	rs109635265	Scrotal circumference at 420 days	5	45940813	Canchim	Buzanskas et al. (2017)	5	Animal QTLdb	Reproduction	45988572	45988612	Association	138979	Scrotal circumference	rs109042529	Scrotal circumference	SCRCIR	Chromosome-wise	Suggestive	28852499		<0.10	canchim
BovineHD0500013210	rs109461229	Scrotal circumference at 420 days	5	45943818	Canchim	Buzanskas et al. (2017)	5	Animal QTLdb	Reproduction	45988572	45988612	Association	138979	Scrotal circumference	rs109042529	Scrotal circumference	SCRCIR	Chromosome-wise	Suggestive	28852499		<0.10	canchim
BovineHD0500013215	rs110502555	Scrotal circumference at 420 days	5	45969746	Canchim	Buzanskas et al. (2017)	5	Animal QTLdb	Reproduction	45988572	45988612	Association	138979	Scrotal circumference	rs109042529	Scrotal circumference	SCRCIR	Chromosome-wise	Suggestive	28852499		<0.10	canchim
BovineHD0500013219	rs109042529	Scrotal circumference at 420 days	5	45988592	Canchim	Buzanskas et al. (2017)	5	Animal QTLdb	Reproduction	45988572	45988612	Association	138979	Scrotal circumference	rs109042529	Scrotal circumference	SCRCIR	Chromosome-wise	Suggestive	28852499		<0.10	canchim
BovineHD0500014093	rs135293584	Scrotal circumference at 420 days	5	48927617	Canchim	Buzanskas et al. (2017)	5	Animal QTLdb	Reproduction	48927597	48927637	Association	138980	Scrotal circumference	rs135293584	Scrotal circumference	SCRCIR	Chromosome-wise	Suggestive	28852499		<0.10	canchim
BovineHD0500014121	rs134846637	Scrotal circumference at 420 days	5	49038495	Canchim	Buzanskas et al. (2017)	5	Animal QTLdb	Reproduction	49038475	49038515	Association	138981	Scrotal circumference	rs134846637	Scrotal circumference	SCRCIR	Chromosome-wise	Suggestive	28852499		<0.10	canchim
BovineHD0500014141	rs109818155	Scrotal circumference at 420 days	5	49100257	Canchim	Buzanskas et al. (2017)	5	Animal QTLdb	Reproduction	49038475	49038515	Association	138981	Scrotal circumference	rs134846637	Scrotal circumference	SCRCIR	Chromosome-wise	Suggestive	28852499		<0.10	canchim
BovineHD0500014142	rs109388550	Scrotal circumference at 420 days	5	49102470	Canchim	Buzanskas et al. (2017)	5	Animal QTLdb	Reproduction	49038475	49038515	Association	138981	Scrotal circumference	rs134846637	Scrotal circumference	SCRCIR	Chromosome-wise	Suggestive	28852499		<0.10	canchim
BovineHD0500014121	rs134846637	Scrotal circumference at 420 days	5	49038495	Canchim	Buzanskas et al. (2017)	5	Animal QTLdb	Reproduction	49100237	49100277	Association	138982	Scrotal circumference	rs109818155	Scrotal circumference	SCRCIR	Chromosome-wise	Suggestive	28852499		<0.10	canchim
BovineHD0500014141	rs109818155	Scrotal circumference at 420 days	5	49100257	Canchim	Buzanskas et al. (2017)	5	Animal QTLdb	Reproduction	49100237	49100277	Association	138982	Scrotal circumference	rs109818155	Scrotal circumference	SCRCIR	Chromosome-wise	Suggestive	28852499		<0.10	canchim
BovineHD0500014142	rs109388550	Scrotal circumference at 420 days	5	49102470	Canchim	Buzanskas et al. (2017)	5	Animal QTLdb	Reproduction	49100237	49100277	Association	138982	Scrotal circumference	rs109818155	Scrotal circumference	SCRCIR	Chromosome-wise	Suggestive	28852499		<0.10	canchim
BovineHD0500014121	rs134846637	Scrotal circumference at 420 days	5	49038495	Canchim	Buzanskas et al. (2017)	5	Animal QTLdb	Reproduction	49102450	49102490	Association	138983	Scrotal circumference	rs109388550	Scrotal circumference	SCRCIR	Chromosome-wise	Suggestive	28852499		<0.10	canchim
BovineHD0500014141	rs109818155	Scrotal circumference at 420 days	5	49100257	Canchim	Buzanskas et al. (2017)	5	Animal QTLdb	Reproduction	49102450	49102490	Association	138983	Scrotal circumference	rs109388550	Scrotal circumference	SCRCIR	Chromosome-wise	Suggestive	28852499		<0.10	canchim
BovineHD0500014142	rs109388550	Scrotal circumference at 420 days	5	49102470	Canchim	Buzanskas et al. (2017)	5	Animal QTLdb	Reproduction	49102450	49102490	Association	138983	Scrotal circumference	rs109388550	Scrotal circumference	SCRCIR	Chromosome-wise	Suggestive	28852499		<0.10	canchim
BovineHD0500014470	rs137166674	Scrotal circumference at 420 days	5	50321156	Canchim	Buzanskas et al. (2017)	5	Animal QTLdb	Reproduction	50336187	50336227	Association	138984	Scrotal circumference	rs109404421	Scrotal circumference	SCRCIR	Chromosome-wise	Suggestive	28852499		<0.10	canchim
BovineHD0500014473	rs134596971	Scrotal circumference at 420 days	5	50327258	Canchim	Buzanskas et al. (2017)	5	Animal QTLdb	Reproduction	50336187	50336227	Association	138984	Scrotal circumference	rs109404421	Scrotal circumference	SCRCIR	Chromosome-wise	Suggestive	28852499		<0.10	canchim
BovineHD0500014476	rs109404421	Scrotal circumference at 420 days	5	50336207	Canchim	Buzanskas et al. (2017)	5	Animal QTLdb	Reproduction	50336187	50336227	Association	138984	Scrotal circumference	rs109404421	Scrotal circumference	SCRCIR	Chromosome-wise	Suggestive	28852499		<0.10	canchim
BovineHD0500014477	rs137735429	Scrotal circumference at 420 days	5	50344640	Canchim	Buzanskas et al. (2017)	5	Animal QTLdb	Reproduction	50336187	50336227	Association	138984	Scrotal circumference	rs109404421	Scrotal circumference	SCRCIR	Chromosome-wise	Suggestive	28852499		<0.10	canchim
BovineHD0500014479	rs137317884	Scrotal circumference at 420 days	5	50348439	Canchim	Buzanskas et al. (2017)	5	Animal QTLdb	Reproduction	50336187	50336227	Association	138984	Scrotal circumference	rs109404421	Scrotal circumference	SCRCIR	Chromosome-wise	Suggestive	28852499		<0.10	canchim
BovineHD0500014481	rs136285326	Scrotal circumference at 420 days	5	50351917	Canchim	Buzanskas et al. (2017)	5	Animal QTLdb	Reproduction	50336187	50336227	Association	138984	Scrotal circumference	rs109404421	Scrotal circumference	SCRCIR	Chromosome-wise	Suggestive	28852499		<0.10	canchim
BovineHD0500014482	rs133604447	Scrotal circumference at 420 days	5	50352942	Canchim	Buzanskas et al. (2017)	5	Animal QTLdb	Reproduction	50336187	50336227	Association	138984	Scrotal circumference	rs109404421	Scrotal circumference	SCRCIR	Chromosome-wise	Suggestive	28852499		<0.10	canchim
BovineHD0500014470	rs137166674	Scrotal circumference at 420 days	5	50321156	Canchim	Buzanskas et al. (2017)	5	Animal QTLdb	Reproduction	50344620	50344660	Association	138985	Scrotal circumference	rs137735429	Scrotal circumference	SCRCIR	Chromosome-wise	Suggestive	28852499		<0.10	canchim
BovineHD0500014473	rs134596971	Scrotal circumference at 420 days	5	50327258	Canchim	Buzanskas et al. (2017)	5	Animal QTLdb	Reproduction	50344620	50344660	Association	138985	Scrotal circumference	rs137735429	Scrotal circumference	SCRCIR	Chromosome-wise	Suggestive	28852499		<0.10	canchim
BovineHD0500014476	rs109404421	Scrotal circumference at 420 days	5	50336207	Canchim	Buzanskas et al. (2017)	5	Animal QTLdb	Reproduction	50344620	50344660	Association	138985	Scrotal circumference	rs137735429	Scrotal circumference	SCRCIR	Chromosome-wise	Suggestive	28852499		<0.10	canchim
BovineHD0500014477	rs137735429	Scrotal circumference at 420 days	5	50344640	Canchim	Buzanskas et al. (2017)	5	Animal QTLdb	Reproduction	50344620	50344660	Association	138985	Scrotal circumference	rs137735429	Scrotal circumference	SCRCIR	Chromosome-wise	Suggestive	28852499		<0.10	canchim
BovineHD0500014479	rs137317884	Scrotal circumference at 420 days	5	50348439	Canchim	Buzanskas et al. (2017)	5	Animal QTLdb	Reproduction	50344620	50344660	Association	138985	Scrotal circumference	rs137735429	Scrotal circumference	SCRCIR	Chromosome-wise	Suggestive	28852499		<0.10	canchim
BovineHD0500014481	rs136285326	Scrotal circumference at 420 days	5	50351917	Canchim	Buzanskas et al. (2017)	5	Animal QTLdb	Reproduction	50344620	50344660	Association	138985	Scrotal circumference	rs137735429	Scrotal circumference	SCRCIR	Chromosome-wise	Suggestive	28852499		<0.10	canchim
BovineHD0500014482	rs133604447	Scrotal circumference at 420 days	5	50352942	Canchim	Buzanskas et al. (2017)	5	Animal QTLdb	Reproduction	50344620	50344660	Association	138985	Scrotal circumference	rs137735429	Scrotal circumference	SCRCIR	Chromosome-wise	Suggestive	28852499		<0.10	canchim
BovineHD0500014470	rs137166674	Scrotal circumference at 420 days	5	50321156	Canchim	Buzanskas et al. (2017)	5	Animal QTLdb	Reproduction	50348419	50348459	Association	138986	Scrotal circumference	rs137317884	Scrotal circumference	SCRCIR	Chromosome-wise	Suggestive	28852499		<0.10	canchim
BovineHD0500014473	rs134596971	Scrotal circumference at 420 days	5	50327258	Canchim	Buzanskas et al. (2017)	5	Animal QTLdb	Reproduction	50348419	50348459	Association	138986	Scrotal circumference	rs137317884	Scrotal circumference	SCRCIR	Chromosome-wise	Suggestive	28852499		<0.10	canchim
BovineHD0500014476	rs109404421	Scrotal circumference at 420 days	5	50336207	Canchim	Buzanskas et al. (2017)	5	Animal QTLdb	Reproduction	50348419	50348459	Association	138986	Scrotal circumference	rs137317884	Scrotal circumference	SCRCIR	Chromosome-wise	Suggestive	28852499		<0.10	canchim
BovineHD0500014477	rs137735429	Scrotal circumference at 420 days	5	50344640	Canchim	Buzanskas et al. (2017)	5	Animal QTLdb	Reproduction	50348419	50348459	Association	138986	Scrotal circumference	rs137317884	Scrotal circumference	SCRCIR	Chromosome-wise	Suggestive	28852499		<0.10	canchim
BovineHD0500014479	rs137317884	Scrotal circumference at 420 days	5	50348439	Canchim	Buzanskas et al. (2017)	5	Animal QTLdb	Reproduction	50348419	50348459	Association	138986	Scrotal circumference	rs137317884	Scrotal circumference	SCRCIR	Chromosome-wise	Suggestive	28852499		<0.10	canchim
BovineHD0500014481	rs136285326	Scrotal circumference at 420 days	5	50351917	Canchim	Buzanskas et al. (2017)	5	Animal QTLdb	Reproduction	50348419	50348459	Association	138986	Scrotal circumference	rs137317884	Scrotal circumference	SCRCIR	Chromosome-wise	Suggestive	28852499		<0.10	canchim
BovineHD0500014482	rs133604447	Scrotal circumference at 420 days	5	50352942	Canchim	Buzanskas et al. (2017)	5	Animal QTLdb	Reproduction	50348419	50348459	Association	138986	Scrotal circumference	rs137317884	Scrotal circumference	SCRCIR	Chromosome-wise	Suggestive	28852499		<0.10	canchim
BovineHD0500014470	rs137166674	Scrotal circumference at 420 days	5	50321156	Canchim	Buzanskas et al. (2017)	5	Animal QTLdb	Reproduction	50351897	50351937	Association	138987	Scrotal circumference	rs136285326	Scrotal circumference	SCRCIR	Chromosome-wise	Suggestive	28852499		<0.10	canchim
BovineHD0500014473	rs134596971	Scrotal circumference at 420 days	5	50327258	Canchim	Buzanskas et al. (2017)	5	Animal QTLdb	Reproduction	50351897	50351937	Association	138987	Scrotal circumference	rs136285326	Scrotal circumference	SCRCIR	Chromosome-wise	Suggestive	28852499		<0.10	canchim
BovineHD0500014476	rs109404421	Scrotal circumference at 420 days	5	50336207	Canchim	Buzanskas et al. (2017)	5	Animal QTLdb	Reproduction	50351897	50351937	Association	138987	Scrotal circumference	rs136285326	Scrotal circumference	SCRCIR	Chromosome-wise	Suggestive	28852499		<0.10	canchim
BovineHD0500014477	rs137735429	Scrotal circumference at 420 days	5	50344640	Canchim	Buzanskas et al. (2017)	5	Animal QTLdb	Reproduction	50351897	50351937	Association	138987	Scrotal circumference	rs136285326	Scrotal circumference	SCRCIR	Chromosome-wise	Suggestive	28852499		<0.10	canchim
BovineHD0500014479	rs137317884	Scrotal circumference at 420 days	5	50348439	Canchim	Buzanskas et al. (2017)	5	Animal QTLdb	Reproduction	50351897	50351937	Association	138987	Scrotal circumference	rs136285326	Scrotal circumference	SCRCIR	Chromosome-wise	Suggestive	28852499		<0.10	canchim
BovineHD0500014481	rs136285326	Scrotal circumference at 420 days	5	50351917	Canchim	Buzanskas et al. (2017)	5	Animal QTLdb	Reproduction	50351897	50351937	Association	138987	Scrotal circumference	rs136285326	Scrotal circumference	SCRCIR	Chromosome-wise	Suggestive	28852499		<0.10	canchim
BovineHD0500014482	rs133604447	Scrotal circumference at 420 days	5	50352942	Canchim	Buzanskas et al. (2017)	5	Animal QTLdb	Reproduction	50351897	50351937	Association	138987	Scrotal circumference	rs136285326	Scrotal circumference	SCRCIR	Chromosome-wise	Suggestive	28852499		<0.10	canchim
BovineHD0500014470	rs137166674	Scrotal circumference at 420 days	5	50321156	Canchim	Buzanskas et al. (2017)	5	Animal QTLdb	Reproduction	50352922	50352962	Association	138988	Scrotal circumference	rs133604447	Scrotal circumference	SCRCIR	Chromosome-wise	Suggestive	28852499		<0.10	canchim
BovineHD0500014473	rs134596971	Scrotal circumference at 420 days	5	50327258	Canchim	Buzanskas et al. (2017)	5	Animal QTLdb	Reproduction	50352922	50352962	Association	138988	Scrotal circumference	rs133604447	Scrotal circumference	SCRCIR	Chromosome-wise	Suggestive	28852499		<0.10	canchim
BovineHD0500014476	rs109404421	Scrotal circumference at 420 days	5	50336207	Canchim	Buzanskas et al. (2017)	5	Animal QTLdb	Reproduction	50352922	50352962	Association	138988	Scrotal circumference	rs133604447	Scrotal circumference	SCRCIR	Chromosome-wise	Suggestive	28852499		<0.10	canchim
BovineHD0500014477	rs137735429	Scrotal circumference at 420 days	5	50344640	Canchim	Buzanskas et al. (2017)	5	Animal QTLdb	Reproduction	50352922	50352962	Association	138988	Scrotal circumference	rs133604447	Scrotal circumference	SCRCIR	Chromosome-wise	Suggestive	28852499		<0.10	canchim
BovineHD0500014479	rs137317884	Scrotal circumference at 420 days	5	50348439	Canchim	Buzanskas et al. (2017)	5	Animal QTLdb	Reproduction	50352922	50352962	Association	138988	Scrotal circumference	rs133604447	Scrotal circumference	SCRCIR	Chromosome-wise	Suggestive	28852499		<0.10	canchim
BovineHD0500014481	rs136285326	Scrotal circumference at 420 days	5	50351917	Canchim	Buzanskas et al. (2017)	5	Animal QTLdb	Reproduction	50352922	50352962	Association	138988	Scrotal circumference	rs133604447	Scrotal circumference	SCRCIR	Chromosome-wise	Suggestive	28852499		<0.10	canchim
BovineHD0500014482	rs133604447	Scrotal circumference at 420 days	5	50352942	Canchim	Buzanskas et al. (2017)	5	Animal QTLdb	Reproduction	50352922	50352962	Association	138988	Scrotal circumference	rs133604447	Scrotal circumference	SCRCIR	Chromosome-wise	Suggestive	28852499		<0.10	canchim
BovineHD0500014594	rs110034898	Scrotal circumference at 420 days	5	50810912	Canchim	Buzanskas et al. (2017)	5	Animal QTLdb	Reproduction	50810892	50810932	Association	138989	Scrotal circumference	rs110034898	Scrotal circumference	SCRCIR	Chromosome-wise	Suggestive	28852499		<0.10	canchim
BovineHD0500015038	rs133712981	Scrotal circumference at 420 days	5	52354830	Canchim	Buzanskas et al. (2017)	5	Animal QTLdb	Reproduction	52354810	52354850	Association	138990	Scrotal circumference	rs133712981	Scrotal circumference	SCRCIR	Chromosome-wise	Suggestive	28852499		<0.10	canchim
BovineHD0500015049	rs133468722	Scrotal circumference at 420 days	5	52399389	Canchim	Buzanskas et al. (2017)	5	Animal QTLdb	Reproduction	52354810	52354850	Association	138990	Scrotal circumference	rs133712981	Scrotal circumference	SCRCIR	Chromosome-wise	Suggestive	28852499		<0.10	canchim
BovineHD0500015055	rs108942252	Scrotal circumference at 420 days	5	52421840	Canchim	Buzanskas et al. (2017)	5	Animal QTLdb	Reproduction	52354810	52354850	Association	138990	Scrotal circumference	rs133712981	Scrotal circumference	SCRCIR	Chromosome-wise	Suggestive	28852499		<0.10	canchim
BovineHD0500015038	rs133712981	Scrotal circumference at 420 days	5	52354830	Canchim	Buzanskas et al. (2017)	5	Animal QTLdb	Reproduction	52399369	52399409	Association	138991	Scrotal circumference	rs133468722	Scrotal circumference	SCRCIR	Chromosome-wise	Suggestive	28852499		<0.10	canchim
BovineHD0500015049	rs133468722	Scrotal circumference at 420 days	5	52399389	Canchim	Buzanskas et al. (2017)	5	Animal QTLdb	Reproduction	52399369	52399409	Association	138991	Scrotal circumference	rs133468722	Scrotal circumference	SCRCIR	Chromosome-wise	Suggestive	28852499		<0.10	canchim
BovineHD0500015055	rs108942252	Scrotal circumference at 420 days	5	52421840	Canchim	Buzanskas et al. (2017)	5	Animal QTLdb	Reproduction	52399369	52399409	Association	138991	Scrotal circumference	rs133468722	Scrotal circumference	SCRCIR	Chromosome-wise	Suggestive	28852499		<0.10	canchim
BovineHD0500015073	rs110821453	Scrotal circumference at 420 days	5	52493709	Canchim	Buzanskas et al. (2017)	5	Animal QTLdb	Reproduction	52399369	52399409	Association	138991	Scrotal circumference	rs133468722	Scrotal circumference	SCRCIR	Chromosome-wise	Suggestive	28852499		<0.10	canchim
BovineHD0500015038	rs133712981	Scrotal circumference at 420 days	5	52354830	Canchim	Buzanskas et al. (2017)	5	Animal QTLdb	Reproduction	52421820	52421860	Association	138992	Scrotal circumference	rs108942252	Scrotal circumference	SCRCIR	Chromosome-wise	Suggestive	28852499		<0.10	canchim
BovineHD0500015049	rs133468722	Scrotal circumference at 420 days	5	52399389	Canchim	Buzanskas et al. (2017)	5	Animal QTLdb	Reproduction	52421820	52421860	Association	138992	Scrotal circumference	rs108942252	Scrotal circumference	SCRCIR	Chromosome-wise	Suggestive	28852499		<0.10	canchim
BovineHD0500015055	rs108942252	Scrotal circumference at 420 days	5	52421840	Canchim	Buzanskas et al. (2017)	5	Animal QTLdb	Reproduction	52421820	52421860	Association	138992	Scrotal circumference	rs108942252	Scrotal circumference	SCRCIR	Chromosome-wise	Suggestive	28852499		<0.10	canchim
BovineHD0500015073	rs110821453	Scrotal circumference at 420 days	5	52493709	Canchim	Buzanskas et al. (2017)	5	Animal QTLdb	Reproduction	52421820	52421860	Association	138992	Scrotal circumference	rs108942252	Scrotal circumference	SCRCIR	Chromosome-wise	Suggestive	28852499		<0.10	canchim
BovineHD0500015073	rs110821453	Scrotal circumference at 420 days	5	52493709	Canchim	Buzanskas et al. (2017)	5	Animal QTLdb	Reproduction	52570929	52570969	Association	138993	Scrotal circumference	rs137102880	Scrotal circumference	SCRCIR	Chromosome-wise	Suggestive	28852499		<0.10	canchim
BovineHD0500015089	rs137102880	Scrotal circumference at 420 days	5	52570949	Canchim	Buzanskas et al. (2017)	5	Animal QTLdb	Reproduction	52570929	52570969	Association	138993	Scrotal circumference	rs137102880	Scrotal circumference	SCRCIR	Chromosome-wise	Suggestive	28852499		<0.10	canchim
BovineHD0500015106	rs133590688	Scrotal circumference at 420 days	5	52636182	Canchim	Buzanskas et al. (2017)	5	Animal QTLdb	Reproduction	52570929	52570969	Association	138993	Scrotal circumference	rs137102880	Scrotal circumference	SCRCIR	Chromosome-wise	Suggestive	28852499		<0.10	canchim
BovineHD0500015107	rs109729395	Scrotal circumference at 420 days	5	52643407	Canchim	Buzanskas et al. (2017)	5	Animal QTLdb	Reproduction	52570929	52570969	Association	138993	Scrotal circumference	rs137102880	Scrotal circumference	SCRCIR	Chromosome-wise	Suggestive	28852499		<0.10	canchim
BovineHD0500015108	rs109494203	Scrotal circumference at 420 days	5	52646959	Canchim	Buzanskas et al. (2017)	5	Animal QTLdb	Reproduction	52570929	52570969	Association	138993	Scrotal circumference	rs137102880	Scrotal circumference	SCRCIR	Chromosome-wise	Suggestive	28852499		<0.10	canchim
BovineHD0500015109	rs109103723	Scrotal circumference at 420 days	5	52648467	Canchim	Buzanskas et al. (2017)	5	Animal QTLdb	Reproduction	52570929	52570969	Association	138993	Scrotal circumference	rs137102880	Scrotal circumference	SCRCIR	Chromosome-wise	Suggestive	28852499		<0.10	canchim
BovineHD0500015110	rs109036488	Scrotal circumference at 420 days	5	52651133	Canchim	Buzanskas et al. (2017)	5	Animal QTLdb	Reproduction	52570929	52570969	Association	138993	Scrotal circumference	rs137102880	Scrotal circumference	SCRCIR	Chromosome-wise	Suggestive	28852499		<0.10	canchim
BovineHD0500015111	rs132720145	Scrotal circumference at 420 days	5	52653581	Canchim	Buzanskas et al. (2017)	5	Animal QTLdb	Reproduction	52570929	52570969	Association	138993	Scrotal circumference	rs137102880	Scrotal circumference	SCRCIR	Chromosome-wise	Suggestive	28852499		<0.10	canchim
BovineHD0500015113	rs135762369	Scrotal circumference at 420 days	5	52656379	Canchim	Buzanskas et al. (2017)	5	Animal QTLdb	Reproduction	52570929	52570969	Association	138993	Scrotal circumference	rs137102880	Scrotal circumference	SCRCIR	Chromosome-wise	Suggestive	28852499		<0.10	canchim
BovineHD0500015130	rs110654445	Scrotal circumference at 420 days	5	52755751	Canchim	Buzanskas et al. (2017)	5	Animal QTLdb	Reproduction	52771720	52771760	Association	138994	Scrotal circumference	rs109124151	Scrotal circumference	SCRCIR	Chromosome-wise	Suggestive	28852499		<0.10	canchim
BovineHD0500015131	rs132843988	Scrotal circumference at 420 days	5	52756327	Canchim	Buzanskas et al. (2017)	5	Animal QTLdb	Reproduction	52771720	52771760	Association	138994	Scrotal circumference	rs109124151	Scrotal circumference	SCRCIR	Chromosome-wise	Suggestive	28852499		<0.10	canchim
BovineHD0500015132	rs134781821	Scrotal circumference at 420 days	5	52759020	Canchim	Buzanskas et al. (2017)	5	Animal QTLdb	Reproduction	52771720	52771760	Association	138994	Scrotal circumference	rs109124151	Scrotal circumference	SCRCIR	Chromosome-wise	Suggestive	28852499		<0.10	canchim
BovineHD0500015133	rs110197988	Scrotal circumference at 420 days	5	52759987	Canchim	Buzanskas et al. (2017)	5	Animal QTLdb	Reproduction	52771720	52771760	Association	138994	Scrotal circumference	rs109124151	Scrotal circumference	SCRCIR	Chromosome-wise	Suggestive	28852499		<0.10	canchim
BovineHD0500015135	rs110906264	Scrotal circumference at 420 days	5	52765006	Canchim	Buzanskas et al. (2017)	5	Animal QTLdb	Reproduction	52771720	52771760	Association	138994	Scrotal circumference	rs109124151	Scrotal circumference	SCRCIR	Chromosome-wise	Suggestive	28852499		<0.10	canchim
ARS-BFGL-NGS-78314	rs109124151	Scrotal circumference at 420 days	5	52771740	Canchim	Buzanskas et al. (2017)	5	Animal QTLdb	Reproduction	52771720	52771760	Association	138994	Scrotal circumference	rs109124151	Scrotal circumference	SCRCIR	Chromosome-wise	Suggestive	28852499		<0.10	canchim
BovineHD0500015137	rs110767141	Scrotal circumference at 420 days	5	52775407	Canchim	Buzanskas et al. (2017)	5	Animal QTLdb	Reproduction	52771720	52771760	Association	138994	Scrotal circumference	rs109124151	Scrotal circumference	SCRCIR	Chromosome-wise	Suggestive	28852499		<0.10	canchim
BovineHD0500015138	rs109572573	Scrotal circumference at 420 days	5	52777150	Canchim	Buzanskas et al. (2017)	5	Animal QTLdb	Reproduction	52771720	52771760	Association	138994	Scrotal circumference	rs109124151	Scrotal circumference	SCRCIR	Chromosome-wise	Suggestive	28852499		<0.10	canchim
BovineHD0500015140	rs110762622	Scrotal circumference at 420 days	5	52797774	Canchim	Buzanskas et al. (2017)	5	Animal QTLdb	Reproduction	52771720	52771760	Association	138994	Scrotal circumference	rs109124151	Scrotal circumference	SCRCIR	Chromosome-wise	Suggestive	28852499		<0.10	canchim
BovineHD0500015328	rs137139553	Scrotal circumference at 420 days	5	53730923	Canchim	Buzanskas et al. (2017)	5	Animal QTLdb	Reproduction	53730903	53730943	Association	138995	Scrotal circumference	rs137139553	Scrotal circumference	SCRCIR	Chromosome-wise	Suggestive	28852499		<0.10	canchim
BovineHD0500015332	rs135522177	Scrotal circumference at 420 days	5	53739452	Canchim	Buzanskas et al. (2017)	5	Animal QTLdb	Reproduction	53730903	53730943	Association	138995	Scrotal circumference	rs137139553	Scrotal circumference	SCRCIR	Chromosome-wise	Suggestive	28852499		<0.10	canchim
BovineHD0500015335	rs109062985	Scrotal circumference at 420 days	5	53796209	Canchim	Buzanskas et al. (2017)	5	Animal QTLdb	Reproduction	53730903	53730943	Association	138995	Scrotal circumference	rs137139553	Scrotal circumference	SCRCIR	Chromosome-wise	Suggestive	28852499		<0.10	canchim
BovineHD0500015336	rs110673933	Scrotal circumference at 420 days	5	53797927	Canchim	Buzanskas et al. (2017)	5	Animal QTLdb	Reproduction	53730903	53730943	Association	138995	Scrotal circumference	rs137139553	Scrotal circumference	SCRCIR	Chromosome-wise	Suggestive	28852499		<0.10	canchim
BovineHD0500015337	rs133769998	Scrotal circumference at 420 days	5	53806708	Canchim	Buzanskas et al. (2017)	5	Animal QTLdb	Reproduction	53730903	53730943	Association	138995	Scrotal circumference	rs137139553	Scrotal circumference	SCRCIR	Chromosome-wise	Suggestive	28852499		<0.10	canchim
BovineHD0500015328	rs137139553	Scrotal circumference at 420 days	5	53730923	Canchim	Buzanskas et al. (2017)	5	Animal QTLdb	Reproduction	53739432	53739472	Association	138996	Scrotal circumference	rs135522177	Scrotal circumference	SCRCIR	Chromosome-wise	Suggestive	28852499		<0.10	canchim
BovineHD0500015332	rs135522177	Scrotal circumference at 420 days	5	53739452	Canchim	Buzanskas et al. (2017)	5	Animal QTLdb	Reproduction	53739432	53739472	Association	138996	Scrotal circumference	rs135522177	Scrotal circumference	SCRCIR	Chromosome-wise	Suggestive	28852499		<0.10	canchim
BovineHD0500015335	rs109062985	Scrotal circumference at 420 days	5	53796209	Canchim	Buzanskas et al. (2017)	5	Animal QTLdb	Reproduction	53739432	53739472	Association	138996	Scrotal circumference	rs135522177	Scrotal circumference	SCRCIR	Chromosome-wise	Suggestive	28852499		<0.10	canchim
BovineHD0500015336	rs110673933	Scrotal circumference at 420 days	5	53797927	Canchim	Buzanskas et al. (2017)	5	Animal QTLdb	Reproduction	53739432	53739472	Association	138996	Scrotal circumference	rs135522177	Scrotal circumference	SCRCIR	Chromosome-wise	Suggestive	28852499		<0.10	canchim
BovineHD0500015337	rs133769998	Scrotal circumference at 420 days	5	53806708	Canchim	Buzanskas et al. (2017)	5	Animal QTLdb	Reproduction	53739432	53739472	Association	138996	Scrotal circumference	rs135522177	Scrotal circumference	SCRCIR	Chromosome-wise	Suggestive	28852499		<0.10	canchim
BovineHD0500015328	rs137139553	Scrotal circumference at 420 days	5	53730923	Canchim	Buzanskas et al. (2017)	5	Animal QTLdb	Reproduction	53796189	53796229	Association	138997	Scrotal circumference	rs109062985	Scrotal circumference	SCRCIR	Chromosome-wise	Suggestive	28852499		<0.10	canchim
BovineHD0500015332	rs135522177	Scrotal circumference at 420 days	5	53739452	Canchim	Buzanskas et al. (2017)	5	Animal QTLdb	Reproduction	53796189	53796229	Association	138997	Scrotal circumference	rs109062985	Scrotal circumference	SCRCIR	Chromosome-wise	Suggestive	28852499		<0.10	canchim
BovineHD0500015335	rs109062985	Scrotal circumference at 420 days	5	53796209	Canchim	Buzanskas et al. (2017)	5	Animal QTLdb	Reproduction	53796189	53796229	Association	138997	Scrotal circumference	rs109062985	Scrotal circumference	SCRCIR	Chromosome-wise	Suggestive	28852499		<0.10	canchim
BovineHD0500015336	rs110673933	Scrotal circumference at 420 days	5	53797927	Canchim	Buzanskas et al. (2017)	5	Animal QTLdb	Reproduction	53796189	53796229	Association	138997	Scrotal circumference	rs109062985	Scrotal circumference	SCRCIR	Chromosome-wise	Suggestive	28852499		<0.10	canchim
BovineHD0500015337	rs133769998	Scrotal circumference at 420 days	5	53806708	Canchim	Buzanskas et al. (2017)	5	Animal QTLdb	Reproduction	53796189	53796229	Association	138997	Scrotal circumference	rs109062985	Scrotal circumference	SCRCIR	Chromosome-wise	Suggestive	28852499		<0.10	canchim
BovineHD0500015328	rs137139553	Scrotal circumference at 420 days	5	53730923	Canchim	Buzanskas et al. (2017)	5	Animal QTLdb	Reproduction	53806688	53806728	Association	138999	Scrotal circumference	rs133769998	Scrotal circumference	SCRCIR	Chromosome-wise	Suggestive	28852499		<0.10	canchim
BovineHD0500015332	rs135522177	Scrotal circumference at 420 days	5	53739452	Canchim	Buzanskas et al. (2017)	5	Animal QTLdb	Reproduction	53806688	53806728	Association	138999	Scrotal circumference	rs133769998	Scrotal circumference	SCRCIR	Chromosome-wise	Suggestive	28852499		<0.10	canchim
BovineHD0500015335	rs109062985	Scrotal circumference at 420 days	5	53796209	Canchim	Buzanskas et al. (2017)	5	Animal QTLdb	Reproduction	53806688	53806728	Association	138999	Scrotal circumference	rs133769998	Scrotal circumference	SCRCIR	Chromosome-wise	Suggestive	28852499		<0.10	canchim
BovineHD0500015336	rs110673933	Scrotal circumference at 420 days	5	53797927	Canchim	Buzanskas et al. (2017)	5	Animal QTLdb	Reproduction	53806688	53806728	Association	138999	Scrotal circumference	rs133769998	Scrotal circumference	SCRCIR	Chromosome-wise	Suggestive	28852499		<0.10	canchim
BovineHD0500015337	rs133769998	Scrotal circumference at 420 days	5	53806708	Canchim	Buzanskas et al. (2017)	5	Animal QTLdb	Reproduction	53806688	53806728	Association	138999	Scrotal circumference	rs133769998	Scrotal circumference	SCRCIR	Chromosome-wise	Suggestive	28852499		<0.10	canchim
BovineHD0500015416	rs134919998	Scrotal circumference at 420 days	5	54123443	Canchim	Buzanskas et al. (2017)	5	Animal QTLdb	Reproduction	54126369	54126409	Association	139000	Scrotal circumference	rs109455016	Scrotal circumference	SCRCIR	Chromosome-wise	Suggestive	28852499		<0.10	canchim
BovineHD0500015417	rs109455016	Scrotal circumference at 420 days	5	54126389	Canchim	Buzanskas et al. (2017)	5	Animal QTLdb	Reproduction	54126369	54126409	Association	139000	Scrotal circumference	rs109455016	Scrotal circumference	SCRCIR	Chromosome-wise	Suggestive	28852499		<0.10	canchim
BovineHD0500015468	rs110845453	Scrotal circumference at 420 days	5	54305408	Canchim	Buzanskas et al. (2017)	5	Animal QTLdb	Reproduction	54305388	54305428	Association	139001	Scrotal circumference	rs110845453	Scrotal circumference	SCRCIR	Chromosome-wise	Suggestive	28852499		<0.10	canchim
ARS-BFGL-NGS-30772	rs110311658	Scrotal circumference at 420 days	5	54613068	Canchim	Buzanskas et al. (2017)	5	Animal QTLdb	Reproduction	54613048	54613088	Association	139002	Scrotal circumference	rs110311658	Scrotal circumference	SCRCIR	Chromosome-wise	Suggestive	28852499		<0.10	canchim
BovineHD0500015616	rs109035507	Scrotal circumference at 420 days	5	54743792	Canchim	Buzanskas et al. (2017)	5	Animal QTLdb	Reproduction	54743772	54743812	Association	139003	Scrotal circumference	rs109035507	Scrotal circumference	SCRCIR	Chromosome-wise	Suggestive	28852499		<0.10	canchim
BovineHD0500015619	rs135645960	Scrotal circumference at 420 days	5	54751685	Canchim	Buzanskas et al. (2017)	5	Animal QTLdb	Reproduction	54743772	54743812	Association	139003	Scrotal circumference	rs109035507	Scrotal circumference	SCRCIR	Chromosome-wise	Suggestive	28852499		<0.10	canchim
BovineHD0500015621	rs133048773	Scrotal circumference at 420 days	5	54754759	Canchim	Buzanskas et al. (2017)	5	Animal QTLdb	Reproduction	54743772	54743812	Association	139003	Scrotal circumference	rs109035507	Scrotal circumference	SCRCIR	Chromosome-wise	Suggestive	28852499		<0.10	canchim
BovineHD0500015622	rs137246199	Scrotal circumference at 420 days	5	54756688	Canchim	Buzanskas et al. (2017)	5	Animal QTLdb	Reproduction	54743772	54743812	Association	139003	Scrotal circumference	rs109035507	Scrotal circumference	SCRCIR	Chromosome-wise	Suggestive	28852499		<0.10	canchim
BovineHD0500015623	rs136147741	Scrotal circumference at 420 days	5	54760249	Canchim	Buzanskas et al. (2017)	5	Animal QTLdb	Reproduction	54743772	54743812	Association	139003	Scrotal circumference	rs109035507	Scrotal circumference	SCRCIR	Chromosome-wise	Suggestive	28852499		<0.10	canchim
BovineHD0500015616	rs109035507	Scrotal circumference at 420 days	5	54743792	Canchim	Buzanskas et al. (2017)	5	Animal QTLdb	Reproduction	54751665	54751705	Association	139004	Scrotal circumference	rs135645960	Scrotal circumference	SCRCIR	Chromosome-wise	Suggestive	28852499		<0.10	canchim
BovineHD0500015619	rs135645960	Scrotal circumference at 420 days	5	54751685	Canchim	Buzanskas et al. (2017)	5	Animal QTLdb	Reproduction	54751665	54751705	Association	139004	Scrotal circumference	rs135645960	Scrotal circumference	SCRCIR	Chromosome-wise	Suggestive	28852499		<0.10	canchim
BovineHD0500015621	rs133048773	Scrotal circumference at 420 days	5	54754759	Canchim	Buzanskas et al. (2017)	5	Animal QTLdb	Reproduction	54751665	54751705	Association	139004	Scrotal circumference	rs135645960	Scrotal circumference	SCRCIR	Chromosome-wise	Suggestive	28852499		<0.10	canchim
BovineHD0500015622	rs137246199	Scrotal circumference at 420 days	5	54756688	Canchim	Buzanskas et al. (2017)	5	Animal QTLdb	Reproduction	54751665	54751705	Association	139004	Scrotal circumference	rs135645960	Scrotal circumference	SCRCIR	Chromosome-wise	Suggestive	28852499		<0.10	canchim
BovineHD0500015623	rs136147741	Scrotal circumference at 420 days	5	54760249	Canchim	Buzanskas et al. (2017)	5	Animal QTLdb	Reproduction	54751665	54751705	Association	139004	Scrotal circumference	rs135645960	Scrotal circumference	SCRCIR	Chromosome-wise	Suggestive	28852499		<0.10	canchim
BovineHD0500015616	rs109035507	Scrotal circumference at 420 days	5	54743792	Canchim	Buzanskas et al. (2017)	5	Animal QTLdb	Reproduction	54754739	54754779	Association	139005	Scrotal circumference	rs133048773	Scrotal circumference	SCRCIR	Chromosome-wise	Suggestive	28852499		<0.10	canchim
BovineHD0500015619	rs135645960	Scrotal circumference at 420 days	5	54751685	Canchim	Buzanskas et al. (2017)	5	Animal QTLdb	Reproduction	54754739	54754779	Association	139005	Scrotal circumference	rs133048773	Scrotal circumference	SCRCIR	Chromosome-wise	Suggestive	28852499		<0.10	canchim
BovineHD0500015621	rs133048773	Scrotal circumference at 420 days	5	54754759	Canchim	Buzanskas et al. (2017)	5	Animal QTLdb	Reproduction	54754739	54754779	Association	139005	Scrotal circumference	rs133048773	Scrotal circumference	SCRCIR	Chromosome-wise	Suggestive	28852499		<0.10	canchim
BovineHD0500015622	rs137246199	Scrotal circumference at 420 days	5	54756688	Canchim	Buzanskas et al. (2017)	5	Animal QTLdb	Reproduction	54754739	54754779	Association	139005	Scrotal circumference	rs133048773	Scrotal circumference	SCRCIR	Chromosome-wise	Suggestive	28852499		<0.10	canchim
BovineHD0500015623	rs136147741	Scrotal circumference at 420 days	5	54760249	Canchim	Buzanskas et al. (2017)	5	Animal QTLdb	Reproduction	54754739	54754779	Association	139005	Scrotal circumference	rs133048773	Scrotal circumference	SCRCIR	Chromosome-wise	Suggestive	28852499		<0.10	canchim
BovineHD0500015616	rs109035507	Scrotal circumference at 420 days	5	54743792	Canchim	Buzanskas et al. (2017)	5	Animal QTLdb	Reproduction	54760229	54760269	Association	139006	Scrotal circumference	rs136147741	Scrotal circumference	SCRCIR	Chromosome-wise	Suggestive	28852499		<0.10	canchim
BovineHD0500015619	rs135645960	Scrotal circumference at 420 days	5	54751685	Canchim	Buzanskas et al. (2017)	5	Animal QTLdb	Reproduction	54760229	54760269	Association	139006	Scrotal circumference	rs136147741	Scrotal circumference	SCRCIR	Chromosome-wise	Suggestive	28852499		<0.10	canchim
BovineHD0500015621	rs133048773	Scrotal circumference at 420 days	5	54754759	Canchim	Buzanskas et al. (2017)	5	Animal QTLdb	Reproduction	54760229	54760269	Association	139006	Scrotal circumference	rs136147741	Scrotal circumference	SCRCIR	Chromosome-wise	Suggestive	28852499		<0.10	canchim
BovineHD0500015622	rs137246199	Scrotal circumference at 420 days	5	54756688	Canchim	Buzanskas et al. (2017)	5	Animal QTLdb	Reproduction	54760229	54760269	Association	139006	Scrotal circumference	rs136147741	Scrotal circumference	SCRCIR	Chromosome-wise	Suggestive	28852499		<0.10	canchim
BovineHD0500015623	rs136147741	Scrotal circumference at 420 days	5	54760249	Canchim	Buzanskas et al. (2017)	5	Animal QTLdb	Reproduction	54760229	54760269	Association	139006	Scrotal circumference	rs136147741	Scrotal circumference	SCRCIR	Chromosome-wise	Suggestive	28852499		<0.10	canchim
BovineHD0500018169	rs132893231	Scrotal circumference at 420 days	5	64946171	Canchim	Buzanskas et al. (2017)	5	Animal QTLdb	Reproduction	64946151	64946191	Association	139007	Scrotal circumference	rs132893231	Scrotal circumference	SCRCIR	Chromosome-wise	Suggestive	28852499		<0.10	canchim
BovineHD0500019587	rs134969556	Scrotal circumference at 420 days	5	69947321	Canchim	Buzanskas et al. (2017)	5	Animal QTLdb	Reproduction	69947301	69947341	Association	139008	Scrotal circumference	rs134969556	Scrotal circumference	SCRCIR	Chromosome-wise	Suggestive	28852499		<0.10	canchim
BovineHD0500024388	rs43445896	Scrotal circumference at 420 days	5	86091862	Canchim	Buzanskas et al. (2017)	5	Animal QTLdb	Reproduction	86091842	86091882	Association	139009	Scrotal circumference	rs43445896	Scrotal circumference	SCRCIR	Chromosome-wise	Suggestive	28852499		<0.10	canchim
BovineHD0500036252	rs135705262	Scrotal circumference at 420 days	5	107391947	Canchim	Buzanskas et al. (2017)	5	Animal QTLdb	Reproduction	107391927	107391967	Association	139011	Scrotal circumference	rs135705262	Scrotal circumference	SCRCIR	Chromosome-wise	Suggestive	28852499		<0.10	canchim
BovineHD0500013016	rs136466664	Scrotal circumference at 420 days	5	45247118	Canchim	Buzanskas et al. (2017)	5	Animal QTLdb	Reproduction	45346693	45346733	Association	138717	Scrotal circumference	rs110520377	Scrotal circumference	SCRCIR	Genome-wise	Significant	28852499		<0.05	canchim
BovineHD0500013018	rs134969150	Scrotal circumference at 420 days	5	45249863	Canchim	Buzanskas et al. (2017)	5	Animal QTLdb	Reproduction	45346693	45346733	Association	138717	Scrotal circumference	rs110520377	Scrotal circumference	SCRCIR	Genome-wise	Significant	28852499		<0.05	canchim
BovineHD0500013019	rs136251215	Scrotal circumference at 420 days	5	45250721	Canchim	Buzanskas et al. (2017)	5	Animal QTLdb	Reproduction	45346693	45346733	Association	138717	Scrotal circumference	rs110520377	Scrotal circumference	SCRCIR	Genome-wise	Significant	28852499		<0.05	canchim
BovineHD0500013020	rs136974465	Scrotal circumference at 420 days	5	45252150	Canchim	Buzanskas et al. (2017)	5	Animal QTLdb	Reproduction	45346693	45346733	Association	138717	Scrotal circumference	rs110520377	Scrotal circumference	SCRCIR	Genome-wise	Significant	28852499		<0.05	canchim
BovineHD0500013021	rs134653913	Scrotal circumference at 420 days	5	45253044	Canchim	Buzanskas et al. (2017)	5	Animal QTLdb	Reproduction	45346693	45346733	Association	138717	Scrotal circumference	rs110520377	Scrotal circumference	SCRCIR	Genome-wise	Significant	28852499		<0.05	canchim
BovineHD0500013022	rs137721339	Scrotal circumference at 420 days	5	45254535	Canchim	Buzanskas et al. (2017)	5	Animal QTLdb	Reproduction	45346693	45346733	Association	138717	Scrotal circumference	rs110520377	Scrotal circumference	SCRCIR	Genome-wise	Significant	28852499		<0.05	canchim
BovineHD0500013023	rs133985145	Scrotal circumference at 420 days	5	45255801	Canchim	Buzanskas et al. (2017)	5	Animal QTLdb	Reproduction	45346693	45346733	Association	138717	Scrotal circumference	rs110520377	Scrotal circumference	SCRCIR	Genome-wise	Significant	28852499		<0.05	canchim
BovineHD0500013024	rs135251296	Scrotal circumference at 420 days	5	45257171	Canchim	Buzanskas et al. (2017)	5	Animal QTLdb	Reproduction	45346693	45346733	Association	138717	Scrotal circumference	rs110520377	Scrotal circumference	SCRCIR	Genome-wise	Significant	28852499		<0.05	canchim
BovineHD0500013025	rs132874802	Scrotal circumference at 420 days	5	45258841	Canchim	Buzanskas et al. (2017)	5	Animal QTLdb	Reproduction	45346693	45346733	Association	138717	Scrotal circumference	rs110520377	Scrotal circumference	SCRCIR	Genome-wise	Significant	28852499		<0.05	canchim
BovineHD0500013026	rs109156482	Scrotal circumference at 420 days	5	45260223	Canchim	Buzanskas et al. (2017)	5	Animal QTLdb	Reproduction	45346693	45346733	Association	138717	Scrotal circumference	rs110520377	Scrotal circumference	SCRCIR	Genome-wise	Significant	28852499		<0.05	canchim
BovineHD0500013028	rs110291739	Scrotal circumference at 420 days	5	45267821	Canchim	Buzanskas et al. (2017)	5	Animal QTLdb	Reproduction	45346693	45346733	Association	138717	Scrotal circumference	rs110520377	Scrotal circumference	SCRCIR	Genome-wise	Significant	28852499		<0.05	canchim
BovineHD0500013029	rs110572792	Scrotal circumference at 420 days	5	45274417	Canchim	Buzanskas et al. (2017)	5	Animal QTLdb	Reproduction	45346693	45346733	Association	138717	Scrotal circumference	rs110520377	Scrotal circumference	SCRCIR	Genome-wise	Significant	28852499		<0.05	canchim
BovineHD0500013031	rs110698350	Scrotal circumference at 420 days	5	45282131	Canchim	Buzanskas et al. (2017)	5	Animal QTLdb	Reproduction	45346693	45346733	Association	138717	Scrotal circumference	rs110520377	Scrotal circumference	SCRCIR	Genome-wise	Significant	28852499		<0.05	canchim
BovineHD0500013032	rs134370690	Scrotal circumference at 420 days	5	45283704	Canchim	Buzanskas et al. (2017)	5	Animal QTLdb	Reproduction	45346693	45346733	Association	138717	Scrotal circumference	rs110520377	Scrotal circumference	SCRCIR	Genome-wise	Significant	28852499		<0.05	canchim
BovineHD0500013033	rs109284796	Scrotal circumference at 420 days	5	45289852	Canchim	Buzanskas et al. (2017)	5	Animal QTLdb	Reproduction	45346693	45346733	Association	138717	Scrotal circumference	rs110520377	Scrotal circumference	SCRCIR	Genome-wise	Significant	28852499		<0.05	canchim
BovineHD0500013034	rs110852214	Scrotal circumference at 420 days	5	45293077	Canchim	Buzanskas et al. (2017)	5	Animal QTLdb	Reproduction	45346693	45346733	Association	138717	Scrotal circumference	rs110520377	Scrotal circumference	SCRCIR	Genome-wise	Significant	28852499		<0.05	canchim
BovineHD0500013036	rs137552662	Scrotal circumference at 420 days	5	45297244	Canchim	Buzanskas et al. (2017)	5	Animal QTLdb	Reproduction	45346693	45346733	Association	138717	Scrotal circumference	rs110520377	Scrotal circumference	SCRCIR	Genome-wise	Significant	28852499		<0.05	canchim
BovineHD0500013037	rs108983599	Scrotal circumference at 420 days	5	45305082	Canchim	Buzanskas et al. (2017)	5	Animal QTLdb	Reproduction	45346693	45346733	Association	138717	Scrotal circumference	rs110520377	Scrotal circumference	SCRCIR	Genome-wise	Significant	28852499		<0.05	canchim
Hapmap43728-BTA-94000	rs41595547	Scrotal circumference at 420 days	5	45306060	Canchim	Buzanskas et al. (2017)	5	Animal QTLdb	Reproduction	45346693	45346733	Association	138717	Scrotal circumference	rs110520377	Scrotal circumference	SCRCIR	Genome-wise	Significant	28852499		<0.05	canchim
BovineHD0500013038	rs137318696	Scrotal circumference at 420 days	5	45308609	Canchim	Buzanskas et al. (2017)	5	Animal QTLdb	Reproduction	45346693	45346733	Association	138717	Scrotal circumference	rs110520377	Scrotal circumference	SCRCIR	Genome-wise	Significant	28852499		<0.05	canchim
BovineHD0500013042	rs134463406	Scrotal circumference at 420 days	5	45321266	Canchim	Buzanskas et al. (2017)	5	Animal QTLdb	Reproduction	45346693	45346733	Association	138717	Scrotal circumference	rs110520377	Scrotal circumference	SCRCIR	Genome-wise	Significant	28852499		<0.05	canchim
BovineHD0500013045	rs133818805	Scrotal circumference at 420 days	5	45331558	Canchim	Buzanskas et al. (2017)	5	Animal QTLdb	Reproduction	45346693	45346733	Association	138717	Scrotal circumference	rs110520377	Scrotal circumference	SCRCIR	Genome-wise	Significant	28852499		<0.05	canchim
BovineHD0500013048	rs110520377	Scrotal circumference at 420 days	5	45346713	Canchim	Buzanskas et al. (2017)	5	Animal QTLdb	Reproduction	45346693	45346733	Association	138717	Scrotal circumference	rs110520377	Scrotal circumference	SCRCIR	Genome-wise	Significant	28852499		<0.05	canchim
BovineHD0500013049	rs133990240	Scrotal circumference at 420 days	5	45352128	Canchim	Buzanskas et al. (2017)	5	Animal QTLdb	Reproduction	45346693	45346733	Association	138717	Scrotal circumference	rs110520377	Scrotal circumference	SCRCIR	Genome-wise	Significant	28852499		<0.05	canchim
BovineHD0500013050	rs109547215	Scrotal circumference at 420 days	5	45352728	Canchim	Buzanskas et al. (2017)	5	Animal QTLdb	Reproduction	45346693	45346733	Association	138717	Scrotal circumference	rs110520377	Scrotal circumference	SCRCIR	Genome-wise	Significant	28852499		<0.05	canchim
BovineHD0500013051	rs110261691	Scrotal circumference at 420 days	5	45354729	Canchim	Buzanskas et al. (2017)	5	Animal QTLdb	Reproduction	45346693	45346733	Association	138717	Scrotal circumference	rs110520377	Scrotal circumference	SCRCIR	Genome-wise	Significant	28852499		<0.05	canchim
BovineHD0500013052	rs110160018	Scrotal circumference at 420 days	5	45356833	Canchim	Buzanskas et al. (2017)	5	Animal QTLdb	Reproduction	45346693	45346733	Association	138717	Scrotal circumference	rs110520377	Scrotal circumference	SCRCIR	Genome-wise	Significant	28852499		<0.05	canchim
BovineHD0500013053	rs109099268	Scrotal circumference at 420 days	5	45357517	Canchim	Buzanskas et al. (2017)	5	Animal QTLdb	Reproduction	45346693	45346733	Association	138717	Scrotal circumference	rs110520377	Scrotal circumference	SCRCIR	Genome-wise	Significant	28852499		<0.05	canchim
BovineHD0500013055	rs133124963	Scrotal circumference at 420 days	5	45359590	Canchim	Buzanskas et al. (2017)	5	Animal QTLdb	Reproduction	45346693	45346733	Association	138717	Scrotal circumference	rs110520377	Scrotal circumference	SCRCIR	Genome-wise	Significant	28852499		<0.05	canchim
BovineHD0500013056	rs109023687	Scrotal circumference at 420 days	5	45360390	Canchim	Buzanskas et al. (2017)	5	Animal QTLdb	Reproduction	45346693	45346733	Association	138717	Scrotal circumference	rs110520377	Scrotal circumference	SCRCIR	Genome-wise	Significant	28852499		<0.05	canchim
BovineHD0500013057	rs110034677	Scrotal circumference at 420 days	5	45364205	Canchim	Buzanskas et al. (2017)	5	Animal QTLdb	Reproduction	45346693	45346733	Association	138717	Scrotal circumference	rs110520377	Scrotal circumference	SCRCIR	Genome-wise	Significant	28852499		<0.05	canchim
BovineHD0500013058	rs110091099	Scrotal circumference at 420 days	5	45365062	Canchim	Buzanskas et al. (2017)	5	Animal QTLdb	Reproduction	45346693	45346733	Association	138717	Scrotal circumference	rs110520377	Scrotal circumference	SCRCIR	Genome-wise	Significant	28852499		<0.05	canchim
BovineHD0500013059	rs109950552	Scrotal circumference at 420 days	5	45365842	Canchim	Buzanskas et al. (2017)	5	Animal QTLdb	Reproduction	45346693	45346733	Association	138717	Scrotal circumference	rs110520377	Scrotal circumference	SCRCIR	Genome-wise	Significant	28852499		<0.05	canchim
BovineHD0500013060	rs137658592	Scrotal circumference at 420 days	5	45367028	Canchim	Buzanskas et al. (2017)	5	Animal QTLdb	Reproduction	45346693	45346733	Association	138717	Scrotal circumference	rs110520377	Scrotal circumference	SCRCIR	Genome-wise	Significant	28852499		<0.05	canchim
BovineHD0500013061	rs133340933	Scrotal circumference at 420 days	5	45368209	Canchim	Buzanskas et al. (2017)	5	Animal QTLdb	Reproduction	45346693	45346733	Association	138717	Scrotal circumference	rs110520377	Scrotal circumference	SCRCIR	Genome-wise	Significant	28852499		<0.05	canchim
BovineHD0500013062	rs134626455	Scrotal circumference at 420 days	5	45368789	Canchim	Buzanskas et al. (2017)	5	Animal QTLdb	Reproduction	45346693	45346733	Association	138717	Scrotal circumference	rs110520377	Scrotal circumference	SCRCIR	Genome-wise	Significant	28852499		<0.05	canchim
BovineHD0500013063	rs110001336	Scrotal circumference at 420 days	5	45371857	Canchim	Buzanskas et al. (2017)	5	Animal QTLdb	Reproduction	45346693	45346733	Association	138717	Scrotal circumference	rs110520377	Scrotal circumference	SCRCIR	Genome-wise	Significant	28852499		<0.05	canchim
BovineHD0500013064	rs109288126	Scrotal circumference at 420 days	5	45373404	Canchim	Buzanskas et al. (2017)	5	Animal QTLdb	Reproduction	45346693	45346733	Association	138717	Scrotal circumference	rs110520377	Scrotal circumference	SCRCIR	Genome-wise	Significant	28852499		<0.05	canchim
BovineHD0500013065	rs137319832	Scrotal circumference at 420 days	5	45374099	Canchim	Buzanskas et al. (2017)	5	Animal QTLdb	Reproduction	45346693	45346733	Association	138717	Scrotal circumference	rs110520377	Scrotal circumference	SCRCIR	Genome-wise	Significant	28852499		<0.05	canchim
BovineHD0500013066	rs109506571	Scrotal circumference at 420 days	5	45374760	Canchim	Buzanskas et al. (2017)	5	Animal QTLdb	Reproduction	45346693	45346733	Association	138717	Scrotal circumference	rs110520377	Scrotal circumference	SCRCIR	Genome-wise	Significant	28852499		<0.05	canchim
BovineHD0500013067	rs109248631	Scrotal circumference at 420 days	5	45377693	Canchim	Buzanskas et al. (2017)	5	Animal QTLdb	Reproduction	45346693	45346733	Association	138717	Scrotal circumference	rs110520377	Scrotal circumference	SCRCIR	Genome-wise	Significant	28852499		<0.05	canchim
BovineHD0500013069	rs110027103	Scrotal circumference at 420 days	5	45380271	Canchim	Buzanskas et al. (2017)	5	Animal QTLdb	Reproduction	45346693	45346733	Association	138717	Scrotal circumference	rs110520377	Scrotal circumference	SCRCIR	Genome-wise	Significant	28852499		<0.05	canchim
BovineHD0500013070	rs109561643	Scrotal circumference at 420 days	5	45381502	Canchim	Buzanskas et al. (2017)	5	Animal QTLdb	Reproduction	45346693	45346733	Association	138717	Scrotal circumference	rs110520377	Scrotal circumference	SCRCIR	Genome-wise	Significant	28852499		<0.05	canchim
BovineHD0500013071	rs109210079	Scrotal circumference at 420 days	5	45382190	Canchim	Buzanskas et al. (2017)	5	Animal QTLdb	Reproduction	45346693	45346733	Association	138717	Scrotal circumference	rs110520377	Scrotal circumference	SCRCIR	Genome-wise	Significant	28852499		<0.05	canchim
BovineHD0500013072	rs110160918	Scrotal circumference at 420 days	5	45383111	Canchim	Buzanskas et al. (2017)	5	Animal QTLdb	Reproduction	45346693	45346733	Association	138717	Scrotal circumference	rs110520377	Scrotal circumference	SCRCIR	Genome-wise	Significant	28852499		<0.05	canchim
BovineHD0500013073	rs134366426	Scrotal circumference at 420 days	5	45384721	Canchim	Buzanskas et al. (2017)	5	Animal QTLdb	Reproduction	45346693	45346733	Association	138717	Scrotal circumference	rs110520377	Scrotal circumference	SCRCIR	Genome-wise	Significant	28852499		<0.05	canchim
BovineHD0500013074	rs109273768	Scrotal circumference at 420 days	5	45386660	Canchim	Buzanskas et al. (2017)	5	Animal QTLdb	Reproduction	45346693	45346733	Association	138717	Scrotal circumference	rs110520377	Scrotal circumference	SCRCIR	Genome-wise	Significant	28852499		<0.05	canchim
BovineHD0500013075	rs109024096	Scrotal circumference at 420 days	5	45387612	Canchim	Buzanskas et al. (2017)	5	Animal QTLdb	Reproduction	45346693	45346733	Association	138717	Scrotal circumference	rs110520377	Scrotal circumference	SCRCIR	Genome-wise	Significant	28852499		<0.05	canchim
BovineHD0500013076	rs110798702	Scrotal circumference at 420 days	5	45390164	Canchim	Buzanskas et al. (2017)	5	Animal QTLdb	Reproduction	45346693	45346733	Association	138717	Scrotal circumference	rs110520377	Scrotal circumference	SCRCIR	Genome-wise	Significant	28852499		<0.05	canchim
BovineHD0500013077	rs110625630	Scrotal circumference at 420 days	5	45391371	Canchim	Buzanskas et al. (2017)	5	Animal QTLdb	Reproduction	45346693	45346733	Association	138717	Scrotal circumference	rs110520377	Scrotal circumference	SCRCIR	Genome-wise	Significant	28852499		<0.05	canchim
BovineHD0500013078	rs110219262	Scrotal circumference at 420 days	5	45392301	Canchim	Buzanskas et al. (2017)	5	Animal QTLdb	Reproduction	45346693	45346733	Association	138717	Scrotal circumference	rs110520377	Scrotal circumference	SCRCIR	Genome-wise	Significant	28852499		<0.05	canchim
BovineHD0500013079	rs134311132	Scrotal circumference at 420 days	5	45393775	Canchim	Buzanskas et al. (2017)	5	Animal QTLdb	Reproduction	45346693	45346733	Association	138717	Scrotal circumference	rs110520377	Scrotal circumference	SCRCIR	Genome-wise	Significant	28852499		<0.05	canchim
BovineHD0500013080	rs135497432	Scrotal circumference at 420 days	5	45394458	Canchim	Buzanskas et al. (2017)	5	Animal QTLdb	Reproduction	45346693	45346733	Association	138717	Scrotal circumference	rs110520377	Scrotal circumference	SCRCIR	Genome-wise	Significant	28852499		<0.05	canchim
BovineHD0500013081	rs133173059	Scrotal circumference at 420 days	5	45395358	Canchim	Buzanskas et al. (2017)	5	Animal QTLdb	Reproduction	45346693	45346733	Association	138717	Scrotal circumference	rs110520377	Scrotal circumference	SCRCIR	Genome-wise	Significant	28852499		<0.05	canchim
BovineHD0500013020	rs136974465	Scrotal circumference at 420 days	5	45252150	Canchim	Buzanskas et al. (2017)	5	Animal QTLdb	Reproduction	45352108	45352148	Association	138718	Scrotal circumference	rs133990240	Scrotal circumference	SCRCIR	Genome-wise	Significant	28852499		<0.05	canchim
BovineHD0500013021	rs134653913	Scrotal circumference at 420 days	5	45253044	Canchim	Buzanskas et al. (2017)	5	Animal QTLdb	Reproduction	45352108	45352148	Association	138718	Scrotal circumference	rs133990240	Scrotal circumference	SCRCIR	Genome-wise	Significant	28852499		<0.05	canchim
BovineHD0500013022	rs137721339	Scrotal circumference at 420 days	5	45254535	Canchim	Buzanskas et al. (2017)	5	Animal QTLdb	Reproduction	45352108	45352148	Association	138718	Scrotal circumference	rs133990240	Scrotal circumference	SCRCIR	Genome-wise	Significant	28852499		<0.05	canchim
BovineHD0500013023	rs133985145	Scrotal circumference at 420 days	5	45255801	Canchim	Buzanskas et al. (2017)	5	Animal QTLdb	Reproduction	45352108	45352148	Association	138718	Scrotal circumference	rs133990240	Scrotal circumference	SCRCIR	Genome-wise	Significant	28852499		<0.05	canchim
BovineHD0500013024	rs135251296	Scrotal circumference at 420 days	5	45257171	Canchim	Buzanskas et al. (2017)	5	Animal QTLdb	Reproduction	45352108	45352148	Association	138718	Scrotal circumference	rs133990240	Scrotal circumference	SCRCIR	Genome-wise	Significant	28852499		<0.05	canchim
BovineHD0500013025	rs132874802	Scrotal circumference at 420 days	5	45258841	Canchim	Buzanskas et al. (2017)	5	Animal QTLdb	Reproduction	45352108	45352148	Association	138718	Scrotal circumference	rs133990240	Scrotal circumference	SCRCIR	Genome-wise	Significant	28852499		<0.05	canchim
BovineHD0500013026	rs109156482	Scrotal circumference at 420 days	5	45260223	Canchim	Buzanskas et al. (2017)	5	Animal QTLdb	Reproduction	45352108	45352148	Association	138718	Scrotal circumference	rs133990240	Scrotal circumference	SCRCIR	Genome-wise	Significant	28852499		<0.05	canchim
BovineHD0500013028	rs110291739	Scrotal circumference at 420 days	5	45267821	Canchim	Buzanskas et al. (2017)	5	Animal QTLdb	Reproduction	45352108	45352148	Association	138718	Scrotal circumference	rs133990240	Scrotal circumference	SCRCIR	Genome-wise	Significant	28852499		<0.05	canchim
BovineHD0500013029	rs110572792	Scrotal circumference at 420 days	5	45274417	Canchim	Buzanskas et al. (2017)	5	Animal QTLdb	Reproduction	45352108	45352148	Association	138718	Scrotal circumference	rs133990240	Scrotal circumference	SCRCIR	Genome-wise	Significant	28852499		<0.05	canchim
BovineHD0500013031	rs110698350	Scrotal circumference at 420 days	5	45282131	Canchim	Buzanskas et al. (2017)	5	Animal QTLdb	Reproduction	45352108	45352148	Association	138718	Scrotal circumference	rs133990240	Scrotal circumference	SCRCIR	Genome-wise	Significant	28852499		<0.05	canchim
BovineHD0500013032	rs134370690	Scrotal circumference at 420 days	5	45283704	Canchim	Buzanskas et al. (2017)	5	Animal QTLdb	Reproduction	45352108	45352148	Association	138718	Scrotal circumference	rs133990240	Scrotal circumference	SCRCIR	Genome-wise	Significant	28852499		<0.05	canchim
BovineHD0500013033	rs109284796	Scrotal circumference at 420 days	5	45289852	Canchim	Buzanskas et al. (2017)	5	Animal QTLdb	Reproduction	45352108	45352148	Association	138718	Scrotal circumference	rs133990240	Scrotal circumference	SCRCIR	Genome-wise	Significant	28852499		<0.05	canchim
BovineHD0500013034	rs110852214	Scrotal circumference at 420 days	5	45293077	Canchim	Buzanskas et al. (2017)	5	Animal QTLdb	Reproduction	45352108	45352148	Association	138718	Scrotal circumference	rs133990240	Scrotal circumference	SCRCIR	Genome-wise	Significant	28852499		<0.05	canchim
BovineHD0500013036	rs137552662	Scrotal circumference at 420 days	5	45297244	Canchim	Buzanskas et al. (2017)	5	Animal QTLdb	Reproduction	45352108	45352148	Association	138718	Scrotal circumference	rs133990240	Scrotal circumference	SCRCIR	Genome-wise	Significant	28852499		<0.05	canchim
BovineHD0500013037	rs108983599	Scrotal circumference at 420 days	5	45305082	Canchim	Buzanskas et al. (2017)	5	Animal QTLdb	Reproduction	45352108	45352148	Association	138718	Scrotal circumference	rs133990240	Scrotal circumference	SCRCIR	Genome-wise	Significant	28852499		<0.05	canchim
Hapmap43728-BTA-94000	rs41595547	Scrotal circumference at 420 days	5	45306060	Canchim	Buzanskas et al. (2017)	5	Animal QTLdb	Reproduction	45352108	45352148	Association	138718	Scrotal circumference	rs133990240	Scrotal circumference	SCRCIR	Genome-wise	Significant	28852499		<0.05	canchim
BovineHD0500013038	rs137318696	Scrotal circumference at 420 days	5	45308609	Canchim	Buzanskas et al. (2017)	5	Animal QTLdb	Reproduction	45352108	45352148	Association	138718	Scrotal circumference	rs133990240	Scrotal circumference	SCRCIR	Genome-wise	Significant	28852499		<0.05	canchim
BovineHD0500013042	rs134463406	Scrotal circumference at 420 days	5	45321266	Canchim	Buzanskas et al. (2017)	5	Animal QTLdb	Reproduction	45352108	45352148	Association	138718	Scrotal circumference	rs133990240	Scrotal circumference	SCRCIR	Genome-wise	Significant	28852499		<0.05	canchim
BovineHD0500013045	rs133818805	Scrotal circumference at 420 days	5	45331558	Canchim	Buzanskas et al. (2017)	5	Animal QTLdb	Reproduction	45352108	45352148	Association	138718	Scrotal circumference	rs133990240	Scrotal circumference	SCRCIR	Genome-wise	Significant	28852499		<0.05	canchim
BovineHD0500013048	rs110520377	Scrotal circumference at 420 days	5	45346713	Canchim	Buzanskas et al. (2017)	5	Animal QTLdb	Reproduction	45352108	45352148	Association	138718	Scrotal circumference	rs133990240	Scrotal circumference	SCRCIR	Genome-wise	Significant	28852499		<0.05	canchim
BovineHD0500013049	rs133990240	Scrotal circumference at 420 days	5	45352128	Canchim	Buzanskas et al. (2017)	5	Animal QTLdb	Reproduction	45352108	45352148	Association	138718	Scrotal circumference	rs133990240	Scrotal circumference	SCRCIR	Genome-wise	Significant	28852499		<0.05	canchim
BovineHD0500013050	rs109547215	Scrotal circumference at 420 days	5	45352728	Canchim	Buzanskas et al. (2017)	5	Animal QTLdb	Reproduction	45352108	45352148	Association	138718	Scrotal circumference	rs133990240	Scrotal circumference	SCRCIR	Genome-wise	Significant	28852499		<0.05	canchim
BovineHD0500013051	rs110261691	Scrotal circumference at 420 days	5	45354729	Canchim	Buzanskas et al. (2017)	5	Animal QTLdb	Reproduction	45352108	45352148	Association	138718	Scrotal circumference	rs133990240	Scrotal circumference	SCRCIR	Genome-wise	Significant	28852499		<0.05	canchim
BovineHD0500013052	rs110160018	Scrotal circumference at 420 days	5	45356833	Canchim	Buzanskas et al. (2017)	5	Animal QTLdb	Reproduction	45352108	45352148	Association	138718	Scrotal circumference	rs133990240	Scrotal circumference	SCRCIR	Genome-wise	Significant	28852499		<0.05	canchim
BovineHD0500013053	rs109099268	Scrotal circumference at 420 days	5	45357517	Canchim	Buzanskas et al. (2017)	5	Animal QTLdb	Reproduction	45352108	45352148	Association	138718	Scrotal circumference	rs133990240	Scrotal circumference	SCRCIR	Genome-wise	Significant	28852499		<0.05	canchim
BovineHD0500013055	rs133124963	Scrotal circumference at 420 days	5	45359590	Canchim	Buzanskas et al. (2017)	5	Animal QTLdb	Reproduction	45352108	45352148	Association	138718	Scrotal circumference	rs133990240	Scrotal circumference	SCRCIR	Genome-wise	Significant	28852499		<0.05	canchim
BovineHD0500013056	rs109023687	Scrotal circumference at 420 days	5	45360390	Canchim	Buzanskas et al. (2017)	5	Animal QTLdb	Reproduction	45352108	45352148	Association	138718	Scrotal circumference	rs133990240	Scrotal circumference	SCRCIR	Genome-wise	Significant	28852499		<0.05	canchim
BovineHD0500013057	rs110034677	Scrotal circumference at 420 days	5	45364205	Canchim	Buzanskas et al. (2017)	5	Animal QTLdb	Reproduction	45352108	45352148	Association	138718	Scrotal circumference	rs133990240	Scrotal circumference	SCRCIR	Genome-wise	Significant	28852499		<0.05	canchim
BovineHD0500013058	rs110091099	Scrotal circumference at 420 days	5	45365062	Canchim	Buzanskas et al. (2017)	5	Animal QTLdb	Reproduction	45352108	45352148	Association	138718	Scrotal circumference	rs133990240	Scrotal circumference	SCRCIR	Genome-wise	Significant	28852499		<0.05	canchim
BovineHD0500013059	rs109950552	Scrotal circumference at 420 days	5	45365842	Canchim	Buzanskas et al. (2017)	5	Animal QTLdb	Reproduction	45352108	45352148	Association	138718	Scrotal circumference	rs133990240	Scrotal circumference	SCRCIR	Genome-wise	Significant	28852499		<0.05	canchim
BovineHD0500013060	rs137658592	Scrotal circumference at 420 days	5	45367028	Canchim	Buzanskas et al. (2017)	5	Animal QTLdb	Reproduction	45352108	45352148	Association	138718	Scrotal circumference	rs133990240	Scrotal circumference	SCRCIR	Genome-wise	Significant	28852499		<0.05	canchim
BovineHD0500013061	rs133340933	Scrotal circumference at 420 days	5	45368209	Canchim	Buzanskas et al. (2017)	5	Animal QTLdb	Reproduction	45352108	45352148	Association	138718	Scrotal circumference	rs133990240	Scrotal circumference	SCRCIR	Genome-wise	Significant	28852499		<0.05	canchim
BovineHD0500013062	rs134626455	Scrotal circumference at 420 days	5	45368789	Canchim	Buzanskas et al. (2017)	5	Animal QTLdb	Reproduction	45352108	45352148	Association	138718	Scrotal circumference	rs133990240	Scrotal circumference	SCRCIR	Genome-wise	Significant	28852499		<0.05	canchim
BovineHD0500013063	rs110001336	Scrotal circumference at 420 days	5	45371857	Canchim	Buzanskas et al. (2017)	5	Animal QTLdb	Reproduction	45352108	45352148	Association	138718	Scrotal circumference	rs133990240	Scrotal circumference	SCRCIR	Genome-wise	Significant	28852499		<0.05	canchim
BovineHD0500013064	rs109288126	Scrotal circumference at 420 days	5	45373404	Canchim	Buzanskas et al. (2017)	5	Animal QTLdb	Reproduction	45352108	45352148	Association	138718	Scrotal circumference	rs133990240	Scrotal circumference	SCRCIR	Genome-wise	Significant	28852499		<0.05	canchim
BovineHD0500013065	rs137319832	Scrotal circumference at 420 days	5	45374099	Canchim	Buzanskas et al. (2017)	5	Animal QTLdb	Reproduction	45352108	45352148	Association	138718	Scrotal circumference	rs133990240	Scrotal circumference	SCRCIR	Genome-wise	Significant	28852499		<0.05	canchim
BovineHD0500013066	rs109506571	Scrotal circumference at 420 days	5	45374760	Canchim	Buzanskas et al. (2017)	5	Animal QTLdb	Reproduction	45352108	45352148	Association	138718	Scrotal circumference	rs133990240	Scrotal circumference	SCRCIR	Genome-wise	Significant	28852499		<0.05	canchim
BovineHD0500013067	rs109248631	Scrotal circumference at 420 days	5	45377693	Canchim	Buzanskas et al. (2017)	5	Animal QTLdb	Reproduction	45352108	45352148	Association	138718	Scrotal circumference	rs133990240	Scrotal circumference	SCRCIR	Genome-wise	Significant	28852499		<0.05	canchim
BovineHD0500013069	rs110027103	Scrotal circumference at 420 days	5	45380271	Canchim	Buzanskas et al. (2017)	5	Animal QTLdb	Reproduction	45352108	45352148	Association	138718	Scrotal circumference	rs133990240	Scrotal circumference	SCRCIR	Genome-wise	Significant	28852499		<0.05	canchim
BovineHD0500013070	rs109561643	Scrotal circumference at 420 days	5	45381502	Canchim	Buzanskas et al. (2017)	5	Animal QTLdb	Reproduction	45352108	45352148	Association	138718	Scrotal circumference	rs133990240	Scrotal circumference	SCRCIR	Genome-wise	Significant	28852499		<0.05	canchim
BovineHD0500013071	rs109210079	Scrotal circumference at 420 days	5	45382190	Canchim	Buzanskas et al. (2017)	5	Animal QTLdb	Reproduction	45352108	45352148	Association	138718	Scrotal circumference	rs133990240	Scrotal circumference	SCRCIR	Genome-wise	Significant	28852499		<0.05	canchim
BovineHD0500013072	rs110160918	Scrotal circumference at 420 days	5	45383111	Canchim	Buzanskas et al. (2017)	5	Animal QTLdb	Reproduction	45352108	45352148	Association	138718	Scrotal circumference	rs133990240	Scrotal circumference	SCRCIR	Genome-wise	Significant	28852499		<0.05	canchim
BovineHD0500013073	rs134366426	Scrotal circumference at 420 days	5	45384721	Canchim	Buzanskas et al. (2017)	5	Animal QTLdb	Reproduction	45352108	45352148	Association	138718	Scrotal circumference	rs133990240	Scrotal circumference	SCRCIR	Genome-wise	Significant	28852499		<0.05	canchim
BovineHD0500013074	rs109273768	Scrotal circumference at 420 days	5	45386660	Canchim	Buzanskas et al. (2017)	5	Animal QTLdb	Reproduction	45352108	45352148	Association	138718	Scrotal circumference	rs133990240	Scrotal circumference	SCRCIR	Genome-wise	Significant	28852499		<0.05	canchim
BovineHD0500013075	rs109024096	Scrotal circumference at 420 days	5	45387612	Canchim	Buzanskas et al. (2017)	5	Animal QTLdb	Reproduction	45352108	45352148	Association	138718	Scrotal circumference	rs133990240	Scrotal circumference	SCRCIR	Genome-wise	Significant	28852499		<0.05	canchim
BovineHD0500013076	rs110798702	Scrotal circumference at 420 days	5	45390164	Canchim	Buzanskas et al. (2017)	5	Animal QTLdb	Reproduction	45352108	45352148	Association	138718	Scrotal circumference	rs133990240	Scrotal circumference	SCRCIR	Genome-wise	Significant	28852499		<0.05	canchim
BovineHD0500013077	rs110625630	Scrotal circumference at 420 days	5	45391371	Canchim	Buzanskas et al. (2017)	5	Animal QTLdb	Reproduction	45352108	45352148	Association	138718	Scrotal circumference	rs133990240	Scrotal circumference	SCRCIR	Genome-wise	Significant	28852499		<0.05	canchim
BovineHD0500013078	rs110219262	Scrotal circumference at 420 days	5	45392301	Canchim	Buzanskas et al. (2017)	5	Animal QTLdb	Reproduction	45352108	45352148	Association	138718	Scrotal circumference	rs133990240	Scrotal circumference	SCRCIR	Genome-wise	Significant	28852499		<0.05	canchim
BovineHD0500013079	rs134311132	Scrotal circumference at 420 days	5	45393775	Canchim	Buzanskas et al. (2017)	5	Animal QTLdb	Reproduction	45352108	45352148	Association	138718	Scrotal circumference	rs133990240	Scrotal circumference	SCRCIR	Genome-wise	Significant	28852499		<0.05	canchim
BovineHD0500013080	rs135497432	Scrotal circumference at 420 days	5	45394458	Canchim	Buzanskas et al. (2017)	5	Animal QTLdb	Reproduction	45352108	45352148	Association	138718	Scrotal circumference	rs133990240	Scrotal circumference	SCRCIR	Genome-wise	Significant	28852499		<0.05	canchim
BovineHD0500013081	rs133173059	Scrotal circumference at 420 days	5	45395358	Canchim	Buzanskas et al. (2017)	5	Animal QTLdb	Reproduction	45352108	45352148	Association	138718	Scrotal circumference	rs133990240	Scrotal circumference	SCRCIR	Genome-wise	Significant	28852499		<0.05	canchim
BovineHD0500013023	rs133985145	Scrotal circumference at 420 days	5	45255801	Canchim	Buzanskas et al. (2017)	5	Animal QTLdb	Reproduction	45354709	45354749	Association	138719	Scrotal circumference	rs110261691	Scrotal circumference	SCRCIR	Genome-wise	Significant	28852499		<0.05	canchim
BovineHD0500013024	rs135251296	Scrotal circumference at 420 days	5	45257171	Canchim	Buzanskas et al. (2017)	5	Animal QTLdb	Reproduction	45354709	45354749	Association	138719	Scrotal circumference	rs110261691	Scrotal circumference	SCRCIR	Genome-wise	Significant	28852499		<0.05	canchim
BovineHD0500013025	rs132874802	Scrotal circumference at 420 days	5	45258841	Canchim	Buzanskas et al. (2017)	5	Animal QTLdb	Reproduction	45354709	45354749	Association	138719	Scrotal circumference	rs110261691	Scrotal circumference	SCRCIR	Genome-wise	Significant	28852499		<0.05	canchim
BovineHD0500013026	rs109156482	Scrotal circumference at 420 days	5	45260223	Canchim	Buzanskas et al. (2017)	5	Animal QTLdb	Reproduction	45354709	45354749	Association	138719	Scrotal circumference	rs110261691	Scrotal circumference	SCRCIR	Genome-wise	Significant	28852499		<0.05	canchim
BovineHD0500013028	rs110291739	Scrotal circumference at 420 days	5	45267821	Canchim	Buzanskas et al. (2017)	5	Animal QTLdb	Reproduction	45354709	45354749	Association	138719	Scrotal circumference	rs110261691	Scrotal circumference	SCRCIR	Genome-wise	Significant	28852499		<0.05	canchim
BovineHD0500013029	rs110572792	Scrotal circumference at 420 days	5	45274417	Canchim	Buzanskas et al. (2017)	5	Animal QTLdb	Reproduction	45354709	45354749	Association	138719	Scrotal circumference	rs110261691	Scrotal circumference	SCRCIR	Genome-wise	Significant	28852499		<0.05	canchim
BovineHD0500013031	rs110698350	Scrotal circumference at 420 days	5	45282131	Canchim	Buzanskas et al. (2017)	5	Animal QTLdb	Reproduction	45354709	45354749	Association	138719	Scrotal circumference	rs110261691	Scrotal circumference	SCRCIR	Genome-wise	Significant	28852499		<0.05	canchim
BovineHD0500013032	rs134370690	Scrotal circumference at 420 days	5	45283704	Canchim	Buzanskas et al. (2017)	5	Animal QTLdb	Reproduction	45354709	45354749	Association	138719	Scrotal circumference	rs110261691	Scrotal circumference	SCRCIR	Genome-wise	Significant	28852499		<0.05	canchim
BovineHD0500013033	rs109284796	Scrotal circumference at 420 days	5	45289852	Canchim	Buzanskas et al. (2017)	5	Animal QTLdb	Reproduction	45354709	45354749	Association	138719	Scrotal circumference	rs110261691	Scrotal circumference	SCRCIR	Genome-wise	Significant	28852499		<0.05	canchim
BovineHD0500013034	rs110852214	Scrotal circumference at 420 days	5	45293077	Canchim	Buzanskas et al. (2017)	5	Animal QTLdb	Reproduction	45354709	45354749	Association	138719	Scrotal circumference	rs110261691	Scrotal circumference	SCRCIR	Genome-wise	Significant	28852499		<0.05	canchim
BovineHD0500013036	rs137552662	Scrotal circumference at 420 days	5	45297244	Canchim	Buzanskas et al. (2017)	5	Animal QTLdb	Reproduction	45354709	45354749	Association	138719	Scrotal circumference	rs110261691	Scrotal circumference	SCRCIR	Genome-wise	Significant	28852499		<0.05	canchim
BovineHD0500013037	rs108983599	Scrotal circumference at 420 days	5	45305082	Canchim	Buzanskas et al. (2017)	5	Animal QTLdb	Reproduction	45354709	45354749	Association	138719	Scrotal circumference	rs110261691	Scrotal circumference	SCRCIR	Genome-wise	Significant	28852499		<0.05	canchim
Hapmap43728-BTA-94000	rs41595547	Scrotal circumference at 420 days	5	45306060	Canchim	Buzanskas et al. (2017)	5	Animal QTLdb	Reproduction	45354709	45354749	Association	138719	Scrotal circumference	rs110261691	Scrotal circumference	SCRCIR	Genome-wise	Significant	28852499		<0.05	canchim
BovineHD0500013038	rs137318696	Scrotal circumference at 420 days	5	45308609	Canchim	Buzanskas et al. (2017)	5	Animal QTLdb	Reproduction	45354709	45354749	Association	138719	Scrotal circumference	rs110261691	Scrotal circumference	SCRCIR	Genome-wise	Significant	28852499		<0.05	canchim
BovineHD0500013042	rs134463406	Scrotal circumference at 420 days	5	45321266	Canchim	Buzanskas et al. (2017)	5	Animal QTLdb	Reproduction	45354709	45354749	Association	138719	Scrotal circumference	rs110261691	Scrotal circumference	SCRCIR	Genome-wise	Significant	28852499		<0.05	canchim
BovineHD0500013045	rs133818805	Scrotal circumference at 420 days	5	45331558	Canchim	Buzanskas et al. (2017)	5	Animal QTLdb	Reproduction	45354709	45354749	Association	138719	Scrotal circumference	rs110261691	Scrotal circumference	SCRCIR	Genome-wise	Significant	28852499		<0.05	canchim
BovineHD0500013048	rs110520377	Scrotal circumference at 420 days	5	45346713	Canchim	Buzanskas et al. (2017)	5	Animal QTLdb	Reproduction	45354709	45354749	Association	138719	Scrotal circumference	rs110261691	Scrotal circumference	SCRCIR	Genome-wise	Significant	28852499		<0.05	canchim
BovineHD0500013049	rs133990240	Scrotal circumference at 420 days	5	45352128	Canchim	Buzanskas et al. (2017)	5	Animal QTLdb	Reproduction	45354709	45354749	Association	138719	Scrotal circumference	rs110261691	Scrotal circumference	SCRCIR	Genome-wise	Significant	28852499		<0.05	canchim
BovineHD0500013050	rs109547215	Scrotal circumference at 420 days	5	45352728	Canchim	Buzanskas et al. (2017)	5	Animal QTLdb	Reproduction	45354709	45354749	Association	138719	Scrotal circumference	rs110261691	Scrotal circumference	SCRCIR	Genome-wise	Significant	28852499		<0.05	canchim
BovineHD0500013051	rs110261691	Scrotal circumference at 420 days	5	45354729	Canchim	Buzanskas et al. (2017)	5	Animal QTLdb	Reproduction	45354709	45354749	Association	138719	Scrotal circumference	rs110261691	Scrotal circumference	SCRCIR	Genome-wise	Significant	28852499		<0.05	canchim
BovineHD0500013052	rs110160018	Scrotal circumference at 420 days	5	45356833	Canchim	Buzanskas et al. (2017)	5	Animal QTLdb	Reproduction	45354709	45354749	Association	138719	Scrotal circumference	rs110261691	Scrotal circumference	SCRCIR	Genome-wise	Significant	28852499		<0.05	canchim
BovineHD0500013053	rs109099268	Scrotal circumference at 420 days	5	45357517	Canchim	Buzanskas et al. (2017)	5	Animal QTLdb	Reproduction	45354709	45354749	Association	138719	Scrotal circumference	rs110261691	Scrotal circumference	SCRCIR	Genome-wise	Significant	28852499		<0.05	canchim
BovineHD0500013055	rs133124963	Scrotal circumference at 420 days	5	45359590	Canchim	Buzanskas et al. (2017)	5	Animal QTLdb	Reproduction	45354709	45354749	Association	138719	Scrotal circumference	rs110261691	Scrotal circumference	SCRCIR	Genome-wise	Significant	28852499		<0.05	canchim
BovineHD0500013056	rs109023687	Scrotal circumference at 420 days	5	45360390	Canchim	Buzanskas et al. (2017)	5	Animal QTLdb	Reproduction	45354709	45354749	Association	138719	Scrotal circumference	rs110261691	Scrotal circumference	SCRCIR	Genome-wise	Significant	28852499		<0.05	canchim
BovineHD0500013057	rs110034677	Scrotal circumference at 420 days	5	45364205	Canchim	Buzanskas et al. (2017)	5	Animal QTLdb	Reproduction	45354709	45354749	Association	138719	Scrotal circumference	rs110261691	Scrotal circumference	SCRCIR	Genome-wise	Significant	28852499		<0.05	canchim
BovineHD0500013058	rs110091099	Scrotal circumference at 420 days	5	45365062	Canchim	Buzanskas et al. (2017)	5	Animal QTLdb	Reproduction	45354709	45354749	Association	138719	Scrotal circumference	rs110261691	Scrotal circumference	SCRCIR	Genome-wise	Significant	28852499		<0.05	canchim
BovineHD0500013059	rs109950552	Scrotal circumference at 420 days	5	45365842	Canchim	Buzanskas et al. (2017)	5	Animal QTLdb	Reproduction	45354709	45354749	Association	138719	Scrotal circumference	rs110261691	Scrotal circumference	SCRCIR	Genome-wise	Significant	28852499		<0.05	canchim
BovineHD0500013060	rs137658592	Scrotal circumference at 420 days	5	45367028	Canchim	Buzanskas et al. (2017)	5	Animal QTLdb	Reproduction	45354709	45354749	Association	138719	Scrotal circumference	rs110261691	Scrotal circumference	SCRCIR	Genome-wise	Significant	28852499		<0.05	canchim
BovineHD0500013061	rs133340933	Scrotal circumference at 420 days	5	45368209	Canchim	Buzanskas et al. (2017)	5	Animal QTLdb	Reproduction	45354709	45354749	Association	138719	Scrotal circumference	rs110261691	Scrotal circumference	SCRCIR	Genome-wise	Significant	28852499		<0.05	canchim
BovineHD0500013062	rs134626455	Scrotal circumference at 420 days	5	45368789	Canchim	Buzanskas et al. (2017)	5	Animal QTLdb	Reproduction	45354709	45354749	Association	138719	Scrotal circumference	rs110261691	Scrotal circumference	SCRCIR	Genome-wise	Significant	28852499		<0.05	canchim
BovineHD0500013063	rs110001336	Scrotal circumference at 420 days	5	45371857	Canchim	Buzanskas et al. (2017)	5	Animal QTLdb	Reproduction	45354709	45354749	Association	138719	Scrotal circumference	rs110261691	Scrotal circumference	SCRCIR	Genome-wise	Significant	28852499		<0.05	canchim
BovineHD0500013064	rs109288126	Scrotal circumference at 420 days	5	45373404	Canchim	Buzanskas et al. (2017)	5	Animal QTLdb	Reproduction	45354709	45354749	Association	138719	Scrotal circumference	rs110261691	Scrotal circumference	SCRCIR	Genome-wise	Significant	28852499		<0.05	canchim
BovineHD0500013065	rs137319832	Scrotal circumference at 420 days	5	45374099	Canchim	Buzanskas et al. (2017)	5	Animal QTLdb	Reproduction	45354709	45354749	Association	138719	Scrotal circumference	rs110261691	Scrotal circumference	SCRCIR	Genome-wise	Significant	28852499		<0.05	canchim
BovineHD0500013066	rs109506571	Scrotal circumference at 420 days	5	45374760	Canchim	Buzanskas et al. (2017)	5	Animal QTLdb	Reproduction	45354709	45354749	Association	138719	Scrotal circumference	rs110261691	Scrotal circumference	SCRCIR	Genome-wise	Significant	28852499		<0.05	canchim
BovineHD0500013067	rs109248631	Scrotal circumference at 420 days	5	45377693	Canchim	Buzanskas et al. (2017)	5	Animal QTLdb	Reproduction	45354709	45354749	Association	138719	Scrotal circumference	rs110261691	Scrotal circumference	SCRCIR	Genome-wise	Significant	28852499		<0.05	canchim
BovineHD0500013069	rs110027103	Scrotal circumference at 420 days	5	45380271	Canchim	Buzanskas et al. (2017)	5	Animal QTLdb	Reproduction	45354709	45354749	Association	138719	Scrotal circumference	rs110261691	Scrotal circumference	SCRCIR	Genome-wise	Significant	28852499		<0.05	canchim
BovineHD0500013070	rs109561643	Scrotal circumference at 420 days	5	45381502	Canchim	Buzanskas et al. (2017)	5	Animal QTLdb	Reproduction	45354709	45354749	Association	138719	Scrotal circumference	rs110261691	Scrotal circumference	SCRCIR	Genome-wise	Significant	28852499		<0.05	canchim
BovineHD0500013071	rs109210079	Scrotal circumference at 420 days	5	45382190	Canchim	Buzanskas et al. (2017)	5	Animal QTLdb	Reproduction	45354709	45354749	Association	138719	Scrotal circumference	rs110261691	Scrotal circumference	SCRCIR	Genome-wise	Significant	28852499		<0.05	canchim
BovineHD0500013072	rs110160918	Scrotal circumference at 420 days	5	45383111	Canchim	Buzanskas et al. (2017)	5	Animal QTLdb	Reproduction	45354709	45354749	Association	138719	Scrotal circumference	rs110261691	Scrotal circumference	SCRCIR	Genome-wise	Significant	28852499		<0.05	canchim
BovineHD0500013073	rs134366426	Scrotal circumference at 420 days	5	45384721	Canchim	Buzanskas et al. (2017)	5	Animal QTLdb	Reproduction	45354709	45354749	Association	138719	Scrotal circumference	rs110261691	Scrotal circumference	SCRCIR	Genome-wise	Significant	28852499		<0.05	canchim
BovineHD0500013074	rs109273768	Scrotal circumference at 420 days	5	45386660	Canchim	Buzanskas et al. (2017)	5	Animal QTLdb	Reproduction	45354709	45354749	Association	138719	Scrotal circumference	rs110261691	Scrotal circumference	SCRCIR	Genome-wise	Significant	28852499		<0.05	canchim
BovineHD0500013075	rs109024096	Scrotal circumference at 420 days	5	45387612	Canchim	Buzanskas et al. (2017)	5	Animal QTLdb	Reproduction	45354709	45354749	Association	138719	Scrotal circumference	rs110261691	Scrotal circumference	SCRCIR	Genome-wise	Significant	28852499		<0.05	canchim
BovineHD0500013076	rs110798702	Scrotal circumference at 420 days	5	45390164	Canchim	Buzanskas et al. (2017)	5	Animal QTLdb	Reproduction	45354709	45354749	Association	138719	Scrotal circumference	rs110261691	Scrotal circumference	SCRCIR	Genome-wise	Significant	28852499		<0.05	canchim
BovineHD0500013077	rs110625630	Scrotal circumference at 420 days	5	45391371	Canchim	Buzanskas et al. (2017)	5	Animal QTLdb	Reproduction	45354709	45354749	Association	138719	Scrotal circumference	rs110261691	Scrotal circumference	SCRCIR	Genome-wise	Significant	28852499		<0.05	canchim
BovineHD0500013078	rs110219262	Scrotal circumference at 420 days	5	45392301	Canchim	Buzanskas et al. (2017)	5	Animal QTLdb	Reproduction	45354709	45354749	Association	138719	Scrotal circumference	rs110261691	Scrotal circumference	SCRCIR	Genome-wise	Significant	28852499		<0.05	canchim
BovineHD0500013079	rs134311132	Scrotal circumference at 420 days	5	45393775	Canchim	Buzanskas et al. (2017)	5	Animal QTLdb	Reproduction	45354709	45354749	Association	138719	Scrotal circumference	rs110261691	Scrotal circumference	SCRCIR	Genome-wise	Significant	28852499		<0.05	canchim
BovineHD0500013080	rs135497432	Scrotal circumference at 420 days	5	45394458	Canchim	Buzanskas et al. (2017)	5	Animal QTLdb	Reproduction	45354709	45354749	Association	138719	Scrotal circumference	rs110261691	Scrotal circumference	SCRCIR	Genome-wise	Significant	28852499		<0.05	canchim
BovineHD0500013081	rs133173059	Scrotal circumference at 420 days	5	45395358	Canchim	Buzanskas et al. (2017)	5	Animal QTLdb	Reproduction	45354709	45354749	Association	138719	Scrotal circumference	rs110261691	Scrotal circumference	SCRCIR	Genome-wise	Significant	28852499		<0.05	canchim
BovineHD0500013024	rs135251296	Scrotal circumference at 420 days	5	45257171	Canchim	Buzanskas et al. (2017)	5	Animal QTLdb	Reproduction	45356813	45356853	Association	138720	Scrotal circumference	rs110160018	Scrotal circumference	SCRCIR	Genome-wise	Significant	28852499		<0.05	canchim
BovineHD0500013025	rs132874802	Scrotal circumference at 420 days	5	45258841	Canchim	Buzanskas et al. (2017)	5	Animal QTLdb	Reproduction	45356813	45356853	Association	138720	Scrotal circumference	rs110160018	Scrotal circumference	SCRCIR	Genome-wise	Significant	28852499		<0.05	canchim
BovineHD0500013026	rs109156482	Scrotal circumference at 420 days	5	45260223	Canchim	Buzanskas et al. (2017)	5	Animal QTLdb	Reproduction	45356813	45356853	Association	138720	Scrotal circumference	rs110160018	Scrotal circumference	SCRCIR	Genome-wise	Significant	28852499		<0.05	canchim
BovineHD0500013028	rs110291739	Scrotal circumference at 420 days	5	45267821	Canchim	Buzanskas et al. (2017)	5	Animal QTLdb	Reproduction	45356813	45356853	Association	138720	Scrotal circumference	rs110160018	Scrotal circumference	SCRCIR	Genome-wise	Significant	28852499		<0.05	canchim
BovineHD0500013029	rs110572792	Scrotal circumference at 420 days	5	45274417	Canchim	Buzanskas et al. (2017)	5	Animal QTLdb	Reproduction	45356813	45356853	Association	138720	Scrotal circumference	rs110160018	Scrotal circumference	SCRCIR	Genome-wise	Significant	28852499		<0.05	canchim
BovineHD0500013031	rs110698350	Scrotal circumference at 420 days	5	45282131	Canchim	Buzanskas et al. (2017)	5	Animal QTLdb	Reproduction	45356813	45356853	Association	138720	Scrotal circumference	rs110160018	Scrotal circumference	SCRCIR	Genome-wise	Significant	28852499		<0.05	canchim
BovineHD0500013032	rs134370690	Scrotal circumference at 420 days	5	45283704	Canchim	Buzanskas et al. (2017)	5	Animal QTLdb	Reproduction	45356813	45356853	Association	138720	Scrotal circumference	rs110160018	Scrotal circumference	SCRCIR	Genome-wise	Significant	28852499		<0.05	canchim
BovineHD0500013033	rs109284796	Scrotal circumference at 420 days	5	45289852	Canchim	Buzanskas et al. (2017)	5	Animal QTLdb	Reproduction	45356813	45356853	Association	138720	Scrotal circumference	rs110160018	Scrotal circumference	SCRCIR	Genome-wise	Significant	28852499		<0.05	canchim
BovineHD0500013034	rs110852214	Scrotal circumference at 420 days	5	45293077	Canchim	Buzanskas et al. (2017)	5	Animal QTLdb	Reproduction	45356813	45356853	Association	138720	Scrotal circumference	rs110160018	Scrotal circumference	SCRCIR	Genome-wise	Significant	28852499		<0.05	canchim
BovineHD0500013036	rs137552662	Scrotal circumference at 420 days	5	45297244	Canchim	Buzanskas et al. (2017)	5	Animal QTLdb	Reproduction	45356813	45356853	Association	138720	Scrotal circumference	rs110160018	Scrotal circumference	SCRCIR	Genome-wise	Significant	28852499		<0.05	canchim
BovineHD0500013037	rs108983599	Scrotal circumference at 420 days	5	45305082	Canchim	Buzanskas et al. (2017)	5	Animal QTLdb	Reproduction	45356813	45356853	Association	138720	Scrotal circumference	rs110160018	Scrotal circumference	SCRCIR	Genome-wise	Significant	28852499		<0.05	canchim
Hapmap43728-BTA-94000	rs41595547	Scrotal circumference at 420 days	5	45306060	Canchim	Buzanskas et al. (2017)	5	Animal QTLdb	Reproduction	45356813	45356853	Association	138720	Scrotal circumference	rs110160018	Scrotal circumference	SCRCIR	Genome-wise	Significant	28852499		<0.05	canchim
BovineHD0500013038	rs137318696	Scrotal circumference at 420 days	5	45308609	Canchim	Buzanskas et al. (2017)	5	Animal QTLdb	Reproduction	45356813	45356853	Association	138720	Scrotal circumference	rs110160018	Scrotal circumference	SCRCIR	Genome-wise	Significant	28852499		<0.05	canchim
BovineHD0500013042	rs134463406	Scrotal circumference at 420 days	5	45321266	Canchim	Buzanskas et al. (2017)	5	Animal QTLdb	Reproduction	45356813	45356853	Association	138720	Scrotal circumference	rs110160018	Scrotal circumference	SCRCIR	Genome-wise	Significant	28852499		<0.05	canchim
BovineHD0500013045	rs133818805	Scrotal circumference at 420 days	5	45331558	Canchim	Buzanskas et al. (2017)	5	Animal QTLdb	Reproduction	45356813	45356853	Association	138720	Scrotal circumference	rs110160018	Scrotal circumference	SCRCIR	Genome-wise	Significant	28852499		<0.05	canchim
BovineHD0500013048	rs110520377	Scrotal circumference at 420 days	5	45346713	Canchim	Buzanskas et al. (2017)	5	Animal QTLdb	Reproduction	45356813	45356853	Association	138720	Scrotal circumference	rs110160018	Scrotal circumference	SCRCIR	Genome-wise	Significant	28852499		<0.05	canchim
BovineHD0500013049	rs133990240	Scrotal circumference at 420 days	5	45352128	Canchim	Buzanskas et al. (2017)	5	Animal QTLdb	Reproduction	45356813	45356853	Association	138720	Scrotal circumference	rs110160018	Scrotal circumference	SCRCIR	Genome-wise	Significant	28852499		<0.05	canchim
BovineHD0500013050	rs109547215	Scrotal circumference at 420 days	5	45352728	Canchim	Buzanskas et al. (2017)	5	Animal QTLdb	Reproduction	45356813	45356853	Association	138720	Scrotal circumference	rs110160018	Scrotal circumference	SCRCIR	Genome-wise	Significant	28852499		<0.05	canchim
BovineHD0500013051	rs110261691	Scrotal circumference at 420 days	5	45354729	Canchim	Buzanskas et al. (2017)	5	Animal QTLdb	Reproduction	45356813	45356853	Association	138720	Scrotal circumference	rs110160018	Scrotal circumference	SCRCIR	Genome-wise	Significant	28852499		<0.05	canchim
BovineHD0500013052	rs110160018	Scrotal circumference at 420 days	5	45356833	Canchim	Buzanskas et al. (2017)	5	Animal QTLdb	Reproduction	45356813	45356853	Association	138720	Scrotal circumference	rs110160018	Scrotal circumference	SCRCIR	Genome-wise	Significant	28852499		<0.05	canchim
BovineHD0500013053	rs109099268	Scrotal circumference at 420 days	5	45357517	Canchim	Buzanskas et al. (2017)	5	Animal QTLdb	Reproduction	45356813	45356853	Association	138720	Scrotal circumference	rs110160018	Scrotal circumference	SCRCIR	Genome-wise	Significant	28852499		<0.05	canchim
BovineHD0500013055	rs133124963	Scrotal circumference at 420 days	5	45359590	Canchim	Buzanskas et al. (2017)	5	Animal QTLdb	Reproduction	45356813	45356853	Association	138720	Scrotal circumference	rs110160018	Scrotal circumference	SCRCIR	Genome-wise	Significant	28852499		<0.05	canchim
BovineHD0500013056	rs109023687	Scrotal circumference at 420 days	5	45360390	Canchim	Buzanskas et al. (2017)	5	Animal QTLdb	Reproduction	45356813	45356853	Association	138720	Scrotal circumference	rs110160018	Scrotal circumference	SCRCIR	Genome-wise	Significant	28852499		<0.05	canchim
BovineHD0500013057	rs110034677	Scrotal circumference at 420 days	5	45364205	Canchim	Buzanskas et al. (2017)	5	Animal QTLdb	Reproduction	45356813	45356853	Association	138720	Scrotal circumference	rs110160018	Scrotal circumference	SCRCIR	Genome-wise	Significant	28852499		<0.05	canchim
BovineHD0500013058	rs110091099	Scrotal circumference at 420 days	5	45365062	Canchim	Buzanskas et al. (2017)	5	Animal QTLdb	Reproduction	45356813	45356853	Association	138720	Scrotal circumference	rs110160018	Scrotal circumference	SCRCIR	Genome-wise	Significant	28852499		<0.05	canchim
BovineHD0500013059	rs109950552	Scrotal circumference at 420 days	5	45365842	Canchim	Buzanskas et al. (2017)	5	Animal QTLdb	Reproduction	45356813	45356853	Association	138720	Scrotal circumference	rs110160018	Scrotal circumference	SCRCIR	Genome-wise	Significant	28852499		<0.05	canchim
BovineHD0500013060	rs137658592	Scrotal circumference at 420 days	5	45367028	Canchim	Buzanskas et al. (2017)	5	Animal QTLdb	Reproduction	45356813	45356853	Association	138720	Scrotal circumference	rs110160018	Scrotal circumference	SCRCIR	Genome-wise	Significant	28852499		<0.05	canchim
BovineHD0500013061	rs133340933	Scrotal circumference at 420 days	5	45368209	Canchim	Buzanskas et al. (2017)	5	Animal QTLdb	Reproduction	45356813	45356853	Association	138720	Scrotal circumference	rs110160018	Scrotal circumference	SCRCIR	Genome-wise	Significant	28852499		<0.05	canchim
BovineHD0500013062	rs134626455	Scrotal circumference at 420 days	5	45368789	Canchim	Buzanskas et al. (2017)	5	Animal QTLdb	Reproduction	45356813	45356853	Association	138720	Scrotal circumference	rs110160018	Scrotal circumference	SCRCIR	Genome-wise	Significant	28852499		<0.05	canchim
BovineHD0500013063	rs110001336	Scrotal circumference at 420 days	5	45371857	Canchim	Buzanskas et al. (2017)	5	Animal QTLdb	Reproduction	45356813	45356853	Association	138720	Scrotal circumference	rs110160018	Scrotal circumference	SCRCIR	Genome-wise	Significant	28852499		<0.05	canchim
BovineHD0500013064	rs109288126	Scrotal circumference at 420 days	5	45373404	Canchim	Buzanskas et al. (2017)	5	Animal QTLdb	Reproduction	45356813	45356853	Association	138720	Scrotal circumference	rs110160018	Scrotal circumference	SCRCIR	Genome-wise	Significant	28852499		<0.05	canchim
BovineHD0500013065	rs137319832	Scrotal circumference at 420 days	5	45374099	Canchim	Buzanskas et al. (2017)	5	Animal QTLdb	Reproduction	45356813	45356853	Association	138720	Scrotal circumference	rs110160018	Scrotal circumference	SCRCIR	Genome-wise	Significant	28852499		<0.05	canchim
BovineHD0500013066	rs109506571	Scrotal circumference at 420 days	5	45374760	Canchim	Buzanskas et al. (2017)	5	Animal QTLdb	Reproduction	45356813	45356853	Association	138720	Scrotal circumference	rs110160018	Scrotal circumference	SCRCIR	Genome-wise	Significant	28852499		<0.05	canchim
BovineHD0500013067	rs109248631	Scrotal circumference at 420 days	5	45377693	Canchim	Buzanskas et al. (2017)	5	Animal QTLdb	Reproduction	45356813	45356853	Association	138720	Scrotal circumference	rs110160018	Scrotal circumference	SCRCIR	Genome-wise	Significant	28852499		<0.05	canchim
BovineHD0500013069	rs110027103	Scrotal circumference at 420 days	5	45380271	Canchim	Buzanskas et al. (2017)	5	Animal QTLdb	Reproduction	45356813	45356853	Association	138720	Scrotal circumference	rs110160018	Scrotal circumference	SCRCIR	Genome-wise	Significant	28852499		<0.05	canchim
BovineHD0500013070	rs109561643	Scrotal circumference at 420 days	5	45381502	Canchim	Buzanskas et al. (2017)	5	Animal QTLdb	Reproduction	45356813	45356853	Association	138720	Scrotal circumference	rs110160018	Scrotal circumference	SCRCIR	Genome-wise	Significant	28852499		<0.05	canchim
BovineHD0500013071	rs109210079	Scrotal circumference at 420 days	5	45382190	Canchim	Buzanskas et al. (2017)	5	Animal QTLdb	Reproduction	45356813	45356853	Association	138720	Scrotal circumference	rs110160018	Scrotal circumference	SCRCIR	Genome-wise	Significant	28852499		<0.05	canchim
BovineHD0500013072	rs110160918	Scrotal circumference at 420 days	5	45383111	Canchim	Buzanskas et al. (2017)	5	Animal QTLdb	Reproduction	45356813	45356853	Association	138720	Scrotal circumference	rs110160018	Scrotal circumference	SCRCIR	Genome-wise	Significant	28852499		<0.05	canchim
BovineHD0500013073	rs134366426	Scrotal circumference at 420 days	5	45384721	Canchim	Buzanskas et al. (2017)	5	Animal QTLdb	Reproduction	45356813	45356853	Association	138720	Scrotal circumference	rs110160018	Scrotal circumference	SCRCIR	Genome-wise	Significant	28852499		<0.05	canchim
BovineHD0500013074	rs109273768	Scrotal circumference at 420 days	5	45386660	Canchim	Buzanskas et al. (2017)	5	Animal QTLdb	Reproduction	45356813	45356853	Association	138720	Scrotal circumference	rs110160018	Scrotal circumference	SCRCIR	Genome-wise	Significant	28852499		<0.05	canchim
BovineHD0500013075	rs109024096	Scrotal circumference at 420 days	5	45387612	Canchim	Buzanskas et al. (2017)	5	Animal QTLdb	Reproduction	45356813	45356853	Association	138720	Scrotal circumference	rs110160018	Scrotal circumference	SCRCIR	Genome-wise	Significant	28852499		<0.05	canchim
BovineHD0500013076	rs110798702	Scrotal circumference at 420 days	5	45390164	Canchim	Buzanskas et al. (2017)	5	Animal QTLdb	Reproduction	45356813	45356853	Association	138720	Scrotal circumference	rs110160018	Scrotal circumference	SCRCIR	Genome-wise	Significant	28852499		<0.05	canchim
BovineHD0500013077	rs110625630	Scrotal circumference at 420 days	5	45391371	Canchim	Buzanskas et al. (2017)	5	Animal QTLdb	Reproduction	45356813	45356853	Association	138720	Scrotal circumference	rs110160018	Scrotal circumference	SCRCIR	Genome-wise	Significant	28852499		<0.05	canchim
BovineHD0500013078	rs110219262	Scrotal circumference at 420 days	5	45392301	Canchim	Buzanskas et al. (2017)	5	Animal QTLdb	Reproduction	45356813	45356853	Association	138720	Scrotal circumference	rs110160018	Scrotal circumference	SCRCIR	Genome-wise	Significant	28852499		<0.05	canchim
BovineHD0500013079	rs134311132	Scrotal circumference at 420 days	5	45393775	Canchim	Buzanskas et al. (2017)	5	Animal QTLdb	Reproduction	45356813	45356853	Association	138720	Scrotal circumference	rs110160018	Scrotal circumference	SCRCIR	Genome-wise	Significant	28852499		<0.05	canchim
BovineHD0500013080	rs135497432	Scrotal circumference at 420 days	5	45394458	Canchim	Buzanskas et al. (2017)	5	Animal QTLdb	Reproduction	45356813	45356853	Association	138720	Scrotal circumference	rs110160018	Scrotal circumference	SCRCIR	Genome-wise	Significant	28852499		<0.05	canchim
BovineHD0500013081	rs133173059	Scrotal circumference at 420 days	5	45395358	Canchim	Buzanskas et al. (2017)	5	Animal QTLdb	Reproduction	45356813	45356853	Association	138720	Scrotal circumference	rs110160018	Scrotal circumference	SCRCIR	Genome-wise	Significant	28852499		<0.05	canchim
BovineHD0500013025	rs132874802	Scrotal circumference at 420 days	5	45258841	Canchim	Buzanskas et al. (2017)	5	Animal QTLdb	Reproduction	45357497	45357537	Association	138721	Scrotal circumference	rs109099268	Scrotal circumference	SCRCIR	Genome-wise	Significant	28852499		<0.05	canchim
BovineHD0500013026	rs109156482	Scrotal circumference at 420 days	5	45260223	Canchim	Buzanskas et al. (2017)	5	Animal QTLdb	Reproduction	45357497	45357537	Association	138721	Scrotal circumference	rs109099268	Scrotal circumference	SCRCIR	Genome-wise	Significant	28852499		<0.05	canchim
BovineHD0500013028	rs110291739	Scrotal circumference at 420 days	5	45267821	Canchim	Buzanskas et al. (2017)	5	Animal QTLdb	Reproduction	45357497	45357537	Association	138721	Scrotal circumference	rs109099268	Scrotal circumference	SCRCIR	Genome-wise	Significant	28852499		<0.05	canchim
BovineHD0500013029	rs110572792	Scrotal circumference at 420 days	5	45274417	Canchim	Buzanskas et al. (2017)	5	Animal QTLdb	Reproduction	45357497	45357537	Association	138721	Scrotal circumference	rs109099268	Scrotal circumference	SCRCIR	Genome-wise	Significant	28852499		<0.05	canchim
BovineHD0500013031	rs110698350	Scrotal circumference at 420 days	5	45282131	Canchim	Buzanskas et al. (2017)	5	Animal QTLdb	Reproduction	45357497	45357537	Association	138721	Scrotal circumference	rs109099268	Scrotal circumference	SCRCIR	Genome-wise	Significant	28852499		<0.05	canchim
BovineHD0500013032	rs134370690	Scrotal circumference at 420 days	5	45283704	Canchim	Buzanskas et al. (2017)	5	Animal QTLdb	Reproduction	45357497	45357537	Association	138721	Scrotal circumference	rs109099268	Scrotal circumference	SCRCIR	Genome-wise	Significant	28852499		<0.05	canchim
BovineHD0500013033	rs109284796	Scrotal circumference at 420 days	5	45289852	Canchim	Buzanskas et al. (2017)	5	Animal QTLdb	Reproduction	45357497	45357537	Association	138721	Scrotal circumference	rs109099268	Scrotal circumference	SCRCIR	Genome-wise	Significant	28852499		<0.05	canchim
BovineHD0500013034	rs110852214	Scrotal circumference at 420 days	5	45293077	Canchim	Buzanskas et al. (2017)	5	Animal QTLdb	Reproduction	45357497	45357537	Association	138721	Scrotal circumference	rs109099268	Scrotal circumference	SCRCIR	Genome-wise	Significant	28852499		<0.05	canchim
BovineHD0500013036	rs137552662	Scrotal circumference at 420 days	5	45297244	Canchim	Buzanskas et al. (2017)	5	Animal QTLdb	Reproduction	45357497	45357537	Association	138721	Scrotal circumference	rs109099268	Scrotal circumference	SCRCIR	Genome-wise	Significant	28852499		<0.05	canchim
BovineHD0500013037	rs108983599	Scrotal circumference at 420 days	5	45305082	Canchim	Buzanskas et al. (2017)	5	Animal QTLdb	Reproduction	45357497	45357537	Association	138721	Scrotal circumference	rs109099268	Scrotal circumference	SCRCIR	Genome-wise	Significant	28852499		<0.05	canchim
Hapmap43728-BTA-94000	rs41595547	Scrotal circumference at 420 days	5	45306060	Canchim	Buzanskas et al. (2017)	5	Animal QTLdb	Reproduction	45357497	45357537	Association	138721	Scrotal circumference	rs109099268	Scrotal circumference	SCRCIR	Genome-wise	Significant	28852499		<0.05	canchim
BovineHD0500013038	rs137318696	Scrotal circumference at 420 days	5	45308609	Canchim	Buzanskas et al. (2017)	5	Animal QTLdb	Reproduction	45357497	45357537	Association	138721	Scrotal circumference	rs109099268	Scrotal circumference	SCRCIR	Genome-wise	Significant	28852499		<0.05	canchim
BovineHD0500013042	rs134463406	Scrotal circumference at 420 days	5	45321266	Canchim	Buzanskas et al. (2017)	5	Animal QTLdb	Reproduction	45357497	45357537	Association	138721	Scrotal circumference	rs109099268	Scrotal circumference	SCRCIR	Genome-wise	Significant	28852499		<0.05	canchim
BovineHD0500013045	rs133818805	Scrotal circumference at 420 days	5	45331558	Canchim	Buzanskas et al. (2017)	5	Animal QTLdb	Reproduction	45357497	45357537	Association	138721	Scrotal circumference	rs109099268	Scrotal circumference	SCRCIR	Genome-wise	Significant	28852499		<0.05	canchim
BovineHD0500013048	rs110520377	Scrotal circumference at 420 days	5	45346713	Canchim	Buzanskas et al. (2017)	5	Animal QTLdb	Reproduction	45357497	45357537	Association	138721	Scrotal circumference	rs109099268	Scrotal circumference	SCRCIR	Genome-wise	Significant	28852499		<0.05	canchim
BovineHD0500013049	rs133990240	Scrotal circumference at 420 days	5	45352128	Canchim	Buzanskas et al. (2017)	5	Animal QTLdb	Reproduction	45357497	45357537	Association	138721	Scrotal circumference	rs109099268	Scrotal circumference	SCRCIR	Genome-wise	Significant	28852499		<0.05	canchim
BovineHD0500013050	rs109547215	Scrotal circumference at 420 days	5	45352728	Canchim	Buzanskas et al. (2017)	5	Animal QTLdb	Reproduction	45357497	45357537	Association	138721	Scrotal circumference	rs109099268	Scrotal circumference	SCRCIR	Genome-wise	Significant	28852499		<0.05	canchim
BovineHD0500013051	rs110261691	Scrotal circumference at 420 days	5	45354729	Canchim	Buzanskas et al. (2017)	5	Animal QTLdb	Reproduction	45357497	45357537	Association	138721	Scrotal circumference	rs109099268	Scrotal circumference	SCRCIR	Genome-wise	Significant	28852499		<0.05	canchim
BovineHD0500013052	rs110160018	Scrotal circumference at 420 days	5	45356833	Canchim	Buzanskas et al. (2017)	5	Animal QTLdb	Reproduction	45357497	45357537	Association	138721	Scrotal circumference	rs109099268	Scrotal circumference	SCRCIR	Genome-wise	Significant	28852499		<0.05	canchim
BovineHD0500013053	rs109099268	Scrotal circumference at 420 days	5	45357517	Canchim	Buzanskas et al. (2017)	5	Animal QTLdb	Reproduction	45357497	45357537	Association	138721	Scrotal circumference	rs109099268	Scrotal circumference	SCRCIR	Genome-wise	Significant	28852499		<0.05	canchim
BovineHD0500013055	rs133124963	Scrotal circumference at 420 days	5	45359590	Canchim	Buzanskas et al. (2017)	5	Animal QTLdb	Reproduction	45357497	45357537	Association	138721	Scrotal circumference	rs109099268	Scrotal circumference	SCRCIR	Genome-wise	Significant	28852499		<0.05	canchim
BovineHD0500013056	rs109023687	Scrotal circumference at 420 days	5	45360390	Canchim	Buzanskas et al. (2017)	5	Animal QTLdb	Reproduction	45357497	45357537	Association	138721	Scrotal circumference	rs109099268	Scrotal circumference	SCRCIR	Genome-wise	Significant	28852499		<0.05	canchim
BovineHD0500013057	rs110034677	Scrotal circumference at 420 days	5	45364205	Canchim	Buzanskas et al. (2017)	5	Animal QTLdb	Reproduction	45357497	45357537	Association	138721	Scrotal circumference	rs109099268	Scrotal circumference	SCRCIR	Genome-wise	Significant	28852499		<0.05	canchim
BovineHD0500013058	rs110091099	Scrotal circumference at 420 days	5	45365062	Canchim	Buzanskas et al. (2017)	5	Animal QTLdb	Reproduction	45357497	45357537	Association	138721	Scrotal circumference	rs109099268	Scrotal circumference	SCRCIR	Genome-wise	Significant	28852499		<0.05	canchim
BovineHD0500013059	rs109950552	Scrotal circumference at 420 days	5	45365842	Canchim	Buzanskas et al. (2017)	5	Animal QTLdb	Reproduction	45357497	45357537	Association	138721	Scrotal circumference	rs109099268	Scrotal circumference	SCRCIR	Genome-wise	Significant	28852499		<0.05	canchim
BovineHD0500013060	rs137658592	Scrotal circumference at 420 days	5	45367028	Canchim	Buzanskas et al. (2017)	5	Animal QTLdb	Reproduction	45357497	45357537	Association	138721	Scrotal circumference	rs109099268	Scrotal circumference	SCRCIR	Genome-wise	Significant	28852499		<0.05	canchim
BovineHD0500013061	rs133340933	Scrotal circumference at 420 days	5	45368209	Canchim	Buzanskas et al. (2017)	5	Animal QTLdb	Reproduction	45357497	45357537	Association	138721	Scrotal circumference	rs109099268	Scrotal circumference	SCRCIR	Genome-wise	Significant	28852499		<0.05	canchim
BovineHD0500013062	rs134626455	Scrotal circumference at 420 days	5	45368789	Canchim	Buzanskas et al. (2017)	5	Animal QTLdb	Reproduction	45357497	45357537	Association	138721	Scrotal circumference	rs109099268	Scrotal circumference	SCRCIR	Genome-wise	Significant	28852499		<0.05	canchim
BovineHD0500013063	rs110001336	Scrotal circumference at 420 days	5	45371857	Canchim	Buzanskas et al. (2017)	5	Animal QTLdb	Reproduction	45357497	45357537	Association	138721	Scrotal circumference	rs109099268	Scrotal circumference	SCRCIR	Genome-wise	Significant	28852499		<0.05	canchim
BovineHD0500013064	rs109288126	Scrotal circumference at 420 days	5	45373404	Canchim	Buzanskas et al. (2017)	5	Animal QTLdb	Reproduction	45357497	45357537	Association	138721	Scrotal circumference	rs109099268	Scrotal circumference	SCRCIR	Genome-wise	Significant	28852499		<0.05	canchim
BovineHD0500013065	rs137319832	Scrotal circumference at 420 days	5	45374099	Canchim	Buzanskas et al. (2017)	5	Animal QTLdb	Reproduction	45357497	45357537	Association	138721	Scrotal circumference	rs109099268	Scrotal circumference	SCRCIR	Genome-wise	Significant	28852499		<0.05	canchim
BovineHD0500013066	rs109506571	Scrotal circumference at 420 days	5	45374760	Canchim	Buzanskas et al. (2017)	5	Animal QTLdb	Reproduction	45357497	45357537	Association	138721	Scrotal circumference	rs109099268	Scrotal circumference	SCRCIR	Genome-wise	Significant	28852499		<0.05	canchim
BovineHD0500013067	rs109248631	Scrotal circumference at 420 days	5	45377693	Canchim	Buzanskas et al. (2017)	5	Animal QTLdb	Reproduction	45357497	45357537	Association	138721	Scrotal circumference	rs109099268	Scrotal circumference	SCRCIR	Genome-wise	Significant	28852499		<0.05	canchim
BovineHD0500013069	rs110027103	Scrotal circumference at 420 days	5	45380271	Canchim	Buzanskas et al. (2017)	5	Animal QTLdb	Reproduction	45357497	45357537	Association	138721	Scrotal circumference	rs109099268	Scrotal circumference	SCRCIR	Genome-wise	Significant	28852499		<0.05	canchim
BovineHD0500013070	rs109561643	Scrotal circumference at 420 days	5	45381502	Canchim	Buzanskas et al. (2017)	5	Animal QTLdb	Reproduction	45357497	45357537	Association	138721	Scrotal circumference	rs109099268	Scrotal circumference	SCRCIR	Genome-wise	Significant	28852499		<0.05	canchim
BovineHD0500013071	rs109210079	Scrotal circumference at 420 days	5	45382190	Canchim	Buzanskas et al. (2017)	5	Animal QTLdb	Reproduction	45357497	45357537	Association	138721	Scrotal circumference	rs109099268	Scrotal circumference	SCRCIR	Genome-wise	Significant	28852499		<0.05	canchim
BovineHD0500013072	rs110160918	Scrotal circumference at 420 days	5	45383111	Canchim	Buzanskas et al. (2017)	5	Animal QTLdb	Reproduction	45357497	45357537	Association	138721	Scrotal circumference	rs109099268	Scrotal circumference	SCRCIR	Genome-wise	Significant	28852499		<0.05	canchim
BovineHD0500013073	rs134366426	Scrotal circumference at 420 days	5	45384721	Canchim	Buzanskas et al. (2017)	5	Animal QTLdb	Reproduction	45357497	45357537	Association	138721	Scrotal circumference	rs109099268	Scrotal circumference	SCRCIR	Genome-wise	Significant	28852499		<0.05	canchim
BovineHD0500013074	rs109273768	Scrotal circumference at 420 days	5	45386660	Canchim	Buzanskas et al. (2017)	5	Animal QTLdb	Reproduction	45357497	45357537	Association	138721	Scrotal circumference	rs109099268	Scrotal circumference	SCRCIR	Genome-wise	Significant	28852499		<0.05	canchim
BovineHD0500013075	rs109024096	Scrotal circumference at 420 days	5	45387612	Canchim	Buzanskas et al. (2017)	5	Animal QTLdb	Reproduction	45357497	45357537	Association	138721	Scrotal circumference	rs109099268	Scrotal circumference	SCRCIR	Genome-wise	Significant	28852499		<0.05	canchim
BovineHD0500013076	rs110798702	Scrotal circumference at 420 days	5	45390164	Canchim	Buzanskas et al. (2017)	5	Animal QTLdb	Reproduction	45357497	45357537	Association	138721	Scrotal circumference	rs109099268	Scrotal circumference	SCRCIR	Genome-wise	Significant	28852499		<0.05	canchim
BovineHD0500013077	rs110625630	Scrotal circumference at 420 days	5	45391371	Canchim	Buzanskas et al. (2017)	5	Animal QTLdb	Reproduction	45357497	45357537	Association	138721	Scrotal circumference	rs109099268	Scrotal circumference	SCRCIR	Genome-wise	Significant	28852499		<0.05	canchim
BovineHD0500013078	rs110219262	Scrotal circumference at 420 days	5	45392301	Canchim	Buzanskas et al. (2017)	5	Animal QTLdb	Reproduction	45357497	45357537	Association	138721	Scrotal circumference	rs109099268	Scrotal circumference	SCRCIR	Genome-wise	Significant	28852499		<0.05	canchim
BovineHD0500013079	rs134311132	Scrotal circumference at 420 days	5	45393775	Canchim	Buzanskas et al. (2017)	5	Animal QTLdb	Reproduction	45357497	45357537	Association	138721	Scrotal circumference	rs109099268	Scrotal circumference	SCRCIR	Genome-wise	Significant	28852499		<0.05	canchim
BovineHD0500013080	rs135497432	Scrotal circumference at 420 days	5	45394458	Canchim	Buzanskas et al. (2017)	5	Animal QTLdb	Reproduction	45357497	45357537	Association	138721	Scrotal circumference	rs109099268	Scrotal circumference	SCRCIR	Genome-wise	Significant	28852499		<0.05	canchim
BovineHD0500013081	rs133173059	Scrotal circumference at 420 days	5	45395358	Canchim	Buzanskas et al. (2017)	5	Animal QTLdb	Reproduction	45357497	45357537	Association	138721	Scrotal circumference	rs109099268	Scrotal circumference	SCRCIR	Genome-wise	Significant	28852499		<0.05	canchim
BovineHD0500013026	rs109156482	Scrotal circumference at 420 days	5	45260223	Canchim	Buzanskas et al. (2017)	5	Animal QTLdb	Reproduction	45359570	45359610	Association	138722	Scrotal circumference	rs133124963	Scrotal circumference	SCRCIR	Genome-wise	Significant	28852499		<0.05	canchim
BovineHD0500013028	rs110291739	Scrotal circumference at 420 days	5	45267821	Canchim	Buzanskas et al. (2017)	5	Animal QTLdb	Reproduction	45359570	45359610	Association	138722	Scrotal circumference	rs133124963	Scrotal circumference	SCRCIR	Genome-wise	Significant	28852499		<0.05	canchim
BovineHD0500013029	rs110572792	Scrotal circumference at 420 days	5	45274417	Canchim	Buzanskas et al. (2017)	5	Animal QTLdb	Reproduction	45359570	45359610	Association	138722	Scrotal circumference	rs133124963	Scrotal circumference	SCRCIR	Genome-wise	Significant	28852499		<0.05	canchim
BovineHD0500013031	rs110698350	Scrotal circumference at 420 days	5	45282131	Canchim	Buzanskas et al. (2017)	5	Animal QTLdb	Reproduction	45359570	45359610	Association	138722	Scrotal circumference	rs133124963	Scrotal circumference	SCRCIR	Genome-wise	Significant	28852499		<0.05	canchim
BovineHD0500013032	rs134370690	Scrotal circumference at 420 days	5	45283704	Canchim	Buzanskas et al. (2017)	5	Animal QTLdb	Reproduction	45359570	45359610	Association	138722	Scrotal circumference	rs133124963	Scrotal circumference	SCRCIR	Genome-wise	Significant	28852499		<0.05	canchim
BovineHD0500013033	rs109284796	Scrotal circumference at 420 days	5	45289852	Canchim	Buzanskas et al. (2017)	5	Animal QTLdb	Reproduction	45359570	45359610	Association	138722	Scrotal circumference	rs133124963	Scrotal circumference	SCRCIR	Genome-wise	Significant	28852499		<0.05	canchim
BovineHD0500013034	rs110852214	Scrotal circumference at 420 days	5	45293077	Canchim	Buzanskas et al. (2017)	5	Animal QTLdb	Reproduction	45359570	45359610	Association	138722	Scrotal circumference	rs133124963	Scrotal circumference	SCRCIR	Genome-wise	Significant	28852499		<0.05	canchim
BovineHD0500013036	rs137552662	Scrotal circumference at 420 days	5	45297244	Canchim	Buzanskas et al. (2017)	5	Animal QTLdb	Reproduction	45359570	45359610	Association	138722	Scrotal circumference	rs133124963	Scrotal circumference	SCRCIR	Genome-wise	Significant	28852499		<0.05	canchim
BovineHD0500013037	rs108983599	Scrotal circumference at 420 days	5	45305082	Canchim	Buzanskas et al. (2017)	5	Animal QTLdb	Reproduction	45359570	45359610	Association	138722	Scrotal circumference	rs133124963	Scrotal circumference	SCRCIR	Genome-wise	Significant	28852499		<0.05	canchim
Hapmap43728-BTA-94000	rs41595547	Scrotal circumference at 420 days	5	45306060	Canchim	Buzanskas et al. (2017)	5	Animal QTLdb	Reproduction	45359570	45359610	Association	138722	Scrotal circumference	rs133124963	Scrotal circumference	SCRCIR	Genome-wise	Significant	28852499		<0.05	canchim
BovineHD0500013038	rs137318696	Scrotal circumference at 420 days	5	45308609	Canchim	Buzanskas et al. (2017)	5	Animal QTLdb	Reproduction	45359570	45359610	Association	138722	Scrotal circumference	rs133124963	Scrotal circumference	SCRCIR	Genome-wise	Significant	28852499		<0.05	canchim
BovineHD0500013042	rs134463406	Scrotal circumference at 420 days	5	45321266	Canchim	Buzanskas et al. (2017)	5	Animal QTLdb	Reproduction	45359570	45359610	Association	138722	Scrotal circumference	rs133124963	Scrotal circumference	SCRCIR	Genome-wise	Significant	28852499		<0.05	canchim
BovineHD0500013045	rs133818805	Scrotal circumference at 420 days	5	45331558	Canchim	Buzanskas et al. (2017)	5	Animal QTLdb	Reproduction	45359570	45359610	Association	138722	Scrotal circumference	rs133124963	Scrotal circumference	SCRCIR	Genome-wise	Significant	28852499		<0.05	canchim
BovineHD0500013048	rs110520377	Scrotal circumference at 420 days	5	45346713	Canchim	Buzanskas et al. (2017)	5	Animal QTLdb	Reproduction	45359570	45359610	Association	138722	Scrotal circumference	rs133124963	Scrotal circumference	SCRCIR	Genome-wise	Significant	28852499		<0.05	canchim
BovineHD0500013049	rs133990240	Scrotal circumference at 420 days	5	45352128	Canchim	Buzanskas et al. (2017)	5	Animal QTLdb	Reproduction	45359570	45359610	Association	138722	Scrotal circumference	rs133124963	Scrotal circumference	SCRCIR	Genome-wise	Significant	28852499		<0.05	canchim
BovineHD0500013050	rs109547215	Scrotal circumference at 420 days	5	45352728	Canchim	Buzanskas et al. (2017)	5	Animal QTLdb	Reproduction	45359570	45359610	Association	138722	Scrotal circumference	rs133124963	Scrotal circumference	SCRCIR	Genome-wise	Significant	28852499		<0.05	canchim
BovineHD0500013051	rs110261691	Scrotal circumference at 420 days	5	45354729	Canchim	Buzanskas et al. (2017)	5	Animal QTLdb	Reproduction	45359570	45359610	Association	138722	Scrotal circumference	rs133124963	Scrotal circumference	SCRCIR	Genome-wise	Significant	28852499		<0.05	canchim
BovineHD0500013052	rs110160018	Scrotal circumference at 420 days	5	45356833	Canchim	Buzanskas et al. (2017)	5	Animal QTLdb	Reproduction	45359570	45359610	Association	138722	Scrotal circumference	rs133124963	Scrotal circumference	SCRCIR	Genome-wise	Significant	28852499		<0.05	canchim
BovineHD0500013053	rs109099268	Scrotal circumference at 420 days	5	45357517	Canchim	Buzanskas et al. (2017)	5	Animal QTLdb	Reproduction	45359570	45359610	Association	138722	Scrotal circumference	rs133124963	Scrotal circumference	SCRCIR	Genome-wise	Significant	28852499		<0.05	canchim
BovineHD0500013055	rs133124963	Scrotal circumference at 420 days	5	45359590	Canchim	Buzanskas et al. (2017)	5	Animal QTLdb	Reproduction	45359570	45359610	Association	138722	Scrotal circumference	rs133124963	Scrotal circumference	SCRCIR	Genome-wise	Significant	28852499		<0.05	canchim
BovineHD0500013056	rs109023687	Scrotal circumference at 420 days	5	45360390	Canchim	Buzanskas et al. (2017)	5	Animal QTLdb	Reproduction	45359570	45359610	Association	138722	Scrotal circumference	rs133124963	Scrotal circumference	SCRCIR	Genome-wise	Significant	28852499		<0.05	canchim
BovineHD0500013057	rs110034677	Scrotal circumference at 420 days	5	45364205	Canchim	Buzanskas et al. (2017)	5	Animal QTLdb	Reproduction	45359570	45359610	Association	138722	Scrotal circumference	rs133124963	Scrotal circumference	SCRCIR	Genome-wise	Significant	28852499		<0.05	canchim
BovineHD0500013058	rs110091099	Scrotal circumference at 420 days	5	45365062	Canchim	Buzanskas et al. (2017)	5	Animal QTLdb	Reproduction	45359570	45359610	Association	138722	Scrotal circumference	rs133124963	Scrotal circumference	SCRCIR	Genome-wise	Significant	28852499		<0.05	canchim
BovineHD0500013059	rs109950552	Scrotal circumference at 420 days	5	45365842	Canchim	Buzanskas et al. (2017)	5	Animal QTLdb	Reproduction	45359570	45359610	Association	138722	Scrotal circumference	rs133124963	Scrotal circumference	SCRCIR	Genome-wise	Significant	28852499		<0.05	canchim
BovineHD0500013060	rs137658592	Scrotal circumference at 420 days	5	45367028	Canchim	Buzanskas et al. (2017)	5	Animal QTLdb	Reproduction	45359570	45359610	Association	138722	Scrotal circumference	rs133124963	Scrotal circumference	SCRCIR	Genome-wise	Significant	28852499		<0.05	canchim
BovineHD0500013061	rs133340933	Scrotal circumference at 420 days	5	45368209	Canchim	Buzanskas et al. (2017)	5	Animal QTLdb	Reproduction	45359570	45359610	Association	138722	Scrotal circumference	rs133124963	Scrotal circumference	SCRCIR	Genome-wise	Significant	28852499		<0.05	canchim
BovineHD0500013062	rs134626455	Scrotal circumference at 420 days	5	45368789	Canchim	Buzanskas et al. (2017)	5	Animal QTLdb	Reproduction	45359570	45359610	Association	138722	Scrotal circumference	rs133124963	Scrotal circumference	SCRCIR	Genome-wise	Significant	28852499		<0.05	canchim
BovineHD0500013063	rs110001336	Scrotal circumference at 420 days	5	45371857	Canchim	Buzanskas et al. (2017)	5	Animal QTLdb	Reproduction	45359570	45359610	Association	138722	Scrotal circumference	rs133124963	Scrotal circumference	SCRCIR	Genome-wise	Significant	28852499		<0.05	canchim
BovineHD0500013064	rs109288126	Scrotal circumference at 420 days	5	45373404	Canchim	Buzanskas et al. (2017)	5	Animal QTLdb	Reproduction	45359570	45359610	Association	138722	Scrotal circumference	rs133124963	Scrotal circumference	SCRCIR	Genome-wise	Significant	28852499		<0.05	canchim
BovineHD0500013065	rs137319832	Scrotal circumference at 420 days	5	45374099	Canchim	Buzanskas et al. (2017)	5	Animal QTLdb	Reproduction	45359570	45359610	Association	138722	Scrotal circumference	rs133124963	Scrotal circumference	SCRCIR	Genome-wise	Significant	28852499		<0.05	canchim
BovineHD0500013066	rs109506571	Scrotal circumference at 420 days	5	45374760	Canchim	Buzanskas et al. (2017)	5	Animal QTLdb	Reproduction	45359570	45359610	Association	138722	Scrotal circumference	rs133124963	Scrotal circumference	SCRCIR	Genome-wise	Significant	28852499		<0.05	canchim
BovineHD0500013067	rs109248631	Scrotal circumference at 420 days	5	45377693	Canchim	Buzanskas et al. (2017)	5	Animal QTLdb	Reproduction	45359570	45359610	Association	138722	Scrotal circumference	rs133124963	Scrotal circumference	SCRCIR	Genome-wise	Significant	28852499		<0.05	canchim
BovineHD0500013069	rs110027103	Scrotal circumference at 420 days	5	45380271	Canchim	Buzanskas et al. (2017)	5	Animal QTLdb	Reproduction	45359570	45359610	Association	138722	Scrotal circumference	rs133124963	Scrotal circumference	SCRCIR	Genome-wise	Significant	28852499		<0.05	canchim
BovineHD0500013070	rs109561643	Scrotal circumference at 420 days	5	45381502	Canchim	Buzanskas et al. (2017)	5	Animal QTLdb	Reproduction	45359570	45359610	Association	138722	Scrotal circumference	rs133124963	Scrotal circumference	SCRCIR	Genome-wise	Significant	28852499		<0.05	canchim
BovineHD0500013071	rs109210079	Scrotal circumference at 420 days	5	45382190	Canchim	Buzanskas et al. (2017)	5	Animal QTLdb	Reproduction	45359570	45359610	Association	138722	Scrotal circumference	rs133124963	Scrotal circumference	SCRCIR	Genome-wise	Significant	28852499		<0.05	canchim
BovineHD0500013072	rs110160918	Scrotal circumference at 420 days	5	45383111	Canchim	Buzanskas et al. (2017)	5	Animal QTLdb	Reproduction	45359570	45359610	Association	138722	Scrotal circumference	rs133124963	Scrotal circumference	SCRCIR	Genome-wise	Significant	28852499		<0.05	canchim
BovineHD0500013073	rs134366426	Scrotal circumference at 420 days	5	45384721	Canchim	Buzanskas et al. (2017)	5	Animal QTLdb	Reproduction	45359570	45359610	Association	138722	Scrotal circumference	rs133124963	Scrotal circumference	SCRCIR	Genome-wise	Significant	28852499		<0.05	canchim
BovineHD0500013074	rs109273768	Scrotal circumference at 420 days	5	45386660	Canchim	Buzanskas et al. (2017)	5	Animal QTLdb	Reproduction	45359570	45359610	Association	138722	Scrotal circumference	rs133124963	Scrotal circumference	SCRCIR	Genome-wise	Significant	28852499		<0.05	canchim
BovineHD0500013075	rs109024096	Scrotal circumference at 420 days	5	45387612	Canchim	Buzanskas et al. (2017)	5	Animal QTLdb	Reproduction	45359570	45359610	Association	138722	Scrotal circumference	rs133124963	Scrotal circumference	SCRCIR	Genome-wise	Significant	28852499		<0.05	canchim
BovineHD0500013076	rs110798702	Scrotal circumference at 420 days	5	45390164	Canchim	Buzanskas et al. (2017)	5	Animal QTLdb	Reproduction	45359570	45359610	Association	138722	Scrotal circumference	rs133124963	Scrotal circumference	SCRCIR	Genome-wise	Significant	28852499		<0.05	canchim
BovineHD0500013077	rs110625630	Scrotal circumference at 420 days	5	45391371	Canchim	Buzanskas et al. (2017)	5	Animal QTLdb	Reproduction	45359570	45359610	Association	138722	Scrotal circumference	rs133124963	Scrotal circumference	SCRCIR	Genome-wise	Significant	28852499		<0.05	canchim
BovineHD0500013078	rs110219262	Scrotal circumference at 420 days	5	45392301	Canchim	Buzanskas et al. (2017)	5	Animal QTLdb	Reproduction	45359570	45359610	Association	138722	Scrotal circumference	rs133124963	Scrotal circumference	SCRCIR	Genome-wise	Significant	28852499		<0.05	canchim
BovineHD0500013079	rs134311132	Scrotal circumference at 420 days	5	45393775	Canchim	Buzanskas et al. (2017)	5	Animal QTLdb	Reproduction	45359570	45359610	Association	138722	Scrotal circumference	rs133124963	Scrotal circumference	SCRCIR	Genome-wise	Significant	28852499		<0.05	canchim
BovineHD0500013080	rs135497432	Scrotal circumference at 420 days	5	45394458	Canchim	Buzanskas et al. (2017)	5	Animal QTLdb	Reproduction	45359570	45359610	Association	138722	Scrotal circumference	rs133124963	Scrotal circumference	SCRCIR	Genome-wise	Significant	28852499		<0.05	canchim
BovineHD0500013081	rs133173059	Scrotal circumference at 420 days	5	45395358	Canchim	Buzanskas et al. (2017)	5	Animal QTLdb	Reproduction	45359570	45359610	Association	138722	Scrotal circumference	rs133124963	Scrotal circumference	SCRCIR	Genome-wise	Significant	28852499		<0.05	canchim
BovineHD0500013028	rs110291739	Scrotal circumference at 420 days	5	45267821	Canchim	Buzanskas et al. (2017)	5	Animal QTLdb	Reproduction	45364185	45364225	Association	138723	Scrotal circumference	rs110034677	Scrotal circumference	SCRCIR	Genome-wise	Significant	28852499		<0.05	canchim
BovineHD0500013029	rs110572792	Scrotal circumference at 420 days	5	45274417	Canchim	Buzanskas et al. (2017)	5	Animal QTLdb	Reproduction	45364185	45364225	Association	138723	Scrotal circumference	rs110034677	Scrotal circumference	SCRCIR	Genome-wise	Significant	28852499		<0.05	canchim
BovineHD0500013031	rs110698350	Scrotal circumference at 420 days	5	45282131	Canchim	Buzanskas et al. (2017)	5	Animal QTLdb	Reproduction	45364185	45364225	Association	138723	Scrotal circumference	rs110034677	Scrotal circumference	SCRCIR	Genome-wise	Significant	28852499		<0.05	canchim
BovineHD0500013032	rs134370690	Scrotal circumference at 420 days	5	45283704	Canchim	Buzanskas et al. (2017)	5	Animal QTLdb	Reproduction	45364185	45364225	Association	138723	Scrotal circumference	rs110034677	Scrotal circumference	SCRCIR	Genome-wise	Significant	28852499		<0.05	canchim
BovineHD0500013033	rs109284796	Scrotal circumference at 420 days	5	45289852	Canchim	Buzanskas et al. (2017)	5	Animal QTLdb	Reproduction	45364185	45364225	Association	138723	Scrotal circumference	rs110034677	Scrotal circumference	SCRCIR	Genome-wise	Significant	28852499		<0.05	canchim
BovineHD0500013034	rs110852214	Scrotal circumference at 420 days	5	45293077	Canchim	Buzanskas et al. (2017)	5	Animal QTLdb	Reproduction	45364185	45364225	Association	138723	Scrotal circumference	rs110034677	Scrotal circumference	SCRCIR	Genome-wise	Significant	28852499		<0.05	canchim
BovineHD0500013036	rs137552662	Scrotal circumference at 420 days	5	45297244	Canchim	Buzanskas et al. (2017)	5	Animal QTLdb	Reproduction	45364185	45364225	Association	138723	Scrotal circumference	rs110034677	Scrotal circumference	SCRCIR	Genome-wise	Significant	28852499		<0.05	canchim
BovineHD0500013037	rs108983599	Scrotal circumference at 420 days	5	45305082	Canchim	Buzanskas et al. (2017)	5	Animal QTLdb	Reproduction	45364185	45364225	Association	138723	Scrotal circumference	rs110034677	Scrotal circumference	SCRCIR	Genome-wise	Significant	28852499		<0.05	canchim
Hapmap43728-BTA-94000	rs41595547	Scrotal circumference at 420 days	5	45306060	Canchim	Buzanskas et al. (2017)	5	Animal QTLdb	Reproduction	45364185	45364225	Association	138723	Scrotal circumference	rs110034677	Scrotal circumference	SCRCIR	Genome-wise	Significant	28852499		<0.05	canchim
BovineHD0500013038	rs137318696	Scrotal circumference at 420 days	5	45308609	Canchim	Buzanskas et al. (2017)	5	Animal QTLdb	Reproduction	45364185	45364225	Association	138723	Scrotal circumference	rs110034677	Scrotal circumference	SCRCIR	Genome-wise	Significant	28852499		<0.05	canchim
BovineHD0500013042	rs134463406	Scrotal circumference at 420 days	5	45321266	Canchim	Buzanskas et al. (2017)	5	Animal QTLdb	Reproduction	45364185	45364225	Association	138723	Scrotal circumference	rs110034677	Scrotal circumference	SCRCIR	Genome-wise	Significant	28852499		<0.05	canchim
BovineHD0500013045	rs133818805	Scrotal circumference at 420 days	5	45331558	Canchim	Buzanskas et al. (2017)	5	Animal QTLdb	Reproduction	45364185	45364225	Association	138723	Scrotal circumference	rs110034677	Scrotal circumference	SCRCIR	Genome-wise	Significant	28852499		<0.05	canchim
BovineHD0500013048	rs110520377	Scrotal circumference at 420 days	5	45346713	Canchim	Buzanskas et al. (2017)	5	Animal QTLdb	Reproduction	45364185	45364225	Association	138723	Scrotal circumference	rs110034677	Scrotal circumference	SCRCIR	Genome-wise	Significant	28852499		<0.05	canchim
BovineHD0500013049	rs133990240	Scrotal circumference at 420 days	5	45352128	Canchim	Buzanskas et al. (2017)	5	Animal QTLdb	Reproduction	45364185	45364225	Association	138723	Scrotal circumference	rs110034677	Scrotal circumference	SCRCIR	Genome-wise	Significant	28852499		<0.05	canchim
BovineHD0500013050	rs109547215	Scrotal circumference at 420 days	5	45352728	Canchim	Buzanskas et al. (2017)	5	Animal QTLdb	Reproduction	45364185	45364225	Association	138723	Scrotal circumference	rs110034677	Scrotal circumference	SCRCIR	Genome-wise	Significant	28852499		<0.05	canchim
BovineHD0500013051	rs110261691	Scrotal circumference at 420 days	5	45354729	Canchim	Buzanskas et al. (2017)	5	Animal QTLdb	Reproduction	45364185	45364225	Association	138723	Scrotal circumference	rs110034677	Scrotal circumference	SCRCIR	Genome-wise	Significant	28852499		<0.05	canchim
BovineHD0500013052	rs110160018	Scrotal circumference at 420 days	5	45356833	Canchim	Buzanskas et al. (2017)	5	Animal QTLdb	Reproduction	45364185	45364225	Association	138723	Scrotal circumference	rs110034677	Scrotal circumference	SCRCIR	Genome-wise	Significant	28852499		<0.05	canchim
BovineHD0500013053	rs109099268	Scrotal circumference at 420 days	5	45357517	Canchim	Buzanskas et al. (2017)	5	Animal QTLdb	Reproduction	45364185	45364225	Association	138723	Scrotal circumference	rs110034677	Scrotal circumference	SCRCIR	Genome-wise	Significant	28852499		<0.05	canchim
BovineHD0500013055	rs133124963	Scrotal circumference at 420 days	5	45359590	Canchim	Buzanskas et al. (2017)	5	Animal QTLdb	Reproduction	45364185	45364225	Association	138723	Scrotal circumference	rs110034677	Scrotal circumference	SCRCIR	Genome-wise	Significant	28852499		<0.05	canchim
BovineHD0500013056	rs109023687	Scrotal circumference at 420 days	5	45360390	Canchim	Buzanskas et al. (2017)	5	Animal QTLdb	Reproduction	45364185	45364225	Association	138723	Scrotal circumference	rs110034677	Scrotal circumference	SCRCIR	Genome-wise	Significant	28852499		<0.05	canchim
BovineHD0500013057	rs110034677	Scrotal circumference at 420 days	5	45364205	Canchim	Buzanskas et al. (2017)	5	Animal QTLdb	Reproduction	45364185	45364225	Association	138723	Scrotal circumference	rs110034677	Scrotal circumference	SCRCIR	Genome-wise	Significant	28852499		<0.05	canchim
BovineHD0500013058	rs110091099	Scrotal circumference at 420 days	5	45365062	Canchim	Buzanskas et al. (2017)	5	Animal QTLdb	Reproduction	45364185	45364225	Association	138723	Scrotal circumference	rs110034677	Scrotal circumference	SCRCIR	Genome-wise	Significant	28852499		<0.05	canchim
BovineHD0500013059	rs109950552	Scrotal circumference at 420 days	5	45365842	Canchim	Buzanskas et al. (2017)	5	Animal QTLdb	Reproduction	45364185	45364225	Association	138723	Scrotal circumference	rs110034677	Scrotal circumference	SCRCIR	Genome-wise	Significant	28852499		<0.05	canchim
BovineHD0500013060	rs137658592	Scrotal circumference at 420 days	5	45367028	Canchim	Buzanskas et al. (2017)	5	Animal QTLdb	Reproduction	45364185	45364225	Association	138723	Scrotal circumference	rs110034677	Scrotal circumference	SCRCIR	Genome-wise	Significant	28852499		<0.05	canchim
BovineHD0500013061	rs133340933	Scrotal circumference at 420 days	5	45368209	Canchim	Buzanskas et al. (2017)	5	Animal QTLdb	Reproduction	45364185	45364225	Association	138723	Scrotal circumference	rs110034677	Scrotal circumference	SCRCIR	Genome-wise	Significant	28852499		<0.05	canchim
BovineHD0500013062	rs134626455	Scrotal circumference at 420 days	5	45368789	Canchim	Buzanskas et al. (2017)	5	Animal QTLdb	Reproduction	45364185	45364225	Association	138723	Scrotal circumference	rs110034677	Scrotal circumference	SCRCIR	Genome-wise	Significant	28852499		<0.05	canchim
BovineHD0500013063	rs110001336	Scrotal circumference at 420 days	5	45371857	Canchim	Buzanskas et al. (2017)	5	Animal QTLdb	Reproduction	45364185	45364225	Association	138723	Scrotal circumference	rs110034677	Scrotal circumference	SCRCIR	Genome-wise	Significant	28852499		<0.05	canchim
BovineHD0500013064	rs109288126	Scrotal circumference at 420 days	5	45373404	Canchim	Buzanskas et al. (2017)	5	Animal QTLdb	Reproduction	45364185	45364225	Association	138723	Scrotal circumference	rs110034677	Scrotal circumference	SCRCIR	Genome-wise	Significant	28852499		<0.05	canchim
BovineHD0500013065	rs137319832	Scrotal circumference at 420 days	5	45374099	Canchim	Buzanskas et al. (2017)	5	Animal QTLdb	Reproduction	45364185	45364225	Association	138723	Scrotal circumference	rs110034677	Scrotal circumference	SCRCIR	Genome-wise	Significant	28852499		<0.05	canchim
BovineHD0500013066	rs109506571	Scrotal circumference at 420 days	5	45374760	Canchim	Buzanskas et al. (2017)	5	Animal QTLdb	Reproduction	45364185	45364225	Association	138723	Scrotal circumference	rs110034677	Scrotal circumference	SCRCIR	Genome-wise	Significant	28852499		<0.05	canchim
BovineHD0500013067	rs109248631	Scrotal circumference at 420 days	5	45377693	Canchim	Buzanskas et al. (2017)	5	Animal QTLdb	Reproduction	45364185	45364225	Association	138723	Scrotal circumference	rs110034677	Scrotal circumference	SCRCIR	Genome-wise	Significant	28852499		<0.05	canchim
BovineHD0500013069	rs110027103	Scrotal circumference at 420 days	5	45380271	Canchim	Buzanskas et al. (2017)	5	Animal QTLdb	Reproduction	45364185	45364225	Association	138723	Scrotal circumference	rs110034677	Scrotal circumference	SCRCIR	Genome-wise	Significant	28852499		<0.05	canchim
BovineHD0500013070	rs109561643	Scrotal circumference at 420 days	5	45381502	Canchim	Buzanskas et al. (2017)	5	Animal QTLdb	Reproduction	45364185	45364225	Association	138723	Scrotal circumference	rs110034677	Scrotal circumference	SCRCIR	Genome-wise	Significant	28852499		<0.05	canchim
BovineHD0500013071	rs109210079	Scrotal circumference at 420 days	5	45382190	Canchim	Buzanskas et al. (2017)	5	Animal QTLdb	Reproduction	45364185	45364225	Association	138723	Scrotal circumference	rs110034677	Scrotal circumference	SCRCIR	Genome-wise	Significant	28852499		<0.05	canchim
BovineHD0500013072	rs110160918	Scrotal circumference at 420 days	5	45383111	Canchim	Buzanskas et al. (2017)	5	Animal QTLdb	Reproduction	45364185	45364225	Association	138723	Scrotal circumference	rs110034677	Scrotal circumference	SCRCIR	Genome-wise	Significant	28852499		<0.05	canchim
BovineHD0500013073	rs134366426	Scrotal circumference at 420 days	5	45384721	Canchim	Buzanskas et al. (2017)	5	Animal QTLdb	Reproduction	45364185	45364225	Association	138723	Scrotal circumference	rs110034677	Scrotal circumference	SCRCIR	Genome-wise	Significant	28852499		<0.05	canchim
BovineHD0500013074	rs109273768	Scrotal circumference at 420 days	5	45386660	Canchim	Buzanskas et al. (2017)	5	Animal QTLdb	Reproduction	45364185	45364225	Association	138723	Scrotal circumference	rs110034677	Scrotal circumference	SCRCIR	Genome-wise	Significant	28852499		<0.05	canchim
BovineHD0500013075	rs109024096	Scrotal circumference at 420 days	5	45387612	Canchim	Buzanskas et al. (2017)	5	Animal QTLdb	Reproduction	45364185	45364225	Association	138723	Scrotal circumference	rs110034677	Scrotal circumference	SCRCIR	Genome-wise	Significant	28852499		<0.05	canchim
BovineHD0500013076	rs110798702	Scrotal circumference at 420 days	5	45390164	Canchim	Buzanskas et al. (2017)	5	Animal QTLdb	Reproduction	45364185	45364225	Association	138723	Scrotal circumference	rs110034677	Scrotal circumference	SCRCIR	Genome-wise	Significant	28852499		<0.05	canchim
BovineHD0500013077	rs110625630	Scrotal circumference at 420 days	5	45391371	Canchim	Buzanskas et al. (2017)	5	Animal QTLdb	Reproduction	45364185	45364225	Association	138723	Scrotal circumference	rs110034677	Scrotal circumference	SCRCIR	Genome-wise	Significant	28852499		<0.05	canchim
BovineHD0500013078	rs110219262	Scrotal circumference at 420 days	5	45392301	Canchim	Buzanskas et al. (2017)	5	Animal QTLdb	Reproduction	45364185	45364225	Association	138723	Scrotal circumference	rs110034677	Scrotal circumference	SCRCIR	Genome-wise	Significant	28852499		<0.05	canchim
BovineHD0500013079	rs134311132	Scrotal circumference at 420 days	5	45393775	Canchim	Buzanskas et al. (2017)	5	Animal QTLdb	Reproduction	45364185	45364225	Association	138723	Scrotal circumference	rs110034677	Scrotal circumference	SCRCIR	Genome-wise	Significant	28852499		<0.05	canchim
BovineHD0500013080	rs135497432	Scrotal circumference at 420 days	5	45394458	Canchim	Buzanskas et al. (2017)	5	Animal QTLdb	Reproduction	45364185	45364225	Association	138723	Scrotal circumference	rs110034677	Scrotal circumference	SCRCIR	Genome-wise	Significant	28852499		<0.05	canchim
BovineHD0500013081	rs133173059	Scrotal circumference at 420 days	5	45395358	Canchim	Buzanskas et al. (2017)	5	Animal QTLdb	Reproduction	45364185	45364225	Association	138723	Scrotal circumference	rs110034677	Scrotal circumference	SCRCIR	Genome-wise	Significant	28852499		<0.05	canchim
BovineHD0500013028	rs110291739	Scrotal circumference at 420 days	5	45267821	Canchim	Buzanskas et al. (2017)	5	Animal QTLdb	Reproduction	45365042	45365082	Association	138724	Scrotal circumference	rs110091099	Scrotal circumference	SCRCIR	Genome-wise	Significant	28852499		<0.05	canchim
BovineHD0500013029	rs110572792	Scrotal circumference at 420 days	5	45274417	Canchim	Buzanskas et al. (2017)	5	Animal QTLdb	Reproduction	45365042	45365082	Association	138724	Scrotal circumference	rs110091099	Scrotal circumference	SCRCIR	Genome-wise	Significant	28852499		<0.05	canchim
BovineHD0500013031	rs110698350	Scrotal circumference at 420 days	5	45282131	Canchim	Buzanskas et al. (2017)	5	Animal QTLdb	Reproduction	45365042	45365082	Association	138724	Scrotal circumference	rs110091099	Scrotal circumference	SCRCIR	Genome-wise	Significant	28852499		<0.05	canchim
BovineHD0500013032	rs134370690	Scrotal circumference at 420 days	5	45283704	Canchim	Buzanskas et al. (2017)	5	Animal QTLdb	Reproduction	45365042	45365082	Association	138724	Scrotal circumference	rs110091099	Scrotal circumference	SCRCIR	Genome-wise	Significant	28852499		<0.05	canchim
BovineHD0500013033	rs109284796	Scrotal circumference at 420 days	5	45289852	Canchim	Buzanskas et al. (2017)	5	Animal QTLdb	Reproduction	45365042	45365082	Association	138724	Scrotal circumference	rs110091099	Scrotal circumference	SCRCIR	Genome-wise	Significant	28852499		<0.05	canchim
BovineHD0500013034	rs110852214	Scrotal circumference at 420 days	5	45293077	Canchim	Buzanskas et al. (2017)	5	Animal QTLdb	Reproduction	45365042	45365082	Association	138724	Scrotal circumference	rs110091099	Scrotal circumference	SCRCIR	Genome-wise	Significant	28852499		<0.05	canchim
BovineHD0500013036	rs137552662	Scrotal circumference at 420 days	5	45297244	Canchim	Buzanskas et al. (2017)	5	Animal QTLdb	Reproduction	45365042	45365082	Association	138724	Scrotal circumference	rs110091099	Scrotal circumference	SCRCIR	Genome-wise	Significant	28852499		<0.05	canchim
BovineHD0500013037	rs108983599	Scrotal circumference at 420 days	5	45305082	Canchim	Buzanskas et al. (2017)	5	Animal QTLdb	Reproduction	45365042	45365082	Association	138724	Scrotal circumference	rs110091099	Scrotal circumference	SCRCIR	Genome-wise	Significant	28852499		<0.05	canchim
Hapmap43728-BTA-94000	rs41595547	Scrotal circumference at 420 days	5	45306060	Canchim	Buzanskas et al. (2017)	5	Animal QTLdb	Reproduction	45365042	45365082	Association	138724	Scrotal circumference	rs110091099	Scrotal circumference	SCRCIR	Genome-wise	Significant	28852499		<0.05	canchim
BovineHD0500013038	rs137318696	Scrotal circumference at 420 days	5	45308609	Canchim	Buzanskas et al. (2017)	5	Animal QTLdb	Reproduction	45365042	45365082	Association	138724	Scrotal circumference	rs110091099	Scrotal circumference	SCRCIR	Genome-wise	Significant	28852499		<0.05	canchim
BovineHD0500013042	rs134463406	Scrotal circumference at 420 days	5	45321266	Canchim	Buzanskas et al. (2017)	5	Animal QTLdb	Reproduction	45365042	45365082	Association	138724	Scrotal circumference	rs110091099	Scrotal circumference	SCRCIR	Genome-wise	Significant	28852499		<0.05	canchim
BovineHD0500013045	rs133818805	Scrotal circumference at 420 days	5	45331558	Canchim	Buzanskas et al. (2017)	5	Animal QTLdb	Reproduction	45365042	45365082	Association	138724	Scrotal circumference	rs110091099	Scrotal circumference	SCRCIR	Genome-wise	Significant	28852499		<0.05	canchim
BovineHD0500013048	rs110520377	Scrotal circumference at 420 days	5	45346713	Canchim	Buzanskas et al. (2017)	5	Animal QTLdb	Reproduction	45365042	45365082	Association	138724	Scrotal circumference	rs110091099	Scrotal circumference	SCRCIR	Genome-wise	Significant	28852499		<0.05	canchim
BovineHD0500013049	rs133990240	Scrotal circumference at 420 days	5	45352128	Canchim	Buzanskas et al. (2017)	5	Animal QTLdb	Reproduction	45365042	45365082	Association	138724	Scrotal circumference	rs110091099	Scrotal circumference	SCRCIR	Genome-wise	Significant	28852499		<0.05	canchim
BovineHD0500013050	rs109547215	Scrotal circumference at 420 days	5	45352728	Canchim	Buzanskas et al. (2017)	5	Animal QTLdb	Reproduction	45365042	45365082	Association	138724	Scrotal circumference	rs110091099	Scrotal circumference	SCRCIR	Genome-wise	Significant	28852499		<0.05	canchim
BovineHD0500013051	rs110261691	Scrotal circumference at 420 days	5	45354729	Canchim	Buzanskas et al. (2017)	5	Animal QTLdb	Reproduction	45365042	45365082	Association	138724	Scrotal circumference	rs110091099	Scrotal circumference	SCRCIR	Genome-wise	Significant	28852499		<0.05	canchim
BovineHD0500013052	rs110160018	Scrotal circumference at 420 days	5	45356833	Canchim	Buzanskas et al. (2017)	5	Animal QTLdb	Reproduction	45365042	45365082	Association	138724	Scrotal circumference	rs110091099	Scrotal circumference	SCRCIR	Genome-wise	Significant	28852499		<0.05	canchim
BovineHD0500013053	rs109099268	Scrotal circumference at 420 days	5	45357517	Canchim	Buzanskas et al. (2017)	5	Animal QTLdb	Reproduction	45365042	45365082	Association	138724	Scrotal circumference	rs110091099	Scrotal circumference	SCRCIR	Genome-wise	Significant	28852499		<0.05	canchim
BovineHD0500013055	rs133124963	Scrotal circumference at 420 days	5	45359590	Canchim	Buzanskas et al. (2017)	5	Animal QTLdb	Reproduction	45365042	45365082	Association	138724	Scrotal circumference	rs110091099	Scrotal circumference	SCRCIR	Genome-wise	Significant	28852499		<0.05	canchim
BovineHD0500013056	rs109023687	Scrotal circumference at 420 days	5	45360390	Canchim	Buzanskas et al. (2017)	5	Animal QTLdb	Reproduction	45365042	45365082	Association	138724	Scrotal circumference	rs110091099	Scrotal circumference	SCRCIR	Genome-wise	Significant	28852499		<0.05	canchim
BovineHD0500013057	rs110034677	Scrotal circumference at 420 days	5	45364205	Canchim	Buzanskas et al. (2017)	5	Animal QTLdb	Reproduction	45365042	45365082	Association	138724	Scrotal circumference	rs110091099	Scrotal circumference	SCRCIR	Genome-wise	Significant	28852499		<0.05	canchim
BovineHD0500013058	rs110091099	Scrotal circumference at 420 days	5	45365062	Canchim	Buzanskas et al. (2017)	5	Animal QTLdb	Reproduction	45365042	45365082	Association	138724	Scrotal circumference	rs110091099	Scrotal circumference	SCRCIR	Genome-wise	Significant	28852499		<0.05	canchim
BovineHD0500013059	rs109950552	Scrotal circumference at 420 days	5	45365842	Canchim	Buzanskas et al. (2017)	5	Animal QTLdb	Reproduction	45365042	45365082	Association	138724	Scrotal circumference	rs110091099	Scrotal circumference	SCRCIR	Genome-wise	Significant	28852499		<0.05	canchim
BovineHD0500013060	rs137658592	Scrotal circumference at 420 days	5	45367028	Canchim	Buzanskas et al. (2017)	5	Animal QTLdb	Reproduction	45365042	45365082	Association	138724	Scrotal circumference	rs110091099	Scrotal circumference	SCRCIR	Genome-wise	Significant	28852499		<0.05	canchim
BovineHD0500013061	rs133340933	Scrotal circumference at 420 days	5	45368209	Canchim	Buzanskas et al. (2017)	5	Animal QTLdb	Reproduction	45365042	45365082	Association	138724	Scrotal circumference	rs110091099	Scrotal circumference	SCRCIR	Genome-wise	Significant	28852499		<0.05	canchim
BovineHD0500013062	rs134626455	Scrotal circumference at 420 days	5	45368789	Canchim	Buzanskas et al. (2017)	5	Animal QTLdb	Reproduction	45365042	45365082	Association	138724	Scrotal circumference	rs110091099	Scrotal circumference	SCRCIR	Genome-wise	Significant	28852499		<0.05	canchim
BovineHD0500013063	rs110001336	Scrotal circumference at 420 days	5	45371857	Canchim	Buzanskas et al. (2017)	5	Animal QTLdb	Reproduction	45365042	45365082	Association	138724	Scrotal circumference	rs110091099	Scrotal circumference	SCRCIR	Genome-wise	Significant	28852499		<0.05	canchim
BovineHD0500013064	rs109288126	Scrotal circumference at 420 days	5	45373404	Canchim	Buzanskas et al. (2017)	5	Animal QTLdb	Reproduction	45365042	45365082	Association	138724	Scrotal circumference	rs110091099	Scrotal circumference	SCRCIR	Genome-wise	Significant	28852499		<0.05	canchim
BovineHD0500013065	rs137319832	Scrotal circumference at 420 days	5	45374099	Canchim	Buzanskas et al. (2017)	5	Animal QTLdb	Reproduction	45365042	45365082	Association	138724	Scrotal circumference	rs110091099	Scrotal circumference	SCRCIR	Genome-wise	Significant	28852499		<0.05	canchim
BovineHD0500013066	rs109506571	Scrotal circumference at 420 days	5	45374760	Canchim	Buzanskas et al. (2017)	5	Animal QTLdb	Reproduction	45365042	45365082	Association	138724	Scrotal circumference	rs110091099	Scrotal circumference	SCRCIR	Genome-wise	Significant	28852499		<0.05	canchim
BovineHD0500013067	rs109248631	Scrotal circumference at 420 days	5	45377693	Canchim	Buzanskas et al. (2017)	5	Animal QTLdb	Reproduction	45365042	45365082	Association	138724	Scrotal circumference	rs110091099	Scrotal circumference	SCRCIR	Genome-wise	Significant	28852499		<0.05	canchim
BovineHD0500013069	rs110027103	Scrotal circumference at 420 days	5	45380271	Canchim	Buzanskas et al. (2017)	5	Animal QTLdb	Reproduction	45365042	45365082	Association	138724	Scrotal circumference	rs110091099	Scrotal circumference	SCRCIR	Genome-wise	Significant	28852499		<0.05	canchim
BovineHD0500013070	rs109561643	Scrotal circumference at 420 days	5	45381502	Canchim	Buzanskas et al. (2017)	5	Animal QTLdb	Reproduction	45365042	45365082	Association	138724	Scrotal circumference	rs110091099	Scrotal circumference	SCRCIR	Genome-wise	Significant	28852499		<0.05	canchim
BovineHD0500013071	rs109210079	Scrotal circumference at 420 days	5	45382190	Canchim	Buzanskas et al. (2017)	5	Animal QTLdb	Reproduction	45365042	45365082	Association	138724	Scrotal circumference	rs110091099	Scrotal circumference	SCRCIR	Genome-wise	Significant	28852499		<0.05	canchim
BovineHD0500013072	rs110160918	Scrotal circumference at 420 days	5	45383111	Canchim	Buzanskas et al. (2017)	5	Animal QTLdb	Reproduction	45365042	45365082	Association	138724	Scrotal circumference	rs110091099	Scrotal circumference	SCRCIR	Genome-wise	Significant	28852499		<0.05	canchim
BovineHD0500013073	rs134366426	Scrotal circumference at 420 days	5	45384721	Canchim	Buzanskas et al. (2017)	5	Animal QTLdb	Reproduction	45365042	45365082	Association	138724	Scrotal circumference	rs110091099	Scrotal circumference	SCRCIR	Genome-wise	Significant	28852499		<0.05	canchim
BovineHD0500013074	rs109273768	Scrotal circumference at 420 days	5	45386660	Canchim	Buzanskas et al. (2017)	5	Animal QTLdb	Reproduction	45365042	45365082	Association	138724	Scrotal circumference	rs110091099	Scrotal circumference	SCRCIR	Genome-wise	Significant	28852499		<0.05	canchim
BovineHD0500013075	rs109024096	Scrotal circumference at 420 days	5	45387612	Canchim	Buzanskas et al. (2017)	5	Animal QTLdb	Reproduction	45365042	45365082	Association	138724	Scrotal circumference	rs110091099	Scrotal circumference	SCRCIR	Genome-wise	Significant	28852499		<0.05	canchim
BovineHD0500013076	rs110798702	Scrotal circumference at 420 days	5	45390164	Canchim	Buzanskas et al. (2017)	5	Animal QTLdb	Reproduction	45365042	45365082	Association	138724	Scrotal circumference	rs110091099	Scrotal circumference	SCRCIR	Genome-wise	Significant	28852499		<0.05	canchim
BovineHD0500013077	rs110625630	Scrotal circumference at 420 days	5	45391371	Canchim	Buzanskas et al. (2017)	5	Animal QTLdb	Reproduction	45365042	45365082	Association	138724	Scrotal circumference	rs110091099	Scrotal circumference	SCRCIR	Genome-wise	Significant	28852499		<0.05	canchim
BovineHD0500013078	rs110219262	Scrotal circumference at 420 days	5	45392301	Canchim	Buzanskas et al. (2017)	5	Animal QTLdb	Reproduction	45365042	45365082	Association	138724	Scrotal circumference	rs110091099	Scrotal circumference	SCRCIR	Genome-wise	Significant	28852499		<0.05	canchim
BovineHD0500013079	rs134311132	Scrotal circumference at 420 days	5	45393775	Canchim	Buzanskas et al. (2017)	5	Animal QTLdb	Reproduction	45365042	45365082	Association	138724	Scrotal circumference	rs110091099	Scrotal circumference	SCRCIR	Genome-wise	Significant	28852499		<0.05	canchim
BovineHD0500013080	rs135497432	Scrotal circumference at 420 days	5	45394458	Canchim	Buzanskas et al. (2017)	5	Animal QTLdb	Reproduction	45365042	45365082	Association	138724	Scrotal circumference	rs110091099	Scrotal circumference	SCRCIR	Genome-wise	Significant	28852499		<0.05	canchim
BovineHD0500013081	rs133173059	Scrotal circumference at 420 days	5	45395358	Canchim	Buzanskas et al. (2017)	5	Animal QTLdb	Reproduction	45365042	45365082	Association	138724	Scrotal circumference	rs110091099	Scrotal circumference	SCRCIR	Genome-wise	Significant	28852499		<0.05	canchim
BovineHD0500013028	rs110291739	Scrotal circumference at 420 days	5	45267821	Canchim	Buzanskas et al. (2017)	5	Animal QTLdb	Reproduction	45365822	45365862	Association	138725	Scrotal circumference	rs109950552	Scrotal circumference	SCRCIR	Genome-wise	Significant	28852499		<0.05	canchim
BovineHD0500013029	rs110572792	Scrotal circumference at 420 days	5	45274417	Canchim	Buzanskas et al. (2017)	5	Animal QTLdb	Reproduction	45365822	45365862	Association	138725	Scrotal circumference	rs109950552	Scrotal circumference	SCRCIR	Genome-wise	Significant	28852499		<0.05	canchim
BovineHD0500013031	rs110698350	Scrotal circumference at 420 days	5	45282131	Canchim	Buzanskas et al. (2017)	5	Animal QTLdb	Reproduction	45365822	45365862	Association	138725	Scrotal circumference	rs109950552	Scrotal circumference	SCRCIR	Genome-wise	Significant	28852499		<0.05	canchim
BovineHD0500013032	rs134370690	Scrotal circumference at 420 days	5	45283704	Canchim	Buzanskas et al. (2017)	5	Animal QTLdb	Reproduction	45365822	45365862	Association	138725	Scrotal circumference	rs109950552	Scrotal circumference	SCRCIR	Genome-wise	Significant	28852499		<0.05	canchim
BovineHD0500013033	rs109284796	Scrotal circumference at 420 days	5	45289852	Canchim	Buzanskas et al. (2017)	5	Animal QTLdb	Reproduction	45365822	45365862	Association	138725	Scrotal circumference	rs109950552	Scrotal circumference	SCRCIR	Genome-wise	Significant	28852499		<0.05	canchim
BovineHD0500013034	rs110852214	Scrotal circumference at 420 days	5	45293077	Canchim	Buzanskas et al. (2017)	5	Animal QTLdb	Reproduction	45365822	45365862	Association	138725	Scrotal circumference	rs109950552	Scrotal circumference	SCRCIR	Genome-wise	Significant	28852499		<0.05	canchim
BovineHD0500013036	rs137552662	Scrotal circumference at 420 days	5	45297244	Canchim	Buzanskas et al. (2017)	5	Animal QTLdb	Reproduction	45365822	45365862	Association	138725	Scrotal circumference	rs109950552	Scrotal circumference	SCRCIR	Genome-wise	Significant	28852499		<0.05	canchim
BovineHD0500013037	rs108983599	Scrotal circumference at 420 days	5	45305082	Canchim	Buzanskas et al. (2017)	5	Animal QTLdb	Reproduction	45365822	45365862	Association	138725	Scrotal circumference	rs109950552	Scrotal circumference	SCRCIR	Genome-wise	Significant	28852499		<0.05	canchim
Hapmap43728-BTA-94000	rs41595547	Scrotal circumference at 420 days	5	45306060	Canchim	Buzanskas et al. (2017)	5	Animal QTLdb	Reproduction	45365822	45365862	Association	138725	Scrotal circumference	rs109950552	Scrotal circumference	SCRCIR	Genome-wise	Significant	28852499		<0.05	canchim
BovineHD0500013038	rs137318696	Scrotal circumference at 420 days	5	45308609	Canchim	Buzanskas et al. (2017)	5	Animal QTLdb	Reproduction	45365822	45365862	Association	138725	Scrotal circumference	rs109950552	Scrotal circumference	SCRCIR	Genome-wise	Significant	28852499		<0.05	canchim
BovineHD0500013042	rs134463406	Scrotal circumference at 420 days	5	45321266	Canchim	Buzanskas et al. (2017)	5	Animal QTLdb	Reproduction	45365822	45365862	Association	138725	Scrotal circumference	rs109950552	Scrotal circumference	SCRCIR	Genome-wise	Significant	28852499		<0.05	canchim
BovineHD0500013045	rs133818805	Scrotal circumference at 420 days	5	45331558	Canchim	Buzanskas et al. (2017)	5	Animal QTLdb	Reproduction	45365822	45365862	Association	138725	Scrotal circumference	rs109950552	Scrotal circumference	SCRCIR	Genome-wise	Significant	28852499		<0.05	canchim
BovineHD0500013048	rs110520377	Scrotal circumference at 420 days	5	45346713	Canchim	Buzanskas et al. (2017)	5	Animal QTLdb	Reproduction	45365822	45365862	Association	138725	Scrotal circumference	rs109950552	Scrotal circumference	SCRCIR	Genome-wise	Significant	28852499		<0.05	canchim
BovineHD0500013049	rs133990240	Scrotal circumference at 420 days	5	45352128	Canchim	Buzanskas et al. (2017)	5	Animal QTLdb	Reproduction	45365822	45365862	Association	138725	Scrotal circumference	rs109950552	Scrotal circumference	SCRCIR	Genome-wise	Significant	28852499		<0.05	canchim
BovineHD0500013050	rs109547215	Scrotal circumference at 420 days	5	45352728	Canchim	Buzanskas et al. (2017)	5	Animal QTLdb	Reproduction	45365822	45365862	Association	138725	Scrotal circumference	rs109950552	Scrotal circumference	SCRCIR	Genome-wise	Significant	28852499		<0.05	canchim
BovineHD0500013051	rs110261691	Scrotal circumference at 420 days	5	45354729	Canchim	Buzanskas et al. (2017)	5	Animal QTLdb	Reproduction	45365822	45365862	Association	138725	Scrotal circumference	rs109950552	Scrotal circumference	SCRCIR	Genome-wise	Significant	28852499		<0.05	canchim
BovineHD0500013052	rs110160018	Scrotal circumference at 420 days	5	45356833	Canchim	Buzanskas et al. (2017)	5	Animal QTLdb	Reproduction	45365822	45365862	Association	138725	Scrotal circumference	rs109950552	Scrotal circumference	SCRCIR	Genome-wise	Significant	28852499		<0.05	canchim
BovineHD0500013053	rs109099268	Scrotal circumference at 420 days	5	45357517	Canchim	Buzanskas et al. (2017)	5	Animal QTLdb	Reproduction	45365822	45365862	Association	138725	Scrotal circumference	rs109950552	Scrotal circumference	SCRCIR	Genome-wise	Significant	28852499		<0.05	canchim
BovineHD0500013055	rs133124963	Scrotal circumference at 420 days	5	45359590	Canchim	Buzanskas et al. (2017)	5	Animal QTLdb	Reproduction	45365822	45365862	Association	138725	Scrotal circumference	rs109950552	Scrotal circumference	SCRCIR	Genome-wise	Significant	28852499		<0.05	canchim
BovineHD0500013056	rs109023687	Scrotal circumference at 420 days	5	45360390	Canchim	Buzanskas et al. (2017)	5	Animal QTLdb	Reproduction	45365822	45365862	Association	138725	Scrotal circumference	rs109950552	Scrotal circumference	SCRCIR	Genome-wise	Significant	28852499		<0.05	canchim
BovineHD0500013057	rs110034677	Scrotal circumference at 420 days	5	45364205	Canchim	Buzanskas et al. (2017)	5	Animal QTLdb	Reproduction	45365822	45365862	Association	138725	Scrotal circumference	rs109950552	Scrotal circumference	SCRCIR	Genome-wise	Significant	28852499		<0.05	canchim
BovineHD0500013058	rs110091099	Scrotal circumference at 420 days	5	45365062	Canchim	Buzanskas et al. (2017)	5	Animal QTLdb	Reproduction	45365822	45365862	Association	138725	Scrotal circumference	rs109950552	Scrotal circumference	SCRCIR	Genome-wise	Significant	28852499		<0.05	canchim
BovineHD0500013059	rs109950552	Scrotal circumference at 420 days	5	45365842	Canchim	Buzanskas et al. (2017)	5	Animal QTLdb	Reproduction	45365822	45365862	Association	138725	Scrotal circumference	rs109950552	Scrotal circumference	SCRCIR	Genome-wise	Significant	28852499		<0.05	canchim
BovineHD0500013060	rs137658592	Scrotal circumference at 420 days	5	45367028	Canchim	Buzanskas et al. (2017)	5	Animal QTLdb	Reproduction	45365822	45365862	Association	138725	Scrotal circumference	rs109950552	Scrotal circumference	SCRCIR	Genome-wise	Significant	28852499		<0.05	canchim
BovineHD0500013061	rs133340933	Scrotal circumference at 420 days	5	45368209	Canchim	Buzanskas et al. (2017)	5	Animal QTLdb	Reproduction	45365822	45365862	Association	138725	Scrotal circumference	rs109950552	Scrotal circumference	SCRCIR	Genome-wise	Significant	28852499		<0.05	canchim
BovineHD0500013062	rs134626455	Scrotal circumference at 420 days	5	45368789	Canchim	Buzanskas et al. (2017)	5	Animal QTLdb	Reproduction	45365822	45365862	Association	138725	Scrotal circumference	rs109950552	Scrotal circumference	SCRCIR	Genome-wise	Significant	28852499		<0.05	canchim
BovineHD0500013063	rs110001336	Scrotal circumference at 420 days	5	45371857	Canchim	Buzanskas et al. (2017)	5	Animal QTLdb	Reproduction	45365822	45365862	Association	138725	Scrotal circumference	rs109950552	Scrotal circumference	SCRCIR	Genome-wise	Significant	28852499		<0.05	canchim
BovineHD0500013064	rs109288126	Scrotal circumference at 420 days	5	45373404	Canchim	Buzanskas et al. (2017)	5	Animal QTLdb	Reproduction	45365822	45365862	Association	138725	Scrotal circumference	rs109950552	Scrotal circumference	SCRCIR	Genome-wise	Significant	28852499		<0.05	canchim
BovineHD0500013065	rs137319832	Scrotal circumference at 420 days	5	45374099	Canchim	Buzanskas et al. (2017)	5	Animal QTLdb	Reproduction	45365822	45365862	Association	138725	Scrotal circumference	rs109950552	Scrotal circumference	SCRCIR	Genome-wise	Significant	28852499		<0.05	canchim
BovineHD0500013066	rs109506571	Scrotal circumference at 420 days	5	45374760	Canchim	Buzanskas et al. (2017)	5	Animal QTLdb	Reproduction	45365822	45365862	Association	138725	Scrotal circumference	rs109950552	Scrotal circumference	SCRCIR	Genome-wise	Significant	28852499		<0.05	canchim
BovineHD0500013067	rs109248631	Scrotal circumference at 420 days	5	45377693	Canchim	Buzanskas et al. (2017)	5	Animal QTLdb	Reproduction	45365822	45365862	Association	138725	Scrotal circumference	rs109950552	Scrotal circumference	SCRCIR	Genome-wise	Significant	28852499		<0.05	canchim
BovineHD0500013069	rs110027103	Scrotal circumference at 420 days	5	45380271	Canchim	Buzanskas et al. (2017)	5	Animal QTLdb	Reproduction	45365822	45365862	Association	138725	Scrotal circumference	rs109950552	Scrotal circumference	SCRCIR	Genome-wise	Significant	28852499		<0.05	canchim
BovineHD0500013070	rs109561643	Scrotal circumference at 420 days	5	45381502	Canchim	Buzanskas et al. (2017)	5	Animal QTLdb	Reproduction	45365822	45365862	Association	138725	Scrotal circumference	rs109950552	Scrotal circumference	SCRCIR	Genome-wise	Significant	28852499		<0.05	canchim
BovineHD0500013071	rs109210079	Scrotal circumference at 420 days	5	45382190	Canchim	Buzanskas et al. (2017)	5	Animal QTLdb	Reproduction	45365822	45365862	Association	138725	Scrotal circumference	rs109950552	Scrotal circumference	SCRCIR	Genome-wise	Significant	28852499		<0.05	canchim
BovineHD0500013072	rs110160918	Scrotal circumference at 420 days	5	45383111	Canchim	Buzanskas et al. (2017)	5	Animal QTLdb	Reproduction	45365822	45365862	Association	138725	Scrotal circumference	rs109950552	Scrotal circumference	SCRCIR	Genome-wise	Significant	28852499		<0.05	canchim
BovineHD0500013073	rs134366426	Scrotal circumference at 420 days	5	45384721	Canchim	Buzanskas et al. (2017)	5	Animal QTLdb	Reproduction	45365822	45365862	Association	138725	Scrotal circumference	rs109950552	Scrotal circumference	SCRCIR	Genome-wise	Significant	28852499		<0.05	canchim
BovineHD0500013074	rs109273768	Scrotal circumference at 420 days	5	45386660	Canchim	Buzanskas et al. (2017)	5	Animal QTLdb	Reproduction	45365822	45365862	Association	138725	Scrotal circumference	rs109950552	Scrotal circumference	SCRCIR	Genome-wise	Significant	28852499		<0.05	canchim
BovineHD0500013075	rs109024096	Scrotal circumference at 420 days	5	45387612	Canchim	Buzanskas et al. (2017)	5	Animal QTLdb	Reproduction	45365822	45365862	Association	138725	Scrotal circumference	rs109950552	Scrotal circumference	SCRCIR	Genome-wise	Significant	28852499		<0.05	canchim
BovineHD0500013076	rs110798702	Scrotal circumference at 420 days	5	45390164	Canchim	Buzanskas et al. (2017)	5	Animal QTLdb	Reproduction	45365822	45365862	Association	138725	Scrotal circumference	rs109950552	Scrotal circumference	SCRCIR	Genome-wise	Significant	28852499		<0.05	canchim
BovineHD0500013077	rs110625630	Scrotal circumference at 420 days	5	45391371	Canchim	Buzanskas et al. (2017)	5	Animal QTLdb	Reproduction	45365822	45365862	Association	138725	Scrotal circumference	rs109950552	Scrotal circumference	SCRCIR	Genome-wise	Significant	28852499		<0.05	canchim
BovineHD0500013078	rs110219262	Scrotal circumference at 420 days	5	45392301	Canchim	Buzanskas et al. (2017)	5	Animal QTLdb	Reproduction	45365822	45365862	Association	138725	Scrotal circumference	rs109950552	Scrotal circumference	SCRCIR	Genome-wise	Significant	28852499		<0.05	canchim
BovineHD0500013079	rs134311132	Scrotal circumference at 420 days	5	45393775	Canchim	Buzanskas et al. (2017)	5	Animal QTLdb	Reproduction	45365822	45365862	Association	138725	Scrotal circumference	rs109950552	Scrotal circumference	SCRCIR	Genome-wise	Significant	28852499		<0.05	canchim
BovineHD0500013080	rs135497432	Scrotal circumference at 420 days	5	45394458	Canchim	Buzanskas et al. (2017)	5	Animal QTLdb	Reproduction	45365822	45365862	Association	138725	Scrotal circumference	rs109950552	Scrotal circumference	SCRCIR	Genome-wise	Significant	28852499		<0.05	canchim
BovineHD0500013081	rs133173059	Scrotal circumference at 420 days	5	45395358	Canchim	Buzanskas et al. (2017)	5	Animal QTLdb	Reproduction	45365822	45365862	Association	138725	Scrotal circumference	rs109950552	Scrotal circumference	SCRCIR	Genome-wise	Significant	28852499		<0.05	canchim
BovineHD0500013028	rs110291739	Scrotal circumference at 420 days	5	45267821	Canchim	Buzanskas et al. (2017)	5	Animal QTLdb	Reproduction	45367008	45367048	Association	138726	Scrotal circumference	rs137658592	Scrotal circumference	SCRCIR	Genome-wise	Significant	28852499		<0.05	canchim
BovineHD0500013029	rs110572792	Scrotal circumference at 420 days	5	45274417	Canchim	Buzanskas et al. (2017)	5	Animal QTLdb	Reproduction	45367008	45367048	Association	138726	Scrotal circumference	rs137658592	Scrotal circumference	SCRCIR	Genome-wise	Significant	28852499		<0.05	canchim
BovineHD0500013031	rs110698350	Scrotal circumference at 420 days	5	45282131	Canchim	Buzanskas et al. (2017)	5	Animal QTLdb	Reproduction	45367008	45367048	Association	138726	Scrotal circumference	rs137658592	Scrotal circumference	SCRCIR	Genome-wise	Significant	28852499		<0.05	canchim
BovineHD0500013032	rs134370690	Scrotal circumference at 420 days	5	45283704	Canchim	Buzanskas et al. (2017)	5	Animal QTLdb	Reproduction	45367008	45367048	Association	138726	Scrotal circumference	rs137658592	Scrotal circumference	SCRCIR	Genome-wise	Significant	28852499		<0.05	canchim
BovineHD0500013033	rs109284796	Scrotal circumference at 420 days	5	45289852	Canchim	Buzanskas et al. (2017)	5	Animal QTLdb	Reproduction	45367008	45367048	Association	138726	Scrotal circumference	rs137658592	Scrotal circumference	SCRCIR	Genome-wise	Significant	28852499		<0.05	canchim
BovineHD0500013034	rs110852214	Scrotal circumference at 420 days	5	45293077	Canchim	Buzanskas et al. (2017)	5	Animal QTLdb	Reproduction	45367008	45367048	Association	138726	Scrotal circumference	rs137658592	Scrotal circumference	SCRCIR	Genome-wise	Significant	28852499		<0.05	canchim
BovineHD0500013036	rs137552662	Scrotal circumference at 420 days	5	45297244	Canchim	Buzanskas et al. (2017)	5	Animal QTLdb	Reproduction	45367008	45367048	Association	138726	Scrotal circumference	rs137658592	Scrotal circumference	SCRCIR	Genome-wise	Significant	28852499		<0.05	canchim
BovineHD0500013037	rs108983599	Scrotal circumference at 420 days	5	45305082	Canchim	Buzanskas et al. (2017)	5	Animal QTLdb	Reproduction	45367008	45367048	Association	138726	Scrotal circumference	rs137658592	Scrotal circumference	SCRCIR	Genome-wise	Significant	28852499		<0.05	canchim
Hapmap43728-BTA-94000	rs41595547	Scrotal circumference at 420 days	5	45306060	Canchim	Buzanskas et al. (2017)	5	Animal QTLdb	Reproduction	45367008	45367048	Association	138726	Scrotal circumference	rs137658592	Scrotal circumference	SCRCIR	Genome-wise	Significant	28852499		<0.05	canchim
BovineHD0500013038	rs137318696	Scrotal circumference at 420 days	5	45308609	Canchim	Buzanskas et al. (2017)	5	Animal QTLdb	Reproduction	45367008	45367048	Association	138726	Scrotal circumference	rs137658592	Scrotal circumference	SCRCIR	Genome-wise	Significant	28852499		<0.05	canchim
BovineHD0500013042	rs134463406	Scrotal circumference at 420 days	5	45321266	Canchim	Buzanskas et al. (2017)	5	Animal QTLdb	Reproduction	45367008	45367048	Association	138726	Scrotal circumference	rs137658592	Scrotal circumference	SCRCIR	Genome-wise	Significant	28852499		<0.05	canchim
BovineHD0500013045	rs133818805	Scrotal circumference at 420 days	5	45331558	Canchim	Buzanskas et al. (2017)	5	Animal QTLdb	Reproduction	45367008	45367048	Association	138726	Scrotal circumference	rs137658592	Scrotal circumference	SCRCIR	Genome-wise	Significant	28852499		<0.05	canchim
BovineHD0500013048	rs110520377	Scrotal circumference at 420 days	5	45346713	Canchim	Buzanskas et al. (2017)	5	Animal QTLdb	Reproduction	45367008	45367048	Association	138726	Scrotal circumference	rs137658592	Scrotal circumference	SCRCIR	Genome-wise	Significant	28852499		<0.05	canchim
BovineHD0500013049	rs133990240	Scrotal circumference at 420 days	5	45352128	Canchim	Buzanskas et al. (2017)	5	Animal QTLdb	Reproduction	45367008	45367048	Association	138726	Scrotal circumference	rs137658592	Scrotal circumference	SCRCIR	Genome-wise	Significant	28852499		<0.05	canchim
BovineHD0500013050	rs109547215	Scrotal circumference at 420 days	5	45352728	Canchim	Buzanskas et al. (2017)	5	Animal QTLdb	Reproduction	45367008	45367048	Association	138726	Scrotal circumference	rs137658592	Scrotal circumference	SCRCIR	Genome-wise	Significant	28852499		<0.05	canchim
BovineHD0500013051	rs110261691	Scrotal circumference at 420 days	5	45354729	Canchim	Buzanskas et al. (2017)	5	Animal QTLdb	Reproduction	45367008	45367048	Association	138726	Scrotal circumference	rs137658592	Scrotal circumference	SCRCIR	Genome-wise	Significant	28852499		<0.05	canchim
BovineHD0500013052	rs110160018	Scrotal circumference at 420 days	5	45356833	Canchim	Buzanskas et al. (2017)	5	Animal QTLdb	Reproduction	45367008	45367048	Association	138726	Scrotal circumference	rs137658592	Scrotal circumference	SCRCIR	Genome-wise	Significant	28852499		<0.05	canchim
BovineHD0500013053	rs109099268	Scrotal circumference at 420 days	5	45357517	Canchim	Buzanskas et al. (2017)	5	Animal QTLdb	Reproduction	45367008	45367048	Association	138726	Scrotal circumference	rs137658592	Scrotal circumference	SCRCIR	Genome-wise	Significant	28852499		<0.05	canchim
BovineHD0500013055	rs133124963	Scrotal circumference at 420 days	5	45359590	Canchim	Buzanskas et al. (2017)	5	Animal QTLdb	Reproduction	45367008	45367048	Association	138726	Scrotal circumference	rs137658592	Scrotal circumference	SCRCIR	Genome-wise	Significant	28852499		<0.05	canchim
BovineHD0500013056	rs109023687	Scrotal circumference at 420 days	5	45360390	Canchim	Buzanskas et al. (2017)	5	Animal QTLdb	Reproduction	45367008	45367048	Association	138726	Scrotal circumference	rs137658592	Scrotal circumference	SCRCIR	Genome-wise	Significant	28852499		<0.05	canchim
BovineHD0500013057	rs110034677	Scrotal circumference at 420 days	5	45364205	Canchim	Buzanskas et al. (2017)	5	Animal QTLdb	Reproduction	45367008	45367048	Association	138726	Scrotal circumference	rs137658592	Scrotal circumference	SCRCIR	Genome-wise	Significant	28852499		<0.05	canchim
BovineHD0500013058	rs110091099	Scrotal circumference at 420 days	5	45365062	Canchim	Buzanskas et al. (2017)	5	Animal QTLdb	Reproduction	45367008	45367048	Association	138726	Scrotal circumference	rs137658592	Scrotal circumference	SCRCIR	Genome-wise	Significant	28852499		<0.05	canchim
BovineHD0500013059	rs109950552	Scrotal circumference at 420 days	5	45365842	Canchim	Buzanskas et al. (2017)	5	Animal QTLdb	Reproduction	45367008	45367048	Association	138726	Scrotal circumference	rs137658592	Scrotal circumference	SCRCIR	Genome-wise	Significant	28852499		<0.05	canchim
BovineHD0500013060	rs137658592	Scrotal circumference at 420 days	5	45367028	Canchim	Buzanskas et al. (2017)	5	Animal QTLdb	Reproduction	45367008	45367048	Association	138726	Scrotal circumference	rs137658592	Scrotal circumference	SCRCIR	Genome-wise	Significant	28852499		<0.05	canchim
BovineHD0500013061	rs133340933	Scrotal circumference at 420 days	5	45368209	Canchim	Buzanskas et al. (2017)	5	Animal QTLdb	Reproduction	45367008	45367048	Association	138726	Scrotal circumference	rs137658592	Scrotal circumference	SCRCIR	Genome-wise	Significant	28852499		<0.05	canchim
BovineHD0500013062	rs134626455	Scrotal circumference at 420 days	5	45368789	Canchim	Buzanskas et al. (2017)	5	Animal QTLdb	Reproduction	45367008	45367048	Association	138726	Scrotal circumference	rs137658592	Scrotal circumference	SCRCIR	Genome-wise	Significant	28852499		<0.05	canchim
BovineHD0500013063	rs110001336	Scrotal circumference at 420 days	5	45371857	Canchim	Buzanskas et al. (2017)	5	Animal QTLdb	Reproduction	45367008	45367048	Association	138726	Scrotal circumference	rs137658592	Scrotal circumference	SCRCIR	Genome-wise	Significant	28852499		<0.05	canchim
BovineHD0500013064	rs109288126	Scrotal circumference at 420 days	5	45373404	Canchim	Buzanskas et al. (2017)	5	Animal QTLdb	Reproduction	45367008	45367048	Association	138726	Scrotal circumference	rs137658592	Scrotal circumference	SCRCIR	Genome-wise	Significant	28852499		<0.05	canchim
BovineHD0500013065	rs137319832	Scrotal circumference at 420 days	5	45374099	Canchim	Buzanskas et al. (2017)	5	Animal QTLdb	Reproduction	45367008	45367048	Association	138726	Scrotal circumference	rs137658592	Scrotal circumference	SCRCIR	Genome-wise	Significant	28852499		<0.05	canchim
BovineHD0500013066	rs109506571	Scrotal circumference at 420 days	5	45374760	Canchim	Buzanskas et al. (2017)	5	Animal QTLdb	Reproduction	45367008	45367048	Association	138726	Scrotal circumference	rs137658592	Scrotal circumference	SCRCIR	Genome-wise	Significant	28852499		<0.05	canchim
BovineHD0500013067	rs109248631	Scrotal circumference at 420 days	5	45377693	Canchim	Buzanskas et al. (2017)	5	Animal QTLdb	Reproduction	45367008	45367048	Association	138726	Scrotal circumference	rs137658592	Scrotal circumference	SCRCIR	Genome-wise	Significant	28852499		<0.05	canchim
BovineHD0500013069	rs110027103	Scrotal circumference at 420 days	5	45380271	Canchim	Buzanskas et al. (2017)	5	Animal QTLdb	Reproduction	45367008	45367048	Association	138726	Scrotal circumference	rs137658592	Scrotal circumference	SCRCIR	Genome-wise	Significant	28852499		<0.05	canchim
BovineHD0500013070	rs109561643	Scrotal circumference at 420 days	5	45381502	Canchim	Buzanskas et al. (2017)	5	Animal QTLdb	Reproduction	45367008	45367048	Association	138726	Scrotal circumference	rs137658592	Scrotal circumference	SCRCIR	Genome-wise	Significant	28852499		<0.05	canchim
BovineHD0500013071	rs109210079	Scrotal circumference at 420 days	5	45382190	Canchim	Buzanskas et al. (2017)	5	Animal QTLdb	Reproduction	45367008	45367048	Association	138726	Scrotal circumference	rs137658592	Scrotal circumference	SCRCIR	Genome-wise	Significant	28852499		<0.05	canchim
BovineHD0500013072	rs110160918	Scrotal circumference at 420 days	5	45383111	Canchim	Buzanskas et al. (2017)	5	Animal QTLdb	Reproduction	45367008	45367048	Association	138726	Scrotal circumference	rs137658592	Scrotal circumference	SCRCIR	Genome-wise	Significant	28852499		<0.05	canchim
BovineHD0500013073	rs134366426	Scrotal circumference at 420 days	5	45384721	Canchim	Buzanskas et al. (2017)	5	Animal QTLdb	Reproduction	45367008	45367048	Association	138726	Scrotal circumference	rs137658592	Scrotal circumference	SCRCIR	Genome-wise	Significant	28852499		<0.05	canchim
BovineHD0500013074	rs109273768	Scrotal circumference at 420 days	5	45386660	Canchim	Buzanskas et al. (2017)	5	Animal QTLdb	Reproduction	45367008	45367048	Association	138726	Scrotal circumference	rs137658592	Scrotal circumference	SCRCIR	Genome-wise	Significant	28852499		<0.05	canchim
BovineHD0500013075	rs109024096	Scrotal circumference at 420 days	5	45387612	Canchim	Buzanskas et al. (2017)	5	Animal QTLdb	Reproduction	45367008	45367048	Association	138726	Scrotal circumference	rs137658592	Scrotal circumference	SCRCIR	Genome-wise	Significant	28852499		<0.05	canchim
BovineHD0500013076	rs110798702	Scrotal circumference at 420 days	5	45390164	Canchim	Buzanskas et al. (2017)	5	Animal QTLdb	Reproduction	45367008	45367048	Association	138726	Scrotal circumference	rs137658592	Scrotal circumference	SCRCIR	Genome-wise	Significant	28852499		<0.05	canchim
BovineHD0500013077	rs110625630	Scrotal circumference at 420 days	5	45391371	Canchim	Buzanskas et al. (2017)	5	Animal QTLdb	Reproduction	45367008	45367048	Association	138726	Scrotal circumference	rs137658592	Scrotal circumference	SCRCIR	Genome-wise	Significant	28852499		<0.05	canchim
BovineHD0500013078	rs110219262	Scrotal circumference at 420 days	5	45392301	Canchim	Buzanskas et al. (2017)	5	Animal QTLdb	Reproduction	45367008	45367048	Association	138726	Scrotal circumference	rs137658592	Scrotal circumference	SCRCIR	Genome-wise	Significant	28852499		<0.05	canchim
BovineHD0500013079	rs134311132	Scrotal circumference at 420 days	5	45393775	Canchim	Buzanskas et al. (2017)	5	Animal QTLdb	Reproduction	45367008	45367048	Association	138726	Scrotal circumference	rs137658592	Scrotal circumference	SCRCIR	Genome-wise	Significant	28852499		<0.05	canchim
BovineHD0500013080	rs135497432	Scrotal circumference at 420 days	5	45394458	Canchim	Buzanskas et al. (2017)	5	Animal QTLdb	Reproduction	45367008	45367048	Association	138726	Scrotal circumference	rs137658592	Scrotal circumference	SCRCIR	Genome-wise	Significant	28852499		<0.05	canchim
BovineHD0500013081	rs133173059	Scrotal circumference at 420 days	5	45395358	Canchim	Buzanskas et al. (2017)	5	Animal QTLdb	Reproduction	45367008	45367048	Association	138726	Scrotal circumference	rs137658592	Scrotal circumference	SCRCIR	Genome-wise	Significant	28852499		<0.05	canchim
BovineHD0500013029	rs110572792	Scrotal circumference at 420 days	5	45274417	Canchim	Buzanskas et al. (2017)	5	Animal QTLdb	Reproduction	45373384	45373424	Association	138727	Scrotal circumference	rs109288126	Scrotal circumference	SCRCIR	Genome-wise	Significant	28852499		<0.05	canchim
BovineHD0500013031	rs110698350	Scrotal circumference at 420 days	5	45282131	Canchim	Buzanskas et al. (2017)	5	Animal QTLdb	Reproduction	45373384	45373424	Association	138727	Scrotal circumference	rs109288126	Scrotal circumference	SCRCIR	Genome-wise	Significant	28852499		<0.05	canchim
BovineHD0500013032	rs134370690	Scrotal circumference at 420 days	5	45283704	Canchim	Buzanskas et al. (2017)	5	Animal QTLdb	Reproduction	45373384	45373424	Association	138727	Scrotal circumference	rs109288126	Scrotal circumference	SCRCIR	Genome-wise	Significant	28852499		<0.05	canchim
BovineHD0500013033	rs109284796	Scrotal circumference at 420 days	5	45289852	Canchim	Buzanskas et al. (2017)	5	Animal QTLdb	Reproduction	45373384	45373424	Association	138727	Scrotal circumference	rs109288126	Scrotal circumference	SCRCIR	Genome-wise	Significant	28852499		<0.05	canchim
BovineHD0500013034	rs110852214	Scrotal circumference at 420 days	5	45293077	Canchim	Buzanskas et al. (2017)	5	Animal QTLdb	Reproduction	45373384	45373424	Association	138727	Scrotal circumference	rs109288126	Scrotal circumference	SCRCIR	Genome-wise	Significant	28852499		<0.05	canchim
BovineHD0500013036	rs137552662	Scrotal circumference at 420 days	5	45297244	Canchim	Buzanskas et al. (2017)	5	Animal QTLdb	Reproduction	45373384	45373424	Association	138727	Scrotal circumference	rs109288126	Scrotal circumference	SCRCIR	Genome-wise	Significant	28852499		<0.05	canchim
BovineHD0500013037	rs108983599	Scrotal circumference at 420 days	5	45305082	Canchim	Buzanskas et al. (2017)	5	Animal QTLdb	Reproduction	45373384	45373424	Association	138727	Scrotal circumference	rs109288126	Scrotal circumference	SCRCIR	Genome-wise	Significant	28852499		<0.05	canchim
Hapmap43728-BTA-94000	rs41595547	Scrotal circumference at 420 days	5	45306060	Canchim	Buzanskas et al. (2017)	5	Animal QTLdb	Reproduction	45373384	45373424	Association	138727	Scrotal circumference	rs109288126	Scrotal circumference	SCRCIR	Genome-wise	Significant	28852499		<0.05	canchim
BovineHD0500013038	rs137318696	Scrotal circumference at 420 days	5	45308609	Canchim	Buzanskas et al. (2017)	5	Animal QTLdb	Reproduction	45373384	45373424	Association	138727	Scrotal circumference	rs109288126	Scrotal circumference	SCRCIR	Genome-wise	Significant	28852499		<0.05	canchim
BovineHD0500013042	rs134463406	Scrotal circumference at 420 days	5	45321266	Canchim	Buzanskas et al. (2017)	5	Animal QTLdb	Reproduction	45373384	45373424	Association	138727	Scrotal circumference	rs109288126	Scrotal circumference	SCRCIR	Genome-wise	Significant	28852499		<0.05	canchim
BovineHD0500013045	rs133818805	Scrotal circumference at 420 days	5	45331558	Canchim	Buzanskas et al. (2017)	5	Animal QTLdb	Reproduction	45373384	45373424	Association	138727	Scrotal circumference	rs109288126	Scrotal circumference	SCRCIR	Genome-wise	Significant	28852499		<0.05	canchim
BovineHD0500013048	rs110520377	Scrotal circumference at 420 days	5	45346713	Canchim	Buzanskas et al. (2017)	5	Animal QTLdb	Reproduction	45373384	45373424	Association	138727	Scrotal circumference	rs109288126	Scrotal circumference	SCRCIR	Genome-wise	Significant	28852499		<0.05	canchim
BovineHD0500013049	rs133990240	Scrotal circumference at 420 days	5	45352128	Canchim	Buzanskas et al. (2017)	5	Animal QTLdb	Reproduction	45373384	45373424	Association	138727	Scrotal circumference	rs109288126	Scrotal circumference	SCRCIR	Genome-wise	Significant	28852499		<0.05	canchim
BovineHD0500013050	rs109547215	Scrotal circumference at 420 days	5	45352728	Canchim	Buzanskas et al. (2017)	5	Animal QTLdb	Reproduction	45373384	45373424	Association	138727	Scrotal circumference	rs109288126	Scrotal circumference	SCRCIR	Genome-wise	Significant	28852499		<0.05	canchim
BovineHD0500013051	rs110261691	Scrotal circumference at 420 days	5	45354729	Canchim	Buzanskas et al. (2017)	5	Animal QTLdb	Reproduction	45373384	45373424	Association	138727	Scrotal circumference	rs109288126	Scrotal circumference	SCRCIR	Genome-wise	Significant	28852499		<0.05	canchim
BovineHD0500013052	rs110160018	Scrotal circumference at 420 days	5	45356833	Canchim	Buzanskas et al. (2017)	5	Animal QTLdb	Reproduction	45373384	45373424	Association	138727	Scrotal circumference	rs109288126	Scrotal circumference	SCRCIR	Genome-wise	Significant	28852499		<0.05	canchim
BovineHD0500013053	rs109099268	Scrotal circumference at 420 days	5	45357517	Canchim	Buzanskas et al. (2017)	5	Animal QTLdb	Reproduction	45373384	45373424	Association	138727	Scrotal circumference	rs109288126	Scrotal circumference	SCRCIR	Genome-wise	Significant	28852499		<0.05	canchim
BovineHD0500013055	rs133124963	Scrotal circumference at 420 days	5	45359590	Canchim	Buzanskas et al. (2017)	5	Animal QTLdb	Reproduction	45373384	45373424	Association	138727	Scrotal circumference	rs109288126	Scrotal circumference	SCRCIR	Genome-wise	Significant	28852499		<0.05	canchim
BovineHD0500013056	rs109023687	Scrotal circumference at 420 days	5	45360390	Canchim	Buzanskas et al. (2017)	5	Animal QTLdb	Reproduction	45373384	45373424	Association	138727	Scrotal circumference	rs109288126	Scrotal circumference	SCRCIR	Genome-wise	Significant	28852499		<0.05	canchim
BovineHD0500013057	rs110034677	Scrotal circumference at 420 days	5	45364205	Canchim	Buzanskas et al. (2017)	5	Animal QTLdb	Reproduction	45373384	45373424	Association	138727	Scrotal circumference	rs109288126	Scrotal circumference	SCRCIR	Genome-wise	Significant	28852499		<0.05	canchim
BovineHD0500013058	rs110091099	Scrotal circumference at 420 days	5	45365062	Canchim	Buzanskas et al. (2017)	5	Animal QTLdb	Reproduction	45373384	45373424	Association	138727	Scrotal circumference	rs109288126	Scrotal circumference	SCRCIR	Genome-wise	Significant	28852499		<0.05	canchim
BovineHD0500013059	rs109950552	Scrotal circumference at 420 days	5	45365842	Canchim	Buzanskas et al. (2017)	5	Animal QTLdb	Reproduction	45373384	45373424	Association	138727	Scrotal circumference	rs109288126	Scrotal circumference	SCRCIR	Genome-wise	Significant	28852499		<0.05	canchim
BovineHD0500013060	rs137658592	Scrotal circumference at 420 days	5	45367028	Canchim	Buzanskas et al. (2017)	5	Animal QTLdb	Reproduction	45373384	45373424	Association	138727	Scrotal circumference	rs109288126	Scrotal circumference	SCRCIR	Genome-wise	Significant	28852499		<0.05	canchim
BovineHD0500013061	rs133340933	Scrotal circumference at 420 days	5	45368209	Canchim	Buzanskas et al. (2017)	5	Animal QTLdb	Reproduction	45373384	45373424	Association	138727	Scrotal circumference	rs109288126	Scrotal circumference	SCRCIR	Genome-wise	Significant	28852499		<0.05	canchim
BovineHD0500013062	rs134626455	Scrotal circumference at 420 days	5	45368789	Canchim	Buzanskas et al. (2017)	5	Animal QTLdb	Reproduction	45373384	45373424	Association	138727	Scrotal circumference	rs109288126	Scrotal circumference	SCRCIR	Genome-wise	Significant	28852499		<0.05	canchim
BovineHD0500013063	rs110001336	Scrotal circumference at 420 days	5	45371857	Canchim	Buzanskas et al. (2017)	5	Animal QTLdb	Reproduction	45373384	45373424	Association	138727	Scrotal circumference	rs109288126	Scrotal circumference	SCRCIR	Genome-wise	Significant	28852499		<0.05	canchim
BovineHD0500013064	rs109288126	Scrotal circumference at 420 days	5	45373404	Canchim	Buzanskas et al. (2017)	5	Animal QTLdb	Reproduction	45373384	45373424	Association	138727	Scrotal circumference	rs109288126	Scrotal circumference	SCRCIR	Genome-wise	Significant	28852499		<0.05	canchim
BovineHD0500013065	rs137319832	Scrotal circumference at 420 days	5	45374099	Canchim	Buzanskas et al. (2017)	5	Animal QTLdb	Reproduction	45373384	45373424	Association	138727	Scrotal circumference	rs109288126	Scrotal circumference	SCRCIR	Genome-wise	Significant	28852499		<0.05	canchim
BovineHD0500013066	rs109506571	Scrotal circumference at 420 days	5	45374760	Canchim	Buzanskas et al. (2017)	5	Animal QTLdb	Reproduction	45373384	45373424	Association	138727	Scrotal circumference	rs109288126	Scrotal circumference	SCRCIR	Genome-wise	Significant	28852499		<0.05	canchim
BovineHD0500013067	rs109248631	Scrotal circumference at 420 days	5	45377693	Canchim	Buzanskas et al. (2017)	5	Animal QTLdb	Reproduction	45373384	45373424	Association	138727	Scrotal circumference	rs109288126	Scrotal circumference	SCRCIR	Genome-wise	Significant	28852499		<0.05	canchim
BovineHD0500013069	rs110027103	Scrotal circumference at 420 days	5	45380271	Canchim	Buzanskas et al. (2017)	5	Animal QTLdb	Reproduction	45373384	45373424	Association	138727	Scrotal circumference	rs109288126	Scrotal circumference	SCRCIR	Genome-wise	Significant	28852499		<0.05	canchim
BovineHD0500013070	rs109561643	Scrotal circumference at 420 days	5	45381502	Canchim	Buzanskas et al. (2017)	5	Animal QTLdb	Reproduction	45373384	45373424	Association	138727	Scrotal circumference	rs109288126	Scrotal circumference	SCRCIR	Genome-wise	Significant	28852499		<0.05	canchim
BovineHD0500013071	rs109210079	Scrotal circumference at 420 days	5	45382190	Canchim	Buzanskas et al. (2017)	5	Animal QTLdb	Reproduction	45373384	45373424	Association	138727	Scrotal circumference	rs109288126	Scrotal circumference	SCRCIR	Genome-wise	Significant	28852499		<0.05	canchim
BovineHD0500013072	rs110160918	Scrotal circumference at 420 days	5	45383111	Canchim	Buzanskas et al. (2017)	5	Animal QTLdb	Reproduction	45373384	45373424	Association	138727	Scrotal circumference	rs109288126	Scrotal circumference	SCRCIR	Genome-wise	Significant	28852499		<0.05	canchim
BovineHD0500013073	rs134366426	Scrotal circumference at 420 days	5	45384721	Canchim	Buzanskas et al. (2017)	5	Animal QTLdb	Reproduction	45373384	45373424	Association	138727	Scrotal circumference	rs109288126	Scrotal circumference	SCRCIR	Genome-wise	Significant	28852499		<0.05	canchim
BovineHD0500013074	rs109273768	Scrotal circumference at 420 days	5	45386660	Canchim	Buzanskas et al. (2017)	5	Animal QTLdb	Reproduction	45373384	45373424	Association	138727	Scrotal circumference	rs109288126	Scrotal circumference	SCRCIR	Genome-wise	Significant	28852499		<0.05	canchim
BovineHD0500013075	rs109024096	Scrotal circumference at 420 days	5	45387612	Canchim	Buzanskas et al. (2017)	5	Animal QTLdb	Reproduction	45373384	45373424	Association	138727	Scrotal circumference	rs109288126	Scrotal circumference	SCRCIR	Genome-wise	Significant	28852499		<0.05	canchim
BovineHD0500013076	rs110798702	Scrotal circumference at 420 days	5	45390164	Canchim	Buzanskas et al. (2017)	5	Animal QTLdb	Reproduction	45373384	45373424	Association	138727	Scrotal circumference	rs109288126	Scrotal circumference	SCRCIR	Genome-wise	Significant	28852499		<0.05	canchim
BovineHD0500013077	rs110625630	Scrotal circumference at 420 days	5	45391371	Canchim	Buzanskas et al. (2017)	5	Animal QTLdb	Reproduction	45373384	45373424	Association	138727	Scrotal circumference	rs109288126	Scrotal circumference	SCRCIR	Genome-wise	Significant	28852499		<0.05	canchim
BovineHD0500013078	rs110219262	Scrotal circumference at 420 days	5	45392301	Canchim	Buzanskas et al. (2017)	5	Animal QTLdb	Reproduction	45373384	45373424	Association	138727	Scrotal circumference	rs109288126	Scrotal circumference	SCRCIR	Genome-wise	Significant	28852499		<0.05	canchim
BovineHD0500013079	rs134311132	Scrotal circumference at 420 days	5	45393775	Canchim	Buzanskas et al. (2017)	5	Animal QTLdb	Reproduction	45373384	45373424	Association	138727	Scrotal circumference	rs109288126	Scrotal circumference	SCRCIR	Genome-wise	Significant	28852499		<0.05	canchim
BovineHD0500013080	rs135497432	Scrotal circumference at 420 days	5	45394458	Canchim	Buzanskas et al. (2017)	5	Animal QTLdb	Reproduction	45373384	45373424	Association	138727	Scrotal circumference	rs109288126	Scrotal circumference	SCRCIR	Genome-wise	Significant	28852499		<0.05	canchim
BovineHD0500013081	rs133173059	Scrotal circumference at 420 days	5	45395358	Canchim	Buzanskas et al. (2017)	5	Animal QTLdb	Reproduction	45373384	45373424	Association	138727	Scrotal circumference	rs109288126	Scrotal circumference	SCRCIR	Genome-wise	Significant	28852499		<0.05	canchim
BovineHD0500013031	rs110698350	Scrotal circumference at 420 days	5	45282131	Canchim	Buzanskas et al. (2017)	5	Animal QTLdb	Reproduction	45374740	45374780	Association	138728	Scrotal circumference	rs109506571	Scrotal circumference	SCRCIR	Genome-wise	Significant	28852499		<0.05	canchim
BovineHD0500013032	rs134370690	Scrotal circumference at 420 days	5	45283704	Canchim	Buzanskas et al. (2017)	5	Animal QTLdb	Reproduction	45374740	45374780	Association	138728	Scrotal circumference	rs109506571	Scrotal circumference	SCRCIR	Genome-wise	Significant	28852499		<0.05	canchim
BovineHD0500013033	rs109284796	Scrotal circumference at 420 days	5	45289852	Canchim	Buzanskas et al. (2017)	5	Animal QTLdb	Reproduction	45374740	45374780	Association	138728	Scrotal circumference	rs109506571	Scrotal circumference	SCRCIR	Genome-wise	Significant	28852499		<0.05	canchim
BovineHD0500013034	rs110852214	Scrotal circumference at 420 days	5	45293077	Canchim	Buzanskas et al. (2017)	5	Animal QTLdb	Reproduction	45374740	45374780	Association	138728	Scrotal circumference	rs109506571	Scrotal circumference	SCRCIR	Genome-wise	Significant	28852499		<0.05	canchim
BovineHD0500013036	rs137552662	Scrotal circumference at 420 days	5	45297244	Canchim	Buzanskas et al. (2017)	5	Animal QTLdb	Reproduction	45374740	45374780	Association	138728	Scrotal circumference	rs109506571	Scrotal circumference	SCRCIR	Genome-wise	Significant	28852499		<0.05	canchim
BovineHD0500013037	rs108983599	Scrotal circumference at 420 days	5	45305082	Canchim	Buzanskas et al. (2017)	5	Animal QTLdb	Reproduction	45374740	45374780	Association	138728	Scrotal circumference	rs109506571	Scrotal circumference	SCRCIR	Genome-wise	Significant	28852499		<0.05	canchim
Hapmap43728-BTA-94000	rs41595547	Scrotal circumference at 420 days	5	45306060	Canchim	Buzanskas et al. (2017)	5	Animal QTLdb	Reproduction	45374740	45374780	Association	138728	Scrotal circumference	rs109506571	Scrotal circumference	SCRCIR	Genome-wise	Significant	28852499		<0.05	canchim
BovineHD0500013038	rs137318696	Scrotal circumference at 420 days	5	45308609	Canchim	Buzanskas et al. (2017)	5	Animal QTLdb	Reproduction	45374740	45374780	Association	138728	Scrotal circumference	rs109506571	Scrotal circumference	SCRCIR	Genome-wise	Significant	28852499		<0.05	canchim
BovineHD0500013042	rs134463406	Scrotal circumference at 420 days	5	45321266	Canchim	Buzanskas et al. (2017)	5	Animal QTLdb	Reproduction	45374740	45374780	Association	138728	Scrotal circumference	rs109506571	Scrotal circumference	SCRCIR	Genome-wise	Significant	28852499		<0.05	canchim
BovineHD0500013045	rs133818805	Scrotal circumference at 420 days	5	45331558	Canchim	Buzanskas et al. (2017)	5	Animal QTLdb	Reproduction	45374740	45374780	Association	138728	Scrotal circumference	rs109506571	Scrotal circumference	SCRCIR	Genome-wise	Significant	28852499		<0.05	canchim
BovineHD0500013048	rs110520377	Scrotal circumference at 420 days	5	45346713	Canchim	Buzanskas et al. (2017)	5	Animal QTLdb	Reproduction	45374740	45374780	Association	138728	Scrotal circumference	rs109506571	Scrotal circumference	SCRCIR	Genome-wise	Significant	28852499		<0.05	canchim
BovineHD0500013049	rs133990240	Scrotal circumference at 420 days	5	45352128	Canchim	Buzanskas et al. (2017)	5	Animal QTLdb	Reproduction	45374740	45374780	Association	138728	Scrotal circumference	rs109506571	Scrotal circumference	SCRCIR	Genome-wise	Significant	28852499		<0.05	canchim
BovineHD0500013050	rs109547215	Scrotal circumference at 420 days	5	45352728	Canchim	Buzanskas et al. (2017)	5	Animal QTLdb	Reproduction	45374740	45374780	Association	138728	Scrotal circumference	rs109506571	Scrotal circumference	SCRCIR	Genome-wise	Significant	28852499		<0.05	canchim
BovineHD0500013051	rs110261691	Scrotal circumference at 420 days	5	45354729	Canchim	Buzanskas et al. (2017)	5	Animal QTLdb	Reproduction	45374740	45374780	Association	138728	Scrotal circumference	rs109506571	Scrotal circumference	SCRCIR	Genome-wise	Significant	28852499		<0.05	canchim
BovineHD0500013052	rs110160018	Scrotal circumference at 420 days	5	45356833	Canchim	Buzanskas et al. (2017)	5	Animal QTLdb	Reproduction	45374740	45374780	Association	138728	Scrotal circumference	rs109506571	Scrotal circumference	SCRCIR	Genome-wise	Significant	28852499		<0.05	canchim
BovineHD0500013053	rs109099268	Scrotal circumference at 420 days	5	45357517	Canchim	Buzanskas et al. (2017)	5	Animal QTLdb	Reproduction	45374740	45374780	Association	138728	Scrotal circumference	rs109506571	Scrotal circumference	SCRCIR	Genome-wise	Significant	28852499		<0.05	canchim
BovineHD0500013055	rs133124963	Scrotal circumference at 420 days	5	45359590	Canchim	Buzanskas et al. (2017)	5	Animal QTLdb	Reproduction	45374740	45374780	Association	138728	Scrotal circumference	rs109506571	Scrotal circumference	SCRCIR	Genome-wise	Significant	28852499		<0.05	canchim
BovineHD0500013056	rs109023687	Scrotal circumference at 420 days	5	45360390	Canchim	Buzanskas et al. (2017)	5	Animal QTLdb	Reproduction	45374740	45374780	Association	138728	Scrotal circumference	rs109506571	Scrotal circumference	SCRCIR	Genome-wise	Significant	28852499		<0.05	canchim
BovineHD0500013057	rs110034677	Scrotal circumference at 420 days	5	45364205	Canchim	Buzanskas et al. (2017)	5	Animal QTLdb	Reproduction	45374740	45374780	Association	138728	Scrotal circumference	rs109506571	Scrotal circumference	SCRCIR	Genome-wise	Significant	28852499		<0.05	canchim
BovineHD0500013058	rs110091099	Scrotal circumference at 420 days	5	45365062	Canchim	Buzanskas et al. (2017)	5	Animal QTLdb	Reproduction	45374740	45374780	Association	138728	Scrotal circumference	rs109506571	Scrotal circumference	SCRCIR	Genome-wise	Significant	28852499		<0.05	canchim
BovineHD0500013059	rs109950552	Scrotal circumference at 420 days	5	45365842	Canchim	Buzanskas et al. (2017)	5	Animal QTLdb	Reproduction	45374740	45374780	Association	138728	Scrotal circumference	rs109506571	Scrotal circumference	SCRCIR	Genome-wise	Significant	28852499		<0.05	canchim
BovineHD0500013060	rs137658592	Scrotal circumference at 420 days	5	45367028	Canchim	Buzanskas et al. (2017)	5	Animal QTLdb	Reproduction	45374740	45374780	Association	138728	Scrotal circumference	rs109506571	Scrotal circumference	SCRCIR	Genome-wise	Significant	28852499		<0.05	canchim
BovineHD0500013061	rs133340933	Scrotal circumference at 420 days	5	45368209	Canchim	Buzanskas et al. (2017)	5	Animal QTLdb	Reproduction	45374740	45374780	Association	138728	Scrotal circumference	rs109506571	Scrotal circumference	SCRCIR	Genome-wise	Significant	28852499		<0.05	canchim
BovineHD0500013062	rs134626455	Scrotal circumference at 420 days	5	45368789	Canchim	Buzanskas et al. (2017)	5	Animal QTLdb	Reproduction	45374740	45374780	Association	138728	Scrotal circumference	rs109506571	Scrotal circumference	SCRCIR	Genome-wise	Significant	28852499		<0.05	canchim
BovineHD0500013063	rs110001336	Scrotal circumference at 420 days	5	45371857	Canchim	Buzanskas et al. (2017)	5	Animal QTLdb	Reproduction	45374740	45374780	Association	138728	Scrotal circumference	rs109506571	Scrotal circumference	SCRCIR	Genome-wise	Significant	28852499		<0.05	canchim
BovineHD0500013064	rs109288126	Scrotal circumference at 420 days	5	45373404	Canchim	Buzanskas et al. (2017)	5	Animal QTLdb	Reproduction	45374740	45374780	Association	138728	Scrotal circumference	rs109506571	Scrotal circumference	SCRCIR	Genome-wise	Significant	28852499		<0.05	canchim
BovineHD0500013065	rs137319832	Scrotal circumference at 420 days	5	45374099	Canchim	Buzanskas et al. (2017)	5	Animal QTLdb	Reproduction	45374740	45374780	Association	138728	Scrotal circumference	rs109506571	Scrotal circumference	SCRCIR	Genome-wise	Significant	28852499		<0.05	canchim
BovineHD0500013066	rs109506571	Scrotal circumference at 420 days	5	45374760	Canchim	Buzanskas et al. (2017)	5	Animal QTLdb	Reproduction	45374740	45374780	Association	138728	Scrotal circumference	rs109506571	Scrotal circumference	SCRCIR	Genome-wise	Significant	28852499		<0.05	canchim
BovineHD0500013067	rs109248631	Scrotal circumference at 420 days	5	45377693	Canchim	Buzanskas et al. (2017)	5	Animal QTLdb	Reproduction	45374740	45374780	Association	138728	Scrotal circumference	rs109506571	Scrotal circumference	SCRCIR	Genome-wise	Significant	28852499		<0.05	canchim
BovineHD0500013069	rs110027103	Scrotal circumference at 420 days	5	45380271	Canchim	Buzanskas et al. (2017)	5	Animal QTLdb	Reproduction	45374740	45374780	Association	138728	Scrotal circumference	rs109506571	Scrotal circumference	SCRCIR	Genome-wise	Significant	28852499		<0.05	canchim
BovineHD0500013070	rs109561643	Scrotal circumference at 420 days	5	45381502	Canchim	Buzanskas et al. (2017)	5	Animal QTLdb	Reproduction	45374740	45374780	Association	138728	Scrotal circumference	rs109506571	Scrotal circumference	SCRCIR	Genome-wise	Significant	28852499		<0.05	canchim
[truncated: 2,795 more rows]
