# Supplementary material for: GALLO: An R package for genomic annotation and integration of multiple data sources in livestock for positional candidate loci
Source: Gigascience. 2020 Dec 30;9(12):giaa149. doi: 10.1093/gigascience/giaa149 (PMC7772745; doi:10.1093/gigascience/giaa149)
Supplement: giaa149_Supplemental_Files [file giaa149_supplemental_files.zip › Supplementary_Table4.txt]

QTL	CHR	N_QTLs	N_QTLs_db	Total_annotated_QTLs	Total_QTLs_db	pvalue	adj.pval	QTL_type	ID
Calving ease	1	2	119	19	2590	0.216225684568649	0.385602388491333	Reproduction	Calving ease - CHR1
Calving ease	11	1	91	48	3386	0.732050878078958	0.791406354679954	Reproduction	Calving ease - CHR11
Calving ease	12	2	59	30	1111	0.480564176579453	0.596048591106299	Reproduction	Calving ease - CHR12
Calving ease	15	1	34	18	1226	0.399403044934773	0.5303276945192	Reproduction	Calving ease - CHR15
Calving ease	16	2	64	21	1440	0.238790617719236	0.409318235973292	Reproduction	Calving ease - CHR16
Calving ease	18	1	153	41	2147	0.953148701686742	0.986687259656231	Reproduction	Calving ease - CHR18
Calving ease	19	3	29	10	2148	0.000249380236899154	0.00443342643376274	Reproduction	Calving ease - CHR19
Calving ease	2	1	66	23	2994	0.402260560128764	0.531914790252911	Reproduction	Calving ease - CHR2
Calving ease	3	1	95	13	2976	0.344673251063731	0.486483129527012	Reproduction	Calving ease - CHR3
Calving ease	5	8	112	347	5942	0.330326881373941	0.486483129527012	Reproduction	Calving ease - CHR5
Calving ease	6	1	141	204	12158	0.909271647760187	0.947775007437329	Reproduction	Calving ease - CHR6
Calving ease	9	1	63	30	1395	0.753735784604067	0.812105895869702	Reproduction	Calving ease - CHR9
Calving ease (maternal)	1	1	53	19	2590	0.325795807218415	0.486483129527012	Reproduction	Calving ease (maternal) - CHR1
Calving ease (maternal)	11	3	44	48	3386	0.0235817674231429	0.1237076323837	Reproduction	Calving ease (maternal) - CHR11
Calving ease (maternal)	12	2	23	30	1111	0.125663416917694	0.282643875992072	Reproduction	Calving ease (maternal) - CHR12
Calving ease (maternal)	16	1	24	21	1440	0.2991386154993	0.464899245201638	Reproduction	Calving ease (maternal) - CHR16
Calving ease (maternal)	18	1	53	41	2147	0.644632680384157	0.715501818244195	Reproduction	Calving ease (maternal) - CHR18
Calving ease (maternal)	23	1	17	19	1159	0.246459687467838	0.415089999945833	Reproduction	Calving ease (maternal) - CHR23
Calving ease (maternal)	5	4	48	347	5942	0.307102614029205	0.47246556004493	Reproduction	Calving ease (maternal) - CHR5
Calving ease (maternal)	6	1	47	204	12158	0.549243895544841	0.63912016936127	Reproduction	Calving ease (maternal) - CHR6
Feet and leg conformation	1	1	33	19	2590	0.216901343526375	0.385602388491333	Exterior	Feet and leg conformation - CHR1
Feet and leg conformation	10	1	25	19	1984	0.214977873736428	0.385602388491333	Exterior	Feet and leg conformation - CHR10
Feet and leg conformation	11	2	61	48	3386	0.213771764635189	0.385602388491333	Exterior	Feet and leg conformation - CHR11
Feet and leg conformation	6	1	42	204	12158	0.50929480399179	0.61484242497661	Exterior	Feet and leg conformation - CHR6
Foot angle	1	1	41	19	2590	0.262320143108391	0.423951746437804	Exterior	Foot angle - CHR1
Foot angle	11	2	52	48	3386	0.167373463181075	0.326582367182586	Exterior	Foot angle - CHR11
Foot angle	12	1	17	30	1111	0.374240527087585	0.509604121991605	Exterior	Foot angle - CHR12
Foot angle	18	1	25	41	2147	0.384160557498412	0.518842001641318	Exterior	Foot angle - CHR18
Foot angle	6	1	46	204	12158	0.541521839338186	0.634750873949522	Exterior	Foot angle - CHR6
Interval to first estrus after calving	1	1	16	19	2590	0.11143807311024	0.266056506561444	Reproduction	Interval to first estrus after calving - CHR1
Interval to first estrus after calving	3	1	37	13	2976	0.150383645113335	0.312485496339398	Reproduction	Interval to first estrus after calving - CHR3
Interval to first estrus after calving	5	8	74	347	5942	0.0654247324727226	0.195749581747751	Reproduction	Interval to first estrus after calving - CHR5
Interval to first estrus after calving	9	3	16	30	1395	0.00416444993644633	0.0493564436912158	Reproduction	Interval to first estrus after calving - CHR9
Lactation persistency	1	1	5	19	2590	0.0361728482745657	0.150328720102091	Production	Lactation persistency - CHR1
Lactation persistency	18	1	5	41	2147	0.0919867702595115	0.241276774451178	Production	Lactation persistency - CHR18
Lactation persistency	5	1	4	347	5942	0.213963768459393	0.385602388491333	Production	Lactation persistency - CHR5
Lean meat yield	1	1	51	19	2590	0.315588876505375	0.480897335627238	Meat and Carcass	Lean meat yield - CHR1
Lean meat yield	19	1	22	10	2148	0.0980231289733193	0.250378682667717	Meat and Carcass	Lean meat yield - CHR19
Lean meat yield	23	1	6	19	1159	0.0946124595521191	0.246146236233155	Meat and Carcass	Lean meat yield - CHR23
Lean meat yield	3	1	27	13	2976	0.11194577750268	0.266056506561444	Meat and Carcass	Lean meat yield - CHR3
Lean meat yield	5	2	16	347	5942	0.239195344146893	0.409318235973292	Meat and Carcass	Lean meat yield - CHR5
Milk capric acid content	1	1	2	19	2590	0.0146208118398156	0.0999618201381427	Milk	Milk capric acid content - CHR1
Milk capric acid content	5	1	3	347	5942	0.165187915035825	0.324295293321865	Milk	Milk capric acid content - CHR5
Milk fat yield	1	1	60	19	2590	0.360396124510082	0.497098102772527	Milk	Milk fat yield - CHR1
Milk fat yield	11	1	72	48	3386	0.646187579601788	0.715501818244195	Milk	Milk fat yield - CHR11
Milk fat yield	12	1	40	30	1111	0.672059813706749	0.733438506619974	Milk	Milk fat yield - CHR12
Milk fat yield	15	2	39	18	1226	0.109556613430327	0.266056506561444	Milk	Milk fat yield - CHR15
Milk fat yield	16	1	63	21	1440	0.611783215036811	0.696692629223414	Milk	Milk fat yield - CHR16
Milk fat yield	18	1	50	41	2147	0.622935325781026	0.699436155262906	Milk	Milk fat yield - CHR18
Milk fat yield	23	1	38	19	1159	0.47188866996167	0.587565659096243	Milk	Milk fat yield - CHR23
Milk fat yield	4	1	28	18	4558	0.105172089976693	0.260892006143735	Milk	Milk fat yield - CHR4
Milk fat yield	5	6	654	347	5942	0.999999999998676	1	Milk	Milk fat yield - CHR5
Milk fat yield	6	3	105	204	12158	0.258327597949869	0.423951746437804	Milk	Milk fat yield - CHR6
Milk fat yield	9	1	48	30	1395	0.654135953324425	0.718344293814456	Milk	Milk fat yield - CHR9
Milk kappa-casein percentage	1	1	222	19	2590	0.818926403027015	0.870619431789518	Milk	Milk kappa-casein percentage - CHR1
Milk kappa-casein percentage	2	1	242	23	2994	0.857150594684374	0.905241552141914	Milk	Milk kappa-casein percentage - CHR2
Milk kappa-casein percentage	4	1	27	18	4558	0.101603088784489	0.256007782764067	Milk	Milk kappa-casein percentage - CHR4
Milk kappa-casein percentage	6	76	2637	204	12158	2.39158773966096e-07	1.01352224120522e-05	Milk	Milk kappa-casein percentage - CHR6
Milk myristic acid content	1	2	2	19	2590	5.10028319993557e-05	0.00136007551998282	Milk	Milk myristic acid content - CHR1
Milk myristic acid content	18	1	3	41	2147	0.0562278795097643	0.19256889751224	Milk	Milk myristic acid content - CHR18
Milk myristic acid content	5	4	7	347	5942	0.000347564537059207	0.00584767912547749	Milk	Milk myristic acid content - CHR5
Milk palmitoleic acid content	1	1	3	19	2590	0.0218550485380549	0.118535856477586	Milk	Milk palmitoleic acid content - CHR1
Milk palmitoleic acid content	16	1	3	21	1440	0.0431446169089893	0.171246907163185	Milk	Milk palmitoleic acid content - CHR16
Milk palmitoleic acid content	23	1	3	19	1159	0.0484196109331513	0.183956122314713	Milk	Milk palmitoleic acid content - CHR23
Milk palmitoleic acid content	5	2	3	347	5942	0.00980808659890256	0.0758318234975164	Milk	Milk palmitoleic acid content - CHR5
Milk palmitoleic acid content	6	1	4	204	12158	0.0654537663969041	0.195749581747751	Milk	Milk palmitoleic acid content - CHR6
Milk protein yield	1	1	76	19	2590	0.433273340325431	0.565481971742815	Milk	Milk protein yield - CHR1
Milk protein yield	11	2	75	48	3386	0.287827094003085	0.451493480789152	Milk	Milk protein yield - CHR11
Milk protein yield	12	1	37	30	1111	0.642940245806633	0.715501818244195	Milk	Milk protein yield - CHR12
Milk protein yield	15	1	27	18	1226	0.332141463636178	0.486483129527012	Milk	Milk protein yield - CHR15
Milk protein yield	18	1	50	41	2147	0.622935325781026	0.699436155262906	Milk	Milk protein yield - CHR18
Milk protein yield	23	2	41	19	1159	0.14302637342351	0.307170734869283	Milk	Milk protein yield - CHR23
Milk protein yield	3	1	63	13	2976	0.243251836637123	0.414045679382337	Milk	Milk protein yield - CHR3
Milk protein yield	4	1	45	18	4558	0.163834023993754	0.324295293321865	Milk	Milk protein yield - CHR4
Milk protein yield	5	5	83	347	5942	0.537912293413883	0.634750873949522	Milk	Milk protein yield - CHR5
Milk protein yield	6	11	280	204	12158	0.00766549081771526	0.0702357095142665	Milk	Milk protein yield - CHR6
Milk yield	1	1	53	19	2590	0.325795807218415	0.486483129527012	Milk	Milk yield - CHR1
Milk yield	11	1	42	48	3386	0.453018433145803	0.568493720026105	Milk	Milk yield - CHR11
Milk yield	15	2	47	18	1226	0.149261998809137	0.312485496339398	Milk	Milk yield - CHR15
Milk yield	18	2	31	41	2147	0.116929295014556	0.271140394236652	Milk	Milk yield - CHR18
Milk yield	3	1	54	13	2976	0.212222184032739	0.385602388491333	Milk	Milk yield - CHR3
Milk yield	4	2	34	18	4558	0.00766871129083116	0.0702357095142665	Milk	Milk yield - CHR4
Milk yield	5	3	70	347	5942	0.784944477859707	0.842893399043981	Milk	Milk yield - CHR5
Milk yield	6	6	128	204	12158	0.0207914444222044	0.116723898510621	Milk	Milk yield - CHR6
Non-return rate	1	1	8	19	2590	0.0572777964927824	0.19256889751224	Reproduction	Non-return rate - CHR1
Palmitoleic acid content	1	1	2	19	2590	0.0146208118398156	0.0999618201381427	Meat and Carcass	Palmitoleic acid content - CHR1
Residual feed intake	1	1	23	19	2590	0.15639753369647	0.320815453736348	Production	Residual feed intake - CHR1
Body weight (yearling)	10	2	39	19	1984	0.0521717985883341	0.187583994924347	Production	Body weight (yearling) - CHR10
Body weight (yearling)	18	1	9	41	2147	0.159583144465362	0.323380971335647	Production	Body weight (yearling) - CHR18
Body weight (yearling)	2	1	33	23	2994	0.225750409105624	0.392609407140216	Production	Body weight (yearling) - CHR2
Body weight (yearling)	21	2	19	12	3606	0.00168256581206252	0.0256390980885718	Production	Body weight (yearling) - CHR21
Body weight (yearling)	5	3	48	347	5942	0.537789034143249	0.634750873949522	Production	Body weight (yearling) - CHR5
Body weight (yearling)	6	1	260	204	12158	0.988292480351121	1	Production	Body weight (yearling) - CHR6
Body weight gain	10	1	38	19	1984	0.308668036001836	0.472601777610466	Production	Body weight gain - CHR10
Body weight gain	2	2	48	23	2994	0.0514223663039216	0.186990422923351	Production	Body weight gain - CHR2
Body weight gain	23	1	18	19	1159	0.258996697921525	0.423951746437804	Production	Body weight gain - CHR23
Body weight gain	5	3	46	347	5942	0.508711291048213	0.61484242497661	Production	Body weight gain - CHR5
Efficiency of gain	10	1	1	19	1984	0.00957661290322576	0.0758318234975164	Production	Efficiency of gain - CHR10
Heat tolerance	10	1	1	19	1984	0.00957661290322576	0.0758318234975164	Health	Heat tolerance - CHR10
Heifer pregnancy	10	1	1	19	1984	0.00957661290322576	0.0758318234975164	Reproduction	Heifer pregnancy - CHR10
Heifer pregnancy	2	1	1	23	2994	0.0076820307281229	0.0702357095142665	Reproduction	Heifer pregnancy - CHR2
Heifer pregnancy	4	1	1	18	4558	0.00394910048266739	0.0486043136328294	Reproduction	Heifer pregnancy - CHR4
Heifer pregnancy	5	1	3	347	5942	0.165187915035825	0.324295293321865	Reproduction	Heifer pregnancy - CHR5
Inseminations per conception	10	1	6	19	1984	0.0561705732861217	0.19256889751224	Reproduction	Inseminations per conception - CHR10
Inseminations per conception	15	1	3	18	1226	0.0434370942504245	0.171246907163185	Reproduction	Inseminations per conception - CHR15
Inseminations per conception	6	1	5	204	12158	0.0811397489257039	0.224743611813637	Reproduction	Inseminations per conception - CHR6
Milk C18 index	10	1	2	19	1984	0.0190662973988579	0.109122363430701	Milk	Milk C18 index - CHR10
Milk conjugated linoleic acid content	10	1	7	19	1984	0.0652366800139093	0.195749581747751	Milk	Milk conjugated linoleic acid content - CHR10
Milk stearic acid content	10	1	52	19	1984	0.397676563604302	0.5303276945192	Milk	Milk stearic acid content - CHR10
PTA type	10	1	44	19	1984	0.348241295682503	0.486483129527012	Production	PTA type - CHR10
PTA type	11	3	62	48	3386	0.056469345916514	0.19256889751224	Production	PTA type - CHR11
PTA type	6	1	42	204	12158	0.50929480399179	0.61484242497661	Production	PTA type - CHR6
Stillbirth (maternal)	10	1	22	19	1984	0.191710375177721	0.363001893827638	Reproduction	Stillbirth (maternal) - CHR10
Stillbirth (maternal)	11	1	15	48	3386	0.193143208026482	0.363563685696907	Reproduction	Stillbirth (maternal) - CHR11
Stillbirth (maternal)	23	1	24	19	1159	0.330167183485974	0.486483129527012	Reproduction	Stillbirth (maternal) - CHR23
Teat placement - front	10	1	18	19	1984	0.159669354596976	0.323380971335647	Exterior	Teat placement - front - CHR10
Teat placement - front	11	1	10	48	3386	0.13321650795129	0.293658720792182	Exterior	Teat placement - front - CHR11
Teat placement - front	16	1	15	21	1440	0.198641758965101	0.369566063190886	Exterior	Teat placement - front - CHR16
Teat placement - rear	10	1	27	19	1984	0.230135465635771	0.398072156775389	Exterior	Teat placement - rear - CHR10
Teat placement - rear	11	2	21	48	3386	0.0348202976753956	0.147435238342934	Exterior	Teat placement - rear - CHR11
Teat placement - rear	16	1	19	21	1440	0.244893367165786	0.414634272450007	Exterior	Teat placement - rear - CHR16
Udder attachment	10	1	44	19	1984	0.348241295682503	0.486483129527012	Exterior	Udder attachment - CHR10
Udder attachment	11	3	45	48	3386	0.0250190814484376	0.127081048626985	Exterior	Udder attachment - CHR11
Udder attachment	6	1	47	204	12158	0.549243895544841	0.63912016936127	Exterior	Udder attachment - CHR6
Udder cleft	10	1	42	19	1984	0.335295018799788	0.486483129527012	Exterior	Udder cleft - CHR10
Udder cleft	11	2	34	48	3386	0.0828742068562787	0.224743611813637	Exterior	Udder cleft - CHR11
Udder cleft	16	1	17	21	1440	0.222094875079127	0.390496483655607	Exterior	Udder cleft - CHR16
Udder depth	10	1	44	19	1984	0.348241295682503	0.486483129527012	Exterior	Udder depth - CHR10
Udder depth	11	2	30	48	3386	0.0665743600478531	0.19725736310475	Exterior	Udder depth - CHR11
Udder depth	6	1	55	204	12158	0.606537630231587	0.693185863121814	Exterior	Udder depth - CHR6
Udder height	10	1	43	19	1984	0.341798311612767	0.486483129527012	Exterior	Udder height - CHR10
Udder height	11	3	56	48	3386	0.0438820199605661	0.171246907163185	Exterior	Udder height - CHR11
Body depth	11	3	64	48	3386	0.0610104990497097	0.195233596959071	Production	Body depth - CHR11
Body depth	5	2	39	347	5942	0.673846627957101	0.733438506619974	Production	Body depth - CHR5
Body depth	6	1	29	204	12158	0.388164917096489	0.521902409541497	Production	Body depth - CHR6
Dairy form	11	2	41	48	3386	0.113905441871618	0.266056506561444	Exterior	Dairy form - CHR11
Dairy form	18	1	15	41	2147	0.251865892420598	0.421974270024039	Exterior	Dairy form - CHR18
Fat thickness at the 12th rib	11	1	6	48	3386	0.0821566295030899	0.224743611813637	Meat and Carcass	Fat thickness at the 12th rib - CHR11
Fat thickness at the 12th rib	3	1	14	13	2976	0.0595760026678491	0.19256889751224	Meat and Carcass	Fat thickness at the 12th rib - CHR3
Fat thickness at the 12th rib	5	1	26	347	5942	0.791514450253107	0.847105766157171	Meat and Carcass	Fat thickness at the 12th rib - CHR5
Marbling score	11	1	9	48	3386	0.120718578357317	0.277913273916125	Meat and Carcass	Marbling score - CHR11
Marbling score	15	1	7	18	1226	0.0985866063004134	0.250378682667717	Meat and Carcass	Marbling score - CHR15
Marbling score	19	1	14	10	2148	0.0634272574272846	0.195749581747751	Meat and Carcass	Marbling score - CHR19
Marbling score	5	2	18	347	5942	0.283518561945065	0.449138315952578	Meat and Carcass	Marbling score - CHR5
Marbling score	9	2	14	30	1395	0.0346639987654496	0.147435238342934	Meat and Carcass	Marbling score - CHR9
Net merit	11	1	41	48	3386	0.445055098232548	0.568493720026105	Production	Net merit - CHR11
Net merit	12	1	30	30	1111	0.564945612420938	0.653275711341559	Production	Net merit - CHR12
Net merit	15	1	21	18	1226	0.268886704464029	0.430218727142446	Production	Net merit - CHR15
Net merit	18	1	35	41	2147	0.493531422718417	0.605095997202657	Production	Net merit - CHR18
Net merit	23	1	18	19	1159	0.258996697921525	0.423951746437804	Production	Net merit - CHR23
Net merit	5	4	58	347	5942	0.441706031971459	0.568493720026105	Production	Net merit - CHR5
Net merit	6	1	50	204	12158	0.571642059290172	0.658005248103795	Production	Net merit - CHR6
Rear leg placement - rear view	11	2	61	48	3386	0.213771764635189	0.385602388491333	Exterior	Rear leg placement - rear view - CHR11
Rear leg placement - rear view	6	1	30	204	12158	0.398455489848761	0.5303276945192	Exterior	Rear leg placement - rear view - CHR6
Rump width	11	3	56	48	3386	0.0438820199605661	0.171246907163185	Production	Rump width - CHR11
Rump width	15	1	13	18	1226	0.175711046724362	0.338720090071059	Production	Rump width - CHR15
Rump width	6	1	39	204	12158	0.483654122481783	0.596214783551952	Production	Rump width - CHR6
Stature	11	3	67	48	3386	0.0681352486223975	0.200030087698782	Exterior	Stature - CHR11
Stature	5	2	54	347	5942	0.832545421584826	0.882167334129617	Exterior	Stature - CHR5
Stature	6	1	41	204	12158	0.500891894566316	0.611776359775653	Exterior	Stature - CHR6
Stillbirth	11	1	42	48	3386	0.453018433145803	0.568493720026105	Reproduction	Stillbirth - CHR11
Stillbirth	12	1	36	30	1111	0.632689726547493	0.707904589144048	Reproduction	Stillbirth - CHR12
Stillbirth	15	1	26	18	1226	0.321971029072262	0.485994006146811	Reproduction	Stillbirth - CHR15
Stillbirth	16	1	40	21	1440	0.448876100351222	0.568493720026105	Reproduction	Stillbirth - CHR16
Stillbirth	18	1	105	41	2147	0.87453264073893	0.920560674462031	Reproduction	Stillbirth - CHR18
Stillbirth	5	3	57	347	5942	0.655489168105691	0.718344293814456	Reproduction	Stillbirth - CHR5
Stillbirth	6	1	35	204	12158	0.447381353113563	0.568493720026105	Reproduction	Stillbirth - CHR6
Stillbirth	9	2	32	30	1395	0.149133393343287	0.312485496339398	Reproduction	Stillbirth - CHR9
Strength	11	2	60	48	3386	0.208541956044609	0.385602388491333	Exterior	Strength - CHR11
Strength	12	1	15	30	1111	0.338506937758945	0.486483129527012	Exterior	Strength - CHR12
Strength	16	1	26	21	1440	0.319779963395821	0.484974352069492	Exterior	Strength - CHR16
Strength	18	1	21	41	2147	0.334235808482467	0.486483129527012	Exterior	Strength - CHR18
Strength	5	1	55	347	5942	0.964030432649927	0.99192841944687	Exterior	Strength - CHR5
Strength	6	1	33	204	12158	0.428305167453279	0.564023265782096	Exterior	Strength - CHR6
Average daily gain	12	2	8	30	1111	0.0178472985068471	0.109122363430701	Production	Average daily gain - CHR12
Average daily gain	3	1	31	13	2976	0.127509548400618	0.283354552001372	Production	Average daily gain - CHR3
Average daily gain	5	1	46	347	5942	0.937886507163921	0.974427539910568	Production	Average daily gain - CHR5
Average daily gain	9	4	27	30	1395	0.00216519124705601	0.0301243999590402	Production	Average daily gain - CHR9
Birth index	12	1	1	30	1111	0.0270027002700266	0.130560629009885	Reproduction	Birth index - CHR12
Birth index	18	1	4	41	2147	0.0742757605452585	0.210481599010344	Reproduction	Birth index - CHR18
Birth index	3	1	1	13	2976	0.00436827956989261	0.0499231950844869	Reproduction	Birth index - CHR3
Calf size	12	2	3	30	1111	0.00208080418599216	0.0301243999590402	Reproduction	Calf size - CHR12
Calf size	19	2	4	10	2148	0.000116510765382909	0.0026631032087522	Reproduction	Calf size - CHR19
Calf size	3	2	7	13	2976	0.000365479945342343	0.00584767912547749	Reproduction	Calf size - CHR3
Calf size	5	1	2	347	5942	0.113394638890184	0.266056506561444	Reproduction	Calf size - CHR5
Daughter pregnancy rate	12	1	23	30	1111	0.470598947121692	0.587565659096243	Reproduction	Daughter pregnancy rate - CHR12
Daughter pregnancy rate	16	1	29	21	1440	0.34965974934754	0.486483129527012	Reproduction	Daughter pregnancy rate - CHR16
Daughter pregnancy rate	18	1	47	41	2147	0.599947438669668	0.688111757613956	Reproduction	Daughter pregnancy rate - CHR18
Daughter pregnancy rate	5	2	32	347	5942	0.565491787630037	0.653275711341559	Reproduction	Daughter pregnancy rate - CHR5
Feed conversion ratio	12	1	4	30	1111	0.103848758665176	0.25962189666294	Production	Feed conversion ratio - CHR12
Feed conversion ratio	4	1	7	18	4558	0.0273361316989447	0.130560629009885	Production	Feed conversion ratio - CHR4
Feed conversion ratio	6	1	3	204	12158	0.0495013413567374	0.184191037606465	Production	Feed conversion ratio - CHR6
Length of productive life	12	1	38	30	1111	0.652913981957286	0.718344293814456	Production	Length of productive life - CHR12
Length of productive life	15	1	28	18	1226	0.342167696876002	0.486483129527012	Production	Length of productive life - CHR15
Length of productive life	18	2	686	41	2147	0.999997577015363	1	Production	Length of productive life - CHR18
Length of productive life	23	1	35	19	1159	0.444150082611504	0.568493720026105	Production	Length of productive life - CHR23
Length of productive life	4	2	23	18	4558	0.00354845315660361	0.0454202004045262	Production	Length of productive life - CHR4
Length of productive life	5	5	114	347	5942	0.80442350686782	0.858051740659008	Production	Length of productive life - CHR5
Length of productive life	6	1	183	204	12158	0.955853282791974	0.986687259656231	Production	Length of productive life - CHR6
Length of productive life	9	1	44	30	1395	0.621592772048179	0.699436155262906	Production	Length of productive life - CHR9
Milk fat percentage	12	2	18	30	1111	0.0825245022381046	0.224743611813637	Milk	Milk fat percentage - CHR12
Milk fat percentage	18	1	23	41	2147	0.359672708952356	0.497098102772527	Milk	Milk fat percentage - CHR18
Milk fat percentage	4	1	13	18	4558	0.0502038691692259	0.184657909587957	Milk	Milk fat percentage - CHR4
Milk fat percentage	5	34	2209	347	5942	1	1	Milk	Milk fat percentage - CHR5
Milk protein percentage	12	1	28	30	1111	0.53979094521585	0.634750873949522	Milk	Milk protein percentage - CHR12
Milk protein percentage	18	1	37	41	2147	0.513009148339859	0.61484242497661	Milk	Milk protein percentage - CHR18
Milk protein percentage	4	1	34	18	4558	0.126306482083957	0.282643875992072	Milk	Milk protein percentage - CHR4
Milk protein percentage	5	1	106	347	5942	0.998398927541429	1	Milk	Milk protein percentage - CHR5
Milk protein percentage	6	3	787	204	12158	0.999876586428689	1	Milk	Milk protein percentage - CHR6
Milk protein percentage	9	1	26	30	1395	0.434714265777289	0.565481971742815	Milk	Milk protein percentage - CHR9
Milk unglycosylated kappa-casein percentage	12	4	57	30	1111	0.062979678965685	0.195749581747751	Milk	Milk unglycosylated kappa-casein percentage - CHR12
Rear leg placement - side view	12	1	17	30	1111	0.374240527087585	0.509604121991605	Exterior	Rear leg placement - side view - CHR12
Rear leg placement - side view	18	1	24	41	2147	0.372033075681618	0.509604121991605	Exterior	Rear leg placement - side view - CHR18
Rear leg placement - side view	23	1	9	19	1159	0.138675511544456	0.299838943879904	Exterior	Rear leg placement - side view - CHR23
Relative growth rate	12	1	2	30	1111	0.0532999245870536	0.18951084297619	Production	Relative growth rate - CHR12
Somatic cell score	12	1	27	30	1111	0.526692015762791	0.628885988970497	Health	Somatic cell score - CHR12
Somatic cell score	15	2	47	18	1226	0.149261998809137	0.312485496339398	Health	Somatic cell score - CHR15
Somatic cell score	18	1	49	41	2147	0.615419695424692	0.698348590552842	Health	Somatic cell score - CHR18
Somatic cell score	2	1	41	23	2994	0.27262921667457	0.434036563860012	Health	Somatic cell score - CHR2
Somatic cell score	5	1	60	347	5942	0.973455923085087	0.99841633136932	Health	Somatic cell score - CHR5
Somatic cell score	6	2	72	204	12158	0.341133246317028	0.486483129527012	Health	Somatic cell score - CHR6
Teat length	12	1	13	30	1111	0.300804556838168	0.465011875305381	Exterior	Teat length - CHR12
Teat length	18	1	16	41	2147	0.266253086797125	0.428145667211458	Exterior	Teat length - CHR18
Tick resistance	12	1	1	30	1111	0.0270027002700266	0.130560629009885	Health	Tick resistance - CHR12
Age at puberty	15	1	17	18	1226	0.223617966527443	0.391025952397714	Reproduction	Age at puberty - CHR15
Age at puberty	21	1	15	12	3606	0.0488633449898456	0.183956122314713	Reproduction	Age at puberty - CHR21
Facial pigmentation	15	1	2	18	1226	0.0291600359556551	0.137223698614847	Exterior	Facial pigmentation - CHR15
Interval from first to last insemination	15	1	5	18	1226	0.0713984454263824	0.207704568513112	Reproduction	Interval from first to last insemination - CHR15
Interval from first to last insemination	4	1	1441	18	4558	0.998946671495091	1	Reproduction	Interval from first to last insemination - CHR4
Tridecylic acid content	15	1	1	18	1226	0.0146818923327897	0.0999618201381427	Meat and Carcass	Tridecylic acid content - CHR15
Body weight (weaning)	16	1	20	21	1440	0.256052578488459	0.423951746437804	Production	Body weight (weaning) - CHR16
Body weight (weaning)	2	1	13	23	2994	0.0955734761244635	0.246641228708293	Production	Body weight (weaning) - CHR2
Body weight (weaning)	3	1	14	13	2976	0.0595760026678491	0.19256889751224	Production	Body weight (weaning) - CHR3
Body weight (weaning)	9	1	9	30	1395	0.178176308797193	0.34112012634132	Production	Body weight (weaning) - CHR9
Milk cis-4,7,10,13,16,19-Docosahexaenoic acid content	16	1	1	21	1440	0.0145833333333335	0.0999618201381427	Milk	Milk cis-4,7,10,13,16,19-Docosahexaenoic acid content - CHR16
Milk glycosylated kappa-casein percentage	16	7	44	21	1440	1.28827869015773e-06	4.58054645389414e-05	Milk	Milk glycosylated kappa-casein percentage - CHR16
Milk glycosylated kappa-casein percentage	2	2	38	23	2994	0.0335636837642859	0.147128476774952	Milk	Milk glycosylated kappa-casein percentage - CHR2
Milk glycosylated kappa-casein percentage	6	71	1607	204	12158	1.86178811582942e-15	1.48943049266354e-13	Milk	Milk glycosylated kappa-casein percentage - CHR6
Shear force	16	1	9	21	1440	0.124174046326372	0.281914670651668	Meat and Carcass	Shear force - CHR16
Shear force	5	2	12	347	5942	0.152616782908	0.315079809874581	Meat and Carcass	Shear force - CHR5
Shear force	6	1	7	204	12158	0.111730027798435	0.266056506561444	Meat and Carcass	Shear force - CHR6
Shear force	8	2	9	4	1332	0.00024196259756524	0.00443342643376274	Meat and Carcass	Shear force - CHR8
Bovine tuberculosis susceptibility	18	1	29	41	2147	0.430426096705295	0.564493241580715	Health	Bovine tuberculosis susceptibility - CHR18
Hoof and leg disorders	18	1	1	41	2147	0.0190964136003726	0.109122363430701	Exterior	Hoof and leg disorders - CHR18
Metabolic body weight	18	1	5	41	2147	0.0919867702595115	0.241276774451178	Production	Metabolic body weight - CHR18
Metabolic body weight	5	1	5	347	5942	0.25989751253898	0.423951746437804	Production	Metabolic body weight - CHR5
Milk decenoic acid content	18	1	1	41	2147	0.0190964136003726	0.109122363430701	Milk	Milk decenoic acid content - CHR18
Milk decenoic acid content	5	1	1	347	5942	0.0583978458431504	0.19256889751224	Milk	Milk decenoic acid content - CHR5
Milk lauroleic acid content	18	1	1	41	2147	0.0190964136003726	0.109122363430701	Milk	Milk lauroleic acid content - CHR18
Milk lauroleic acid content	5	1	3	347	5942	0.165187915035825	0.324295293321865	Milk	Milk lauroleic acid content - CHR5
Omega-3 unsaturated fatty acid content	18	1	1	41	2147	0.0190964136003726	0.109122363430701	Meat and Carcass	Omega-3 unsaturated fatty acid content - CHR18
Scrotal circumference	18	11	13	41	2147	2.20088480366619e-18	3.5214156858659e-16	Reproduction	Scrotal circumference - CHR18
Scrotal circumference	21	4	5	12	3606	3.51264347673933e-10	1.87340985426097e-08	Reproduction	Scrotal circumference - CHR21
Scrotal circumference	5	132	134	347	5942	1.5560467825273e-171	4.97934970408736e-169	Reproduction	Scrotal circumference - CHR5
Scrotal circumference	9	11	14	30	1395	2.04177035601998e-17	2.17788837975465e-15	Reproduction	Scrotal circumference - CHR9
Twinning	18	1	5	41	2147	0.0919867702595115	0.241276774451178	Reproduction	Twinning - CHR18
Twinning	23	1	8	19	1159	0.124218651755891	0.281914670651668	Reproduction	Twinning - CHR23
Twinning	4	1	4	18	4558	0.0157082154139143	0.104721436092762	Reproduction	Twinning - CHR4
Calving index	19	1	2	10	2148	0.00929147162165589	0.0758318234975164	Reproduction	Calving index - CHR19
Calving index	9	1	2	30	1395	0.0425633668101386	0.171246907163185	Reproduction	Calving index - CHR9
Curd firming rate	19	1	1	10	2148	0.00465549348230909	0.0513709625634107	Milk	Curd firming rate - CHR19
Intramuscular fat	19	1	3	10	2148	0.0139080071686191	0.0999618201381427	Meat and Carcass	Intramuscular fat - CHR19
Intramuscular fat	5	5	11	347	5942	0.000227525828186494	0.00443342643376274	Meat and Carcass	Intramuscular fat - CHR5
Age at first calving	2	1	21	23	2994	0.149976235784651	0.312485496339398	Reproduction	Age at first calving - CHR2
Bovine respiratory disease susceptibility	2	1	10	23	2994	0.0743263146505276	0.210481599010344	Health	Bovine respiratory disease susceptibility - CHR2
Bovine respiratory disease susceptibility	3	1	11	13	2976	0.0470926591842904	0.181562059505698	Health	Bovine respiratory disease susceptibility - CHR3
Dry matter intake	2	1	19	23	2994	0.136676745761171	0.297527609820236	Production	Dry matter intake - CHR2
Dry matter intake	4	1	9	18	4558	0.0350158691064467	0.147435238342934	Production	Dry matter intake - CHR4
Dry matter intake	5	1	7	347	5942	0.343889723341555	0.486483129527012	Production	Dry matter intake - CHR5
Luteal activity	2	4	439	23	2994	0.442121588238563	0.568493720026105	Reproduction	Luteal activity - CHR2
Milk alpha-S1-casein percentage	2	2	2	23	2994	5.6466647517108e-05	0.00138994824657497	Milk	Milk alpha-S1-casein percentage - CHR2
Milk butyric acid content	2	1	1	23	2994	0.0076820307281229	0.0702357095142665	Milk	Milk butyric acid content - CHR2
Milk caproic acid content	2	1	1	23	2994	0.0076820307281229	0.0702357095142665	Milk	Milk caproic acid content - CHR2
Milk caproic acid content	23	1	1	19	1159	0.0163934426229514	0.107059217129478	Milk	Milk caproic acid content - CHR23
Milk caproic acid content	5	1	1	347	5942	0.0583978458431504	0.19256889751224	Milk	Milk caproic acid content - CHR5
Milk zinc content	2	1	280	23	2994	0.896383518181792	0.940467953502208	Milk	Milk zinc content - CHR2
Udder swelling score	2	1	3	23	2994	0.0228770885652122	0.122011139014465	Exterior	Udder swelling score - CHR2
Udder swelling score	4	2	5	18	4558	0.000146289965913041	0.00312085260614487	Exterior	Udder swelling score - CHR4
Udder swelling score	8	1	10	4	1332	0.0297266627420969	0.137862783731464	Exterior	Udder swelling score - CHR8
Body weight (birth)	21	1	74	12	3606	0.220577796379393	0.3899717947039	Production	Body weight (birth) - CHR21
Body weight (birth)	5	2	21	347	5942	0.349382468254972	0.486483129527012	Production	Body weight (birth) - CHR5
Body weight (birth)	6	2	378	204	12158	0.988464660596967	1	Production	Body weight (birth) - CHR6
Dairy capacity composite index	21	1	2	12	3606	0.00664541990810452	0.0702357095142665	Exterior	Dairy capacity composite index - CHR21
Longissimus muscle area	21	1	10	12	3606	0.0328243003493448	0.145885779330421	Meat and Carcass	Longissimus muscle area - CHR21
Longissimus muscle area	3	1	20	13	2976	0.084091044104956	0.226127177425092	Meat and Carcass	Longissimus muscle area - CHR3
Longissimus muscle area	5	3	38	347	5942	0.384267357465601	0.518842001641318	Meat and Carcass	Longissimus muscle area - CHR5
Longissimus muscle area	9	1	10	30	1395	0.195964700381669	0.366717567965697	Meat and Carcass	Longissimus muscle area - CHR9
M. paratuberculosis susceptibility	21	1	8	12	3606	0.0263395532500104	0.130560629009885	Health	M. paratuberculosis susceptibility - CHR21
M. paratuberculosis susceptibility	23	1	5	19	1159	0.0794561923551943	0.223034925909317	Health	M. paratuberculosis susceptibility - CHR23
Sire conception rate	21	1	3	12	3606	0.00995292683404903	0.0758318234975164	Reproduction	Sire conception rate - CHR21
Milk iron content	23	4	8	19	1159	3.47903772826377e-06	0.000111329207304441	Milk	Milk iron content - CHR23
Milk iron content	5	2	29	347	5942	0.511744496574221	0.61484242497661	Milk	Milk iron content - CHR5
Rump angle	23	1	2	19	1159	0.0325320648942499	0.145885779330421	Exterior	Rump angle - CHR23
Rump angle	5	3	22	347	5942	0.133981791361433	0.293658720792182	Exterior	Rump angle - CHR5
Conception rate	4	1	19	18	4558	0.0725631794242596	0.209191147889757	Reproduction	Conception rate - CHR4
Conception rate	5	1	21	347	5942	0.717991545678858	0.778838286838083	Reproduction	Conception rate - CHR5
Conception rate	6	1	21	204	12158	0.299278889098554	0.464899245201638	Reproduction	Conception rate - CHR6
Maturity rate	4	1	8	18	4558	0.0311831872096945	0.142551712958603	Production	Maturity rate - CHR4
Maturity rate	5	2	17	347	5942	0.26134994209726	0.423951746437804	Production	Maturity rate - CHR5
Cold tolerance	5	1	3	347	5942	0.165187915035825	0.324295293321865	Health	Cold tolerance - CHR5
Gestation length	5	4	38	347	5942	0.179088066329193	0.34112012634132	Reproduction	Gestation length - CHR5
Inhibin level	5	47	285	347	5942	3.37571785585235e-11	2.1604594277455e-09	Reproduction	Inhibin level - CHR5
Insulin-like growth factor 1 level	5	1	10	347	5942	0.452391441902332	0.568493720026105	Health	Insulin-like growth factor 1 level - CHR5
Milk C14 index	5	7	50	347	5942	0.0248764965404905	0.127081048626985	Milk	Milk C14 index - CHR5
Milk caprylic acid content	5	1	2	347	5942	0.113394638890184	0.266056506561444	Milk	Milk caprylic acid content - CHR5
Milk casein percentage	5	1	11	347	5942	0.484424511635961	0.596214783551952	Milk	Milk casein percentage - CHR5
Milk myristoleic acid content	5	2	4	347	5942	0.0188603547651216	0.109122363430701	Milk	Milk myristoleic acid content - CHR5
Milk oleic acid content	5	1	2	347	5942	0.113394638890184	0.266056506561444	Milk	Milk oleic acid content - CHR5
Milk pentadecylic acid content	5	3	48	347	5942	0.537789034143249	0.634750873949522	Milk	Milk pentadecylic acid content - CHR5
Pelvic area	5	1	1	347	5942	0.0583978458431504	0.19256889751224	Meat and Carcass	Pelvic area - CHR5
Pregnancy rate	5	4	15	347	5942	0.00932937185073325	0.0758318234975164	Reproduction	Pregnancy rate - CHR5
Triglyceride level	5	6	7	347	5942	2.53380560301306e-07	1.01352224120522e-05	Health	Triglyceride level - CHR5
Body temperature	6	1	4	204	12158	0.0654537663969041	0.195749581747751	Health	Body temperature - CHR6
Calving to conception interval	6	1	4	204	12158	0.0654537663969041	0.195749581747751	Reproduction	Calving to conception interval - CHR6
Milk kappa-casein content	6	1	20	204	12158	0.287300750450666	0.451493480789152	Milk	Milk kappa-casein content - CHR6
Milk omega-6 fatty acid content	6	3	4	204	12158	1.83923993129312e-05	0.000535051616376179	Milk	Milk omega-6 fatty acid content - CHR6
Milk phosphorylated alpha-S2-casein percentage	6	2	235	204	12158	0.908212031089079	0.947775007437329	Milk	Milk phosphorylated alpha-S2-casein percentage - CHR6
Milk protein content	6	1	11	204	12158	0.169903295103747	0.329509420807267	Milk	Milk protein content - CHR6
Trans-11,cis-15-C18:2 fatty acid content	8	1	1	4	1332	0.00300300300300316	0.0400400400400421	Meat and Carcass	Trans-11,cis-15-C18:2 fatty acid content - CHR8
Maintenance efficiency	9	1	1	30	1395	0.0215053763440857	0.118535856477586	Production	Maintenance efficiency - CHR9
